# Supplementary material for: Characterization of the placental transcriptome through mid to late gestation in the mare
Source: PLoS One. 2019 Nov 14;14(11):e0224497. doi: 10.1371/journal.pone.0224497 (PMC6855469; doi:10.1371/journal.pone.0224497)
Supplement: S1 Table — Significance calculated using a one-way ANOVA including all gestational stages (4 m, 6 m, 10 m, 11 m). (XLSX) [file pone.0224497.s001.xlsx]

## Sheet: CA
ID	Pvalue	FDR Pvalue	gene_short_name	locus
ENSECAG00000010304	3.13841e-10	1.97955e-06	ZNF644	chr5:70370441-70487897
ENSECAG00000010684	2.75015e-10	1.97955e-06	PHIP	chr10:33859001-33986228
ENSECAG00000011406	7.45e-10	2.34955e-06	ST8SIA4	chr14:68865670-68954708
ENSECAG00000022176	7.27293e-10	2.34955e-06	RC3H2	chr25:27529935-27568190
ENSECAG00000018443	1.23797e-09	2.95082e-06	ATAD5	chr11:40700092-40737774
ENSECAG00000024896	1.40348e-09	2.95082e-06	MON2	chr6:80079343-80177808
ENSECAG00000000010	1.66769e-09	3.00541e-06	LRRC58	chr19:41212143-41226448
ENSECAG00000008072	3.98994e-09	3.58533e-06	RSBN1	chr5:51494102-51527638
ENSECAG00000011655	2.99357e-09	3.58533e-06	PCM1	chr27:20988374-21158560
ENSECAG00000016707	3.84819e-09	3.58533e-06	ATRX	chrX:60557980-60795869
ENSECAG00000017780	4.26318e-09	3.58533e-06	TRPM7	chr1:140657062-140766529
ENSECAG00000018650	3.38579e-09	3.58533e-06	SMC2	chr25:10109570-10153979
ENSECAG00000019685	3.05359e-09	3.58533e-06	TTC3	chr26:34604768-34713067
ENSECAG00000024999	3.96014e-09	3.58533e-06	SMC5	chr23:19893633-19975562
ENSECAG00000034059	2.86933e-09	3.58533e-06	-	chr7:50004974-50008453
ENSECAG00000016767	4.97145e-09	3.62521e-06	ATP7A	chrX:60948052-61013660
ENSECAG00000020181	5.17271e-09	3.62521e-06	AKAP9	chr4:35709942-35901927
ENSECAG00000023324	5.11914e-09	3.62521e-06	SP4	chr4:53510356-53584116
ENSECAG00000012843	5.75944e-09	3.69844e-06	PAG1	chr9:6877446-6963899
ENSECAG00000022541	5.86355e-09	3.69844e-06	ZNF25	chr1:72173004-72177428
ENSECAG00000016415	7.56341e-09	4.54345e-06	MYO9A	chr1:122377285-122615481
ENSECAG00000004874	9.07319e-09	5.20265e-06	EPM2AIP1	chr16:49696252-49698212
ENSECAG00000011512	9.51538e-09	5.21898e-06	-	chr7:52051047-52052922
ENSECAG00000008051	1.11152e-08	5.49264e-06	CEP192	chr8:40170552-40277493
ENSECAG00000008301	1.14775e-08	5.49264e-06	XRN1	chr16:77869813-77983158
ENSECAG00000011505	1.09882e-08	5.49264e-06	CHD9	chr3:6427167-6572746
ENSECAG00000017829	1.1756e-08	5.49264e-06	KLHL8	chr3:51875847-51938130
ENSECAG00000024703	1.22397e-08	5.51442e-06	APAF1	chr28:24121469-24186635
ENSECAG00000000536	1.41639e-08	6.05454e-06	SEC23IP	chr1:12733568-12776394
ENSECAG00000013913	1.43984e-08	6.05454e-06	PCK2	chr1:163810461-163820256
ENSECAG00000011581	1.62223e-08	6.39514e-06	-	chr16:67828385-67932438
ENSECAG00000022536	1.60522e-08	6.39514e-06	REST	chr3:77756617-77772369
ENSECAG00000013957	1.72011e-08	6.55652e-06	PDE5A	chr2:108413411-108539378
ENSECAG00000020168	1.85574e-08	6.55652e-06	PRKDC	chr9:36236737-36502959
ENSECAG00000021377	1.87106e-08	6.55652e-06	FAM171B	chr18:63569973-63727405
ENSECAG00000023300	1.82109e-08	6.55652e-06	TMF1	chr16:22349077-22375886
ENSECAG00000005666	2.04532e-08	6.97344e-06	ZBED6	chr5:509056-512002
ENSECAG00000017921	2.13698e-08	7.09422e-06	SUSD1	chr25:17164847-17345108
ENSECAG00000012941	2.26766e-08	7.11956e-06	JMJD1C	chr1:52678560-53024135
ENSECAG00000015122	2.31393e-08	7.11956e-06	ACAP2	chr19:34487675-34627152
ENSECAG00000018906	2.22656e-08	7.11956e-06	ZNF292	chr10:40993554-41082557
ENSECAG00000011402	2.43064e-08	7.13082e-06	BDP1	chr14:93029667-93106460
ENSECAG00000020208	2.40755e-08	7.13082e-06	LIFR	chr21:27806507-27876181
ENSECAG00000012601	2.79959e-08	8.02656e-06	CEP85L	chr10:67838444-67986661
ENSECAG00000014393	2.8904e-08	8.10277e-06	CEP135	chr3:78497580-78565931
ENSECAG00000016420	3.03538e-08	8.3242e-06	ZNF12	chr13:4752609-4759585
ENSECAG00000011276	3.10361e-08	8.33021e-06	FAM160B1	chr1:17164286-17196089
ENSECAG00000014120	3.42551e-08	9.00267e-06	MTMR9	chr2:59729617-59784021
ENSECAG00000007206	3.69202e-08	9.31497e-06	UBE2O	chr11:5705274-5769868
ENSECAG00000009724	3.67317e-08	9.31497e-06	RBAK	chr13:4686416-4688159
ENSECAG00000017836	3.79229e-08	9.38033e-06	ARID4B	chr1:77053353-77137683
ENSECAG00000000555	4.25141e-08	1.01192e-05	PBRM1	chr16:36578965-36695119
ENSECAG00000015946	4.22801e-08	1.01192e-05	KLHL15	chrX:19220311-19250645
ENSECAG00000017148	4.7313e-08	1.10529e-05	FNIP1	chr14:42991055-43117699
ENSECAG00000008819	4.97987e-08	1.1422e-05	FAM208B	chr29:29259885-29341800
ENSECAG00000023573	5.17113e-08	1.16489e-05	ATAD2B	chr15:72792487-72945759
ENSECAG00000008481	5.50944e-08	1.21775e-05	ZNF248	chr1:72026383-72033048
ENSECAG00000013691	5.59884e-08	1.21775e-05	MALT1	chr8:79322406-79380187
ENSECAG00000017899	5.85001e-08	1.25081e-05	KIAA1109	chr2:106080163-106273802
ENSECAG00000019545	6.0038e-08	1.2623e-05	BIRC6	chr15:65170163-65392604
ENSECAG00000005000	6.57257e-08	1.29552e-05	PPM1K	chr3:50982174-50994831
ENSECAG00000008259	6.38237e-08	1.29552e-05	MASP1	chr19:27532846-27611129
ENSECAG00000009675	6.56676e-08	1.29552e-05	N4BP2	chr3:89359746-89486991
ENSECAG00000014891	6.53025e-08	1.29552e-05	NRCAM	chr4:8076721-8273537
ENSECAG00000009858	6.99598e-08	1.31723e-05	ZBTB41	chr30:26253171-26290021
ENSECAG00000020917	6.90081e-08	1.31723e-05	STAG2	chrX:102502276-102687114
ENSECAG00000024125	6.82383e-08	1.31723e-05	DPY19L4	chr9:42842080-42937974
ENSECAG00000003466	7.345e-08	1.36261e-05	-	chrX:61983366-61984410
ENSECAG00000007108	7.63521e-08	1.39592e-05	STEAP2	chr4:34304051-34313122
ENSECAG00000008394	7.8536e-08	1.41533e-05	NCOA2	chr9:15823413-16085424
ENSECAG00000017895	8.14403e-08	1.447e-05	MED13	chr11:34417806-34514183
ENSECAG00000016802	8.26072e-08	1.44735e-05	PEG3	chr10:26217849-26241643
ENSECAG00000000891	8.9525e-08	1.486e-05	LATS1	chr31:17145007-17169298
ENSECAG00000004762	8.86596e-08	1.486e-05	NRIP1	chr26:14575982-14579450
ENSECAG00000021494	8.83199e-08	1.486e-05	KLHL11	chr11:21043302-21050444
ENSECAG00000022873	8.90111e-08	1.486e-05	ATP8A1	chr3:87381423-87536751
ENSECAG00000008985	9.17061e-08	1.50243e-05	NBEA	chr17:13834996-14501438
ENSECAG00000012235	9.36317e-08	1.51431e-05	BAZ2B	chr18:40087334-40382499
ENSECAG00000000648	9.63632e-08	1.53876e-05	LCORL	chr3:107435390-107583964
ENSECAG00000008100	1.02239e-07	1.59227e-05	CEP350	chr5:14693365-14819758
ENSECAG00000013923	1.01146e-07	1.59227e-05	SMG1	chr13:29290431-29380275
ENSECAG00000000446	1.0463e-07	1.59345e-05	DZIP3	chr19:50987137-51065843
ENSECAG00000023403	1.04841e-07	1.59345e-05	OTUD4	chr2:87565748-87630632
ENSECAG00000009651	1.08463e-07	1.62433e-05	FAM208A	chr16:33030280-33081143
ENSECAG00000021498	1.09448e-07	1.62433e-05	SNX13	chr4:50192990-50355211
ENSECAG00000015959	1.1385e-07	1.67003e-05	MYBL1	chr9:19237589-19263164
ENSECAG00000006876	1.17079e-07	1.6761e-05	UTP20	chr28:26295857-26388379
ENSECAG00000014963	1.1825e-07	1.6761e-05	PIK3C2A	chr7:87653315-87719392
ENSECAG00000022278	1.15632e-07	1.6761e-05	KNL1	chr1:149369119-149424317
ENSECAG00000017699	1.33407e-07	1.86992e-05	DACH1	chr17:44988406-45363022
ENSECAG00000000544	1.47617e-07	2.04635e-05	HECW2	chr18:71778325-72073511
ENSECAG00000007715	1.56459e-07	2.14535e-05	ZNF638	chr15:32354730-32493021
ENSECAG00000020878	1.6016e-07	2.1725e-05	MNDA	chr5:34897260-34908530
ENSECAG00000014144	1.67125e-07	2.21924e-05	SMCHD1	chr8:46034680-46170243
ENSECAG00000019852	1.67066e-07	2.21924e-05	VPS13B	chr9:46664878-47441208
ENSECAG00000018114	1.74182e-07	2.26527e-05	CEP295	chr7:55441175-55489471
ENSECAG00000019053	1.73042e-07	2.26527e-05	ABRAXAS1	chr3:55171809-55190291
ENSECAG00000010128	1.78014e-07	2.26839e-05	SEMA4D	chr23:52731744-52824949
ENSECAG00000023808	1.78018e-07	2.26839e-05	ATAD2	chr9:67859549-67924442
ENSECAG00000003722	1.99328e-07	2.44299e-05	ZFP62	chr14:818503-831052
ENSECAG00000020895	1.99152e-07	2.44299e-05	G2E3	chr1:170135461-170174370
ENSECAG00000022432	1.97505e-07	2.44299e-05	PLEKHH1	chr24:13725792-13766052
ENSECAG00000024039	1.99467e-07	2.44299e-05	HFM1	chr5:70111278-70213125
ENSECAG00000014810	2.02926e-07	2.46145e-05	PAN3	chr17:7889000-8022081
ENSECAG00000001856	2.14849e-07	2.5414e-05	JRKL	chr7:7884163-7885738
ENSECAG00000010212	2.12629e-07	2.5414e-05	SLK	chr1:26513198-26565105
ENSECAG00000021072	2.15561e-07	2.5414e-05	KNTC1	chr8:25194913-25267677
ENSECAG00000022262	2.20984e-07	2.58122e-05	BRWD1	chr26:36457560-36584855
ENSECAG00000023754	2.34447e-07	2.71334e-05	SHE	chr5:39902667-39917531
ENSECAG00000017169	2.40201e-07	2.75467e-05	ZNF283	chr10:14988041-14989670
ENSECAG00000000110	2.59541e-07	2.94774e-05	WRN	chr27:13357977-13457836
ENSECAG00000007507	2.6171e-07	2.94774e-05	SLC35D3	chr10:83541215-83544246
ENSECAG00000007210	2.69282e-07	3.00619e-05	CTSL	chr23:2672361-2735530
ENSECAG00000006638	2.75794e-07	3.02534e-05	CASP8AP2	chr10:43215911-43258251
ENSECAG00000015474	2.74936e-07	3.02534e-05	CLASP2	chr16:52289105-52450809
ENSECAG00000009872	2.9093e-07	3.16386e-05	ROCK2	chr15:83560488-83719220
ENSECAG00000024212	2.95606e-07	3.18724e-05	MYSM1	chr2:1396310-1435730
ENSECAG00000019006	3.02665e-07	3.2357e-05	ADAMTS18	chr3:26440134-26566015
ENSECAG00000006983	3.06886e-07	3.25325e-05	RAPGEF2	chr2:75227243-75470494
ENSECAG00000021440	3.10722e-07	3.26646e-05	TBC1D8B	chrX:88368913-88434554
ENSECAG00000020600	3.15715e-07	3.29153e-05	RLIM	chrX:58894432-58920342
ENSECAG00000021657	3.24948e-07	3.36002e-05	SF3B1	chr18:72794115-72830055
ENSECAG00000002157	3.30337e-07	3.36534e-05	KLHL4	chrX:70493176-70600720
ENSECAG00000007124	3.33466e-07	3.36534e-05	SHPRH	chr31:20355800-20434857
ENSECAG00000024916	3.31249e-07	3.36534e-05	PKN2	chr5:72299758-72446530
ENSECAG00000025018	3.45372e-07	3.45783e-05	ZFX	chrX:19324439-19373233
ENSECAG00000010431	3.60969e-07	3.55751e-05	THOC2	chrX:102180881-102284441
ENSECAG00000017271	3.60339e-07	3.55751e-05	ARHGAP5	chr1:171231838-171340719
ENSECAG00000005128	3.86742e-07	3.73709e-05	ZNF30	chr10:6226449-6242167
ENSECAG00000010321	3.83078e-07	3.73709e-05	FNIP2	chr2:75621078-75747085
ENSECAG00000023672	3.88076e-07	3.73709e-05	ARL5A	chr18:33918085-33941660
ENSECAG00000010084	3.93478e-07	3.76039e-05	DNAJC10	chr18:60463877-60505130
ENSECAG00000016003	4.38821e-07	4.1622e-05	ZNF518A	chr1:33172718-33177188
ENSECAG00000008390	4.46542e-07	4.20382e-05	FOXN2	chr15:51874985-51900155
ENSECAG00000016632	4.58793e-07	4.28717e-05	PPIP5K2	chr14:67039732-67100078
ENSECAG00000011253	4.69297e-07	4.35308e-05	SECISBP2L	chr1:141873813-141917633
ENSECAG00000010824	4.74281e-07	4.36719e-05	LTN1	chr26:26808933-26862189
ENSECAG00000012867	4.83343e-07	4.41838e-05	MIER3	chr21:16221249-16248264
ENSECAG00000011696	5.12821e-07	4.62088e-05	MYCBP2	chr17:49754340-50009454
ENSECAG00000034326	5.10265e-07	4.62088e-05	-	chr31:21593225-21619665
ENSECAG00000001316	5.31776e-07	4.7577e-05	ZNF606	chr10:28076790-28086447
ENSECAG00000025119	5.41536e-07	4.8109e-05	FRYL	chr3:82084928-82290339
ENSECAG00000009106	5.49507e-07	4.84758e-05	NAB1	chr18:67068971-67136146
ENSECAG00000031357	5.53634e-07	4.85006e-05	-	chr7:49105802-49449048
ENSECAG00000000910	5.63361e-07	4.90124e-05	-	chr12:36849125-36874521
ENSECAG00000024559	5.68149e-07	4.90904e-05	CREBRF	chr14:7621609-7662640
ENSECAG00000001467	5.76712e-07	4.91569e-05	TRIM10	chr20:29812480-29819833
ENSECAG00000021926	5.73241e-07	4.91569e-05	STRN	chr15:61689002-61786128
ENSECAG00000008226	5.8431e-07	4.94702e-05	NPAT	chr7:17773158-17824195
ENSECAG00000014686	6.1356e-07	5.12587e-05	HAUS6	chr23:38053086-38089700
ENSECAG00000019862	6.12411e-07	5.12587e-05	PAICS	chr3:78122244-78143532
ENSECAG00000007743	6.24201e-07	5.15389e-05	KMT2A	chr7:26823144-26898963
ENSECAG00000010117	6.29171e-07	5.15389e-05	-	chr5:40778742-40821668
ENSECAG00000023782	6.28813e-07	5.15389e-05	SLC16A13	chr11:50403034-50405097
ENSECAG00000000578	6.33809e-07	5.15839e-05	NIN	chr1:186851816-186932492
ENSECAG00000023274	6.41218e-07	5.18523e-05	LAMA5	chr22:49180046-49232360
ENSECAG00000007129	6.64958e-07	5.32047e-05	LRP6	chr6:41134290-41300636
ENSECAG00000010663	6.77291e-07	5.32047e-05	SKIL	chr19:13091387-13111602
ENSECAG00000013393	6.69676e-07	5.32047e-05	-	chr4:49858144-49902896
ENSECAG00000014830	6.7903e-07	5.32047e-05	PRPF4B	chr20:4837940-4871725
ENSECAG00000016652	6.70675e-07	5.32047e-05	PPFIBP1	chr6:53701400-53856922
ENSECAG00000018037	6.86407e-07	5.34508e-05	CD2AP	chr20:46819595-46946512
ENSECAG00000006043	6.94488e-07	5.37483e-05	PHC3	chr19:12894125-12961621
ENSECAG00000020598	7.10576e-07	5.43267e-05	UBR2	chr20:42623699-42748243
ENSECAG00000031416	7.08351e-07	5.43267e-05	PABPC4L	chr2:96577814-96578927
ENSECAG00000008744	7.19359e-07	5.4667e-05	UHMK1	chr5:31803257-31823202
ENSECAG00000015379	7.26033e-07	5.48437e-05	FGD4	chr6:57410656-57600405
ENSECAG00000006239	7.38424e-07	5.54477e-05	NUP155	chr21:28803248-28866057
ENSECAG00000004843	7.5779e-07	5.62325e-05	MDM4	chr5:1102589-1122934
ENSECAG00000023066	7.57617e-07	5.62325e-05	CD109	chr10:29059778-29250414
ENSECAG00000038392	8.09162e-07	5.96935e-05	-	chr17:33400400-33400691
ENSECAG00000000625	8.53352e-07	6.15619e-05	LRCH2	chrX:95285788-95389164
ENSECAG00000000758	8.58889e-07	6.15619e-05	CAPN11	chr20:43953283-43972642
ENSECAG00000008852	8.5449e-07	6.15619e-05	ABCA1	chr25:11075322-11220428
ENSECAG00000013509	8.50776e-07	6.15619e-05	-	chr1:32390584-32512848
ENSECAG00000014087	8.42398e-07	6.15619e-05	CRYBG3	chr19:59749830-59855439
ENSECAG00000012168	8.73413e-07	6.22492e-05	RCOR1	chr24:44647652-44771477
ENSECAG00000016856	8.85619e-07	6.27645e-05	SLC7A2	chr27:20637359-20686420
ENSECAG00000007410	9.06981e-07	6.39194e-05	EML4	chr15:57006621-57161967
ENSECAG00000017850	9.3411e-07	6.54656e-05	TAF1D	chr7:55432828-55436861
ENSECAG00000023721	9.47693e-07	6.60506e-05	OGT	chrX:56416375-56447798
ENSECAG00000004444	9.76041e-07	6.76525e-05	C26H21orf91	chr26:17079879-17108924
ENSECAG00000018900	9.85684e-07	6.79476e-05	GABPA	chr26:24119596-24146581
ENSECAG00000005038	1.0168e-06	6.93351e-05	WASHC4	chr28:29410233-29466197
ENSECAG00000014883	1.01406e-06	6.93351e-05	EFR3A	chr9:74857189-74958236
ENSECAG00000018653	1.02634e-06	6.96093e-05	TROVE2	chr30:22449646-22459976
ENSECAG00000017321	1.03913e-06	7.00997e-05	PCDH17	chr17:33309968-33399258
ENSECAG00000023977	1.05996e-06	7.11243e-05	NEMP1	chr6:75667711-75687440
ENSECAG00000024719	1.06706e-06	7.12218e-05	-	chr6:36450697-36515562
ENSECAG00000011563	1.08097e-06	7.17706e-05	GXYLT1	chr6:61776808-61815513
ENSECAG00000023639	1.10792e-06	7.31749e-05	-	chr10:22661788-22670773
ENSECAG00000000863	1.12389e-06	7.38432e-05	SULT1B1	chr3:67033563-67055569
ENSECAG00000013582	1.12998e-06	7.38583e-05	DHRS3	chr2:39404080-39441800
ENSECAG00000003237	1.14859e-06	7.46879e-05	GCC2	chr15:1381720-1433731
ENSECAG00000013918	1.16038e-06	7.50679e-05	ZFYVE16	chr14:85741919-85782534
ENSECAG00000012025	1.1725e-06	7.53102e-05	ZNF891	chr8:32571560-32573456
ENSECAG00000021066	1.17607e-06	7.53102e-05	KLHL24	chr19:24427000-24458736
ENSECAG00000013651	1.26249e-06	8.04361e-05	TRIM29	chr7:28359359-28385679
ENSECAG00000017901	1.2739e-06	8.07547e-05	FAM13B	chr14:37691604-37772721
ENSECAG00000017397	1.32822e-06	8.33607e-05	ZBTB26	chr25:27586225-27587551
ENSECAG00000021397	1.3222e-06	8.33607e-05	-	chr10:26560733-26574877
ENSECAG00000011972	1.33715e-06	8.35054e-05	UBR1	chr1:147291557-147455195
ENSECAG00000020890	1.34731e-06	8.37259e-05	PM20D2	chr10:42597825-42615688
ENSECAG00000001155	1.35604e-06	8.38549e-05	SPG11	chr1:145991453-146068377
ENSECAG00000021803	1.37553e-06	8.46456e-05	MFSD4B	chr10:61618787-61776717
ENSECAG00000000558	1.39213e-06	8.52513e-05	KIF5B	chr29:6901643-6942946
ENSECAG00000022700	1.40738e-06	8.57683e-05	MBTD1	chr11:26787952-26824364
ENSECAG00000011661	1.45351e-06	8.66269e-05	NSD2	chr3:120087677-120146682
ENSECAG00000012273	1.43595e-06	8.66269e-05	UBA6	chr3:69018542-69099948
ENSECAG00000013238	1.45035e-06	8.66269e-05	FAM83D	chr22:29960185-29980315
ENSECAG00000023374	1.45525e-06	8.66269e-05	STAG1	chr16:73018684-73387476
ENSECAG00000024960	1.4558e-06	8.66269e-05	RALGAPA1	chr1:174224936-174449173
ENSECAG00000005293	1.48385e-06	8.7471e-05	ZNF654	chr26:2878959-2959833
ENSECAG00000008626	1.48097e-06	8.7471e-05	KLHL28	chr1:182272495-182306863
ENSECAG00000015193	1.49343e-06	8.76261e-05	HIPK1	chr5:51261541-51296798
ENSECAG00000007655	1.54008e-06	8.86035e-05	QSER1	chr7:100701027-100773485
ENSECAG00000010371	1.52987e-06	8.86035e-05	GAS2L3	chr28:25668506-25690767
ENSECAG00000010482	1.5452e-06	8.86035e-05	CCDC186	chr1:17774592-17816720
ENSECAG00000021243	1.52981e-06	8.86035e-05	PTBP3	chr25:17378626-17476313
ENSECAG00000022271	1.53837e-06	8.86035e-05	CEP97	chr19:56678196-56704518
ENSECAG00000018131	1.5965e-06	9.07198e-05	CTNNAL1	chr25:14677535-14736619
ENSECAG00000023659	1.59155e-06	9.07198e-05	MIB1	chr8:42904464-43041102
ENSECAG00000006077	1.61199e-06	9.07822e-05	POLD1	chr10:20213635-20247330
ENSECAG00000015256	1.60846e-06	9.07822e-05	SPAG9	chr11:26497129-26746723
ENSECAG00000022626	1.629e-06	9.13325e-05	TRMT13	chr5:62685061-62716262
ENSECAG00000010266	1.6416e-06	9.16318e-05	NFAT5	chr3:20285679-20400321
ENSECAG00000006749	1.72186e-06	9.56885e-05	ATP13A3	chr19:33745681-33821133
ENSECAG00000008835	1.75275e-06	9.69779e-05	ANKRD44	chr18:72423083-72732670
ENSECAG00000007762	1.772e-06	9.76147e-05	TRIM59	chr19:3372448-3373660
ENSECAG00000013767	1.8482e-06	0.00010137	-	chr30:29612351-29646749
ENSECAG00000012445	1.89716e-06	0.000102172	CHD1	chr14:70513975-70587966
ENSECAG00000012679	1.87151e-06	0.000102172	RIF1	chr18:33583705-33642354
ENSECAG00000013285	1.88087e-06	0.000102172	ATR	chr16:77984672-78093820
ENSECAG00000013771	1.89152e-06	0.000102172	PDE4D	chr21:13598799-14489676
ENSECAG00000024495	1.90333e-06	0.000102172	LYSMD3	chr14:77354498-77360157
ENSECAG00000018662	1.98326e-06	0.000106012	CCDC66	chr16:33072908-33131410
ENSECAG00000019599	1.99238e-06	0.00010605	ZNF655	chr13:6911622-6922370
ENSECAG00000008943	2.00378e-06	0.000106209	LIN54	chr3:55568254-55631107
ENSECAG00000010989	2.04929e-06	0.000107716	SH3YL1	chr15:92629941-92677775
ENSECAG00000022361	2.04259e-06	0.000107716	TIA1	chr15:33264076-33318551
ENSECAG00000002317	2.16206e-06	0.000111807	-	chr10:27747896-27752552
ENSECAG00000008545	2.16257e-06	0.000111807	ECM1	chr5:43248309-43253521
ENSECAG00000025199	2.14882e-06	0.000111807	RF00567	chr22:6986123-6986360
ENSECAG00000026833	2.15187e-06	0.000111807	ZFC3H1	chr6:87112595-87163025
ENSECAG00000020406	2.20582e-06	0.00011354	PPP1R12A	chr28:8328210-8460423
ENSECAG00000020685	2.21409e-06	0.00011354	IGF2BP2	chr19:26220404-26366884
ENSECAG00000015755	2.24554e-06	0.000114686	UBR5	chr9:49492010-49567650
ENSECAG00000031378	2.26431e-06	0.000115178	PLCH2	chr2:47648974-47720206
ENSECAG00000012704	2.28639e-06	0.000115577	-	chr8:2292991-2294971
ENSECAG00000021930	2.29047e-06	0.000115577	PUM2	chr15:76131347-76200486
ENSECAG00000022893	2.30141e-06	0.000115666	MAN2A1	chr14:61437057-61604533
ENSECAG00000000855	2.33623e-06	0.000116836	TRIM23	chr21:8605930-8636786
ENSECAG00000008187	2.35246e-06	0.000116836	PLK4	chr2:101407345-101422299
ENSECAG00000013053	2.34635e-06	0.000116836	TOP2A	chr11:22242671-22265899
ENSECAG00000008931	2.42089e-06	0.000119763	C5H1orf112	chr5:6211586-6405730
ENSECAG00000009336	2.46568e-06	0.000121502	DOCK9	chr17:67909469-68178203
ENSECAG00000016731	2.52202e-06	0.000123795	IREB2	chr1:117182084-117236587
ENSECAG00000010723	2.53979e-06	0.000124184	ANGEL2	chr5:23002544-23019294
ENSECAG00000020839	2.57739e-06	0.000125536	INTS2	chr11:34526508-34575964
ENSECAG00000000298	2.60048e-06	0.000126173	DENND4C	chr23:38212762-38290119
ENSECAG00000005459	2.72725e-06	0.000131817	ZNF236	chr8:94404506-94501052
ENSECAG00000014738	2.74294e-06	0.000132069	IBTK	chr10:36910501-36998754
ENSECAG00000020461	2.81145e-06	0.000134853	BMPR1A	chr1:84422081-84484153
ENSECAG00000021751	2.83068e-06	0.000135261	ZFP14	chr10:7887952-7902539
ENSECAG00000018527	2.8706e-06	0.000136651	ASH1L	chr5:38995235-39201529
ENSECAG00000002379	2.8818e-06	0.000136669	RFX7	chr1:136002551-136128043
ENSECAG00000028045	2.9069e-06	0.000137343	ZNF280B	chr8:6856195-6857824
ENSECAG00000002716	2.98281e-06	0.000140351	KDM7A	chr4:93374403-93459765
ENSECAG00000012479	3.00396e-06	0.000140351	LARP4	chr6:68844877-68909342
ENSECAG00000018758	2.99687e-06	0.000140351	DHX57	chr15:60098335-60147951
ENSECAG00000018383	3.02081e-06	0.000140618	EDEM3	chr5:18768836-18829749
ENSECAG00000023446	3.05977e-06	0.000141908	-	chr14:2562168-2576243
ENSECAG00000022502	3.07136e-06	0.000141924	REV3L	chr10:61800030-61975528
ENSECAG00000022697	3.15386e-06	0.000145204	TRABD2B	chr2:10684912-10896039
ENSECAG00000011651	3.17878e-06	0.000145618	ICA1	chr4:41871163-41992331
ENSECAG00000023646	3.19593e-06	0.000145618	EVI5	chr5:69000664-69212047
ENSECAG00000023697	3.19748e-06	0.000145618	FNDC3A	chr17:21824151-21992965
ENSECAG00000013422	3.23328e-06	0.000146112	SLC12A2	chr14:45807109-45939134
ENSECAG00000022815	3.24117e-06	0.000146112	RNF123	chr16:39018071-39049745
ENSECAG00000025048	3.24306e-06	0.000146112	TTC37	chr14:73157861-73232173
ENSECAG00000017075	3.27852e-06	0.000146662	UBXN2B	chr9:26451181-26476004
ENSECAG00000017791	3.27139e-06	0.000146662	DIP2B	chr6:68928509-69133136
ENSECAG00000017571	3.48816e-06	0.000155488	TDRD7	chr25:4496972-4572203
ENSECAG00000016983	3.50973e-06	0.000155899	ANKRD1	chr1:37919551-37927861
ENSECAG00000021790	3.54535e-06	0.000156928	LNPEP	chr14:71825161-71912556
ENSECAG00000006675	3.59638e-06	0.00015863	UBR3	chr18:49391988-49615364
ENSECAG00000006685	3.65642e-06	0.000160159	NPFFR2	chr3:65002216-65042279
ENSECAG00000006890	3.65079e-06	0.000160159	MAP3K1	chr21:16281989-16356085
ENSECAG00000022136	3.68837e-06	0.000160999	DCTN6	chr27:14242056-14264822
ENSECAG00000007796	3.72422e-06	0.000162003	BTAF1	chr1:36995899-37086261
ENSECAG00000014572	3.73795e-06	0.000162042	-	chr13:24221487-24241291
ENSECAG00000005675	3.82465e-06	0.000165233	NFE2L2	chr18:55618141-55649737
ENSECAG00000001653	3.93042e-06	0.000169223	POLE	chr8:32194965-32254733
ENSECAG00000000307	4.06039e-06	0.000174224	BACH1	chr26:27160272-27178842
ENSECAG00000015456	4.10864e-06	0.000175696	SPAG5	chr11:42848229-42868789
ENSECAG00000006053	4.15607e-06	0.000177124	GPR182	chr6:75615211-75616432
ENSECAG00000000934	4.1832e-06	0.000177681	PCNX1	chr24:16852482-17019394
ENSECAG00000012810	4.24302e-06	0.000179616	TNKS2	chr1:37144225-37204304
ENSECAG00000003034	4.28767e-06	0.000180899	ZNF22	chr1:69851947-69852625
ENSECAG00000006518	4.32073e-06	0.000181083	SLC39A10	chr18:71396066-71433302
ENSECAG00000020194	4.3078e-06	0.000181083	FRS2	chr6:85576542-85640241
ENSECAG00000010559	4.46182e-06	0.000186377	ZKSCAN8	chr20:27518974-27524427
ENSECAG00000024214	4.53661e-06	0.000188876	FANCA	chr3:36836393-36893300
ENSECAG00000015076	4.56125e-06	0.000189277	INO80D	chr18:80470664-80518390
ENSECAG00000007644	4.649e-06	0.000191657	PKM	chr1:122230150-122256944
ENSECAG00000026969	4.63865e-06	0.000191657	RIMKLB	chr6:36819019-36939125
ENSECAG00000008541	4.70181e-06	0.000193203	MTX3	chr14:86087970-86096972
ENSECAG00000001308	4.79284e-06	0.000196304	KBTBD7	chr17:28748615-28750656
ENSECAG00000018606	4.84961e-06	0.000197986	DHX40	chr11:33901948-33949860
ENSECAG00000024060	4.90711e-06	0.000199688	LRFN5	chr1:179519416-179656795
ENSECAG00000007173	4.93791e-06	0.000200295	HMCN1	chr5:19615871-20054835
ENSECAG00000023408	4.98951e-06	0.000201739	SMPDL3A	chr10:71313730-71344668
ENSECAG00000007934	5.02699e-06	0.000202605	KIAA1958	chr25:17642309-17724142
ENSECAG00000021853	5.15612e-06	0.000207148	PTAR1	chr23:20364091-20405123
ENSECAG00000018479	5.21777e-06	0.000208959	PREX2	chr9:17806353-18078813
ENSECAG00000005393	5.23659e-06	0.000209049	ATP11C	chrX:115246197-115415881
ENSECAG00000018506	5.33469e-06	0.000211626	SMAD5	chr14:39223059-39266091
ENSECAG00000037332	5.32767e-06	0.000211626	-	chr2:29145423-29148342
ENSECAG00000006877	5.36088e-06	0.000211998	CCDC88A	chr15:45821847-45936048
ENSECAG00000020147	5.39261e-06	0.000212587	ENTPD7	chr1:30155831-30195079
ENSECAG00000000308	5.46145e-06	0.00021463	RICTOR	chr21:27398218-27506881
ENSECAG00000024512	5.48988e-06	0.000215077	-	chr2:52073922-52122201
ENSECAG00000019399	5.55564e-06	0.000216979	TGS1	chr9:28516736-28559314
ENSECAG00000022265	5.59849e-06	0.000217978	SMC6	chr15:78346356-78416666
ENSECAG00000019077	5.65873e-06	0.000218972	CLTC	chr11:33960342-34022845
ENSECAG00000024920	5.65147e-06	0.000218972	XPO1	chr15:40633651-40674932
ENSECAG00000010885	5.72765e-06	0.000220961	ASXL2	chr15:71164028-71316894
ENSECAG00000013631	5.84316e-06	0.00022473	SPOPL	chr18:22075231-22128584
ENSECAG00000007183	5.91594e-06	0.000226838	SEMA3E	chr4:28067671-28317640
ENSECAG00000007970	6.01675e-06	0.000230004	-	chr10:10726026-10736645
ENSECAG00000017376	6.08225e-06	0.000231806	NEMF	chr1:186135465-186187862
ENSECAG00000020948	6.13325e-06	0.000233045	PANK3	chr14:11587068-11605369
ENSECAG00000004043	6.19821e-06	0.000233404	SOCS4	chr24:3141667-3142993
ENSECAG00000004339	6.19817e-06	0.000233404	MIS18BP1	chr1:182510876-182559349
ENSECAG00000033791	6.19362e-06	0.000233404	RHOA	chr16:39276218-39328228
ENSECAG00000010387	6.31046e-06	0.000236494	FAN1	chr1:109020734-109049404
ENSECAG00000024596	6.31774e-06	0.000236494	CCP110	chr13:28796118-28816339
ENSECAG00000006127	6.40113e-06	0.00023825	SBNO1	chr8:25748845-25787454
ENSECAG00000015487	6.40245e-06	0.00023825	LSP1	chr12:34208060-34248620
ENSECAG00000020574	6.443e-06	0.000239054	MBNL2	chr17:66677024-66778707
ENSECAG00000000800	6.6e-06	0.000243536	-	chr5:73850675-74014128
ENSECAG00000015542	6.60239e-06	0.000243536	OSBPL8	chr28:5113610-5239452
ENSECAG00000006019	6.66142e-06	0.000244324	RILPL2	chr8:25834329-25845925
ENSECAG00000014498	6.66249e-06	0.000244324	SLC38A2	chr6:65250744-65260538
ENSECAG00000009796	6.68341e-06	0.00024438	FER	chr14:62005569-62413232
ENSECAG00000021666	6.86468e-06	0.000250044	YES1	chr8:44273500-44304857
ENSECAG00000022763	6.87794e-06	0.000250044	CCNT2	chr18:18937332-18974859
ENSECAG00000026958	6.90258e-06	0.000250218	IRAK3	chr6:82861366-82913304
ENSECAG00000000407	7.02559e-06	0.000253948	MTMR6	chr17:5106982-5193304
ENSECAG00000035305	7.1343e-06	0.000257141	-	chr12:29365155-29369489
ENSECAG00000018117	7.18706e-06	0.000258304	HYAL3	chr16:38518133-38519890
ENSECAG00000010373	7.23344e-06	0.000258498	ANKIB1	chr4:36092838-36178829
ENSECAG00000013830	7.22659e-06	0.000258498	FBXO27	chr10:10088451-10130437
ENSECAG00000003160	7.34573e-06	0.000260516	ZNF502	chr16:43319783-43327634
ENSECAG00000004513	7.31471e-06	0.000260516	DOP1A	chr10:37711302-37801946
ENSECAG00000006544	7.35187e-06	0.000260516	MGA	chr1:148465045-148560725
ENSECAG00000017052	7.69078e-06	0.000271003	ZNF507	chr10:3802058-3849025
ENSECAG00000017054	7.67437e-06	0.000271003	ACER2	chr23:38322185-38348210
ENSECAG00000012990	7.83984e-06	0.00027396	CALCRL	chr18:64217463-64254866
ENSECAG00000018510	7.81811e-06	0.00027396	RGS20	chr9:30327951-30390755
ENSECAG00000032595	7.83498e-06	0.00027396	-	chr2:39133425-39161502
ENSECAG00000021774	7.86583e-06	0.000274109	DNAAF5	chr13:452670-495702
ENSECAG00000012982	8.09506e-06	0.000280708	MAGI3	chr5:51589720-51811634
ENSECAG00000018233	8.12196e-06	0.000280708	NIPBL	chr21:29015690-29124751
ENSECAG00000018698	8.11665e-06	0.000280708	LRIG2	chr5:52004149-52059387
ENSECAG00000018457	8.17289e-06	0.000280929	XPNPEP3	chr28:38555647-38618270
ENSECAG00000030798	8.15852e-06	0.000280929	FIGN	chr18:43906729-44025199
ENSECAG00000014128	8.20756e-06	0.000281354	TYW5	chr18:74913352-74933734
ENSECAG00000011491	8.23091e-06	0.00028139	FAM91A1	chr9:68239038-68406085
ENSECAG00000016477	8.26467e-06	0.00028178	HAPLN1	chr14:83172579-83247656
ENSECAG00000016866	8.30141e-06	0.00028227	HSPA13	chr26:14127540-14135253
ENSECAG00000008643	8.40659e-06	0.000285078	EXPH5	chr7:18067706-18134515
ENSECAG00000021067	8.43296e-06	0.000285206	RAPGEF6	chr14:43126334-43327594
ENSECAG00000008317	8.47032e-06	0.000285704	NF1	chr11:41259496-41497097
ENSECAG00000011618	8.5407e-06	0.000287309	EDN1	chr20:12531535-12537584
ENSECAG00000005240	8.61126e-06	0.000288912	GJB4	chr2:22476265-22477066
ENSECAG00000023334	8.66918e-06	0.000290084	STRIP2	chr4:84310412-84357804
ENSECAG00000017483	8.74501e-06	0.000291077	PSD3	chr27:1226862-1673005
ENSECAG00000023978	8.72476e-06	0.000291077	-	chr10:8541945-8543808
ENSECAG00000033682	8.7968e-06	0.000292031	-	chr15:14037415-14054808
ENSECAG00000023688	8.91396e-06	0.000295143	ZNF605	chr8:32459337-32461218
ENSECAG00000024132	9.05294e-06	0.00029896	FAM169A	chr14:90210801-90252638
ENSECAG00000017182	9.17882e-06	0.000301539	VPS13C	chr1:131175287-131344095
ENSECAG00000020432	9.16303e-06	0.000301539	CPD	chr11:44334556-44395952
ENSECAG00000004757	9.2314e-06	0.000302478	TGFBR1	chr25:5898573-5923520
ENSECAG00000002892	9.31348e-06	0.000304377	TIMELESS	chr6:74902283-74942681
ENSECAG00000009021	9.45793e-06	0.000308299	EGFL8	chr20:32677306-32679822
ENSECAG00000005685	9.54536e-06	0.00030955	RDH10	chr9:13531956-13566981
ENSECAG00000018435	9.54157e-06	0.00030955	WDR1	chr3:113968244-114019316
ENSECAG00000012069	9.77715e-06	0.000316253	43530	chr21:50481434-50561045
ENSECAG00000036840	9.83496e-06	0.00031731	ZNF518B	chr3:113791293-113794533
ENSECAG00000009711	9.90213e-06	0.000318662	RTTN	chr8:88913388-89064859
ENSECAG00000015805	1.01359e-05	0.000325356	43531	chr18:40479157-40528178
ENSECAG00000008754	1.01784e-05	0.000325891	NAA25	chr8:22623953-22691794
ENSECAG00000002173	1.03883e-05	0.000331769	ZMYM2	chr17:943318-1036989
ENSECAG00000024424	1.06902e-05	0.000340548	TNPO1	chr14:91961660-92046850
ENSECAG00000017181	1.07725e-05	0.000342304	PTGS2	chr5:20490126-20497264
ENSECAG00000026912	1.10109e-05	0.000349	CENPH	chr21:5425994-5441370
ENSECAG00000035640	1.10991e-05	0.000350914	-	chr10:26726485-26731953
ENSECAG00000005942	1.12679e-05	0.000354712	GVQW3	chr7:70062867-70066670
ENSECAG00000024034	1.12754e-05	0.000354712	TTBK2	chr1:147509577-147615237
ENSECAG00000010419	1.13838e-05	0.000355462	GPRASP2	chrX:85130518-85133131
ENSECAG00000013761	1.13556e-05	0.000355462	ZNF576	chr10:14754858-14757000
ENSECAG00000018098	1.13677e-05	0.000355462	SON	chr26:31437108-31468157
ENSECAG00000000797	1.1428e-05	0.000355962	SUN2	chr28:36873282-36890776
ENSECAG00000014743	1.15238e-05	0.00035806	ELOVL1	chr2:14925427-14927247
ENSECAG00000008131	1.16706e-05	0.000361733	ITPR2	chr6:52728906-53191520
ENSECAG00000014289	1.17868e-05	0.000364439	ARHGAP12	chr29:7006952-7108100
ENSECAG00000019843	1.1939e-05	0.000367572	ATL3	chr12:27586639-27627482
ENSECAG00000020226	1.19465e-05	0.000367572	SLC2A10	chr22:36421993-36440929
ENSECAG00000038247	1.20338e-05	0.000369358	HBA	chr13:43639294-43640148
ENSECAG00000009139	1.21597e-05	0.000372316	CFTR	chr4:74741420-74918780
ENSECAG00000000152	1.22829e-05	0.000373864	KITLG	chr28:15726502-15808310
ENSECAG00000008002	1.22728e-05	0.000373864	IPMK	chr1:48337061-48376708
ENSECAG00000012298	1.22994e-05	0.000373864	ZNF268	chr8:32625031-32643922
ENSECAG00000013901	1.23288e-05	0.000373864	ANKRD12	chr8:37071277-37165509
ENSECAG00000019898	1.23697e-05	0.000374207	TTC21B	chr18:45971589-46051599
ENSECAG00000018363	1.24008e-05	0.00037425	GNAQ	chr23:13045744-13336883
ENSECAG00000008483	1.24391e-05	0.00037451	GXYLT2	chr16:18933327-19014876
ENSECAG00000021662	1.281e-05	0.000384757	STMN1	chr2:29591598-29597231
ENSECAG00000021005	1.2875e-05	0.000385793	AKAP11	chr17:27796513-27875883
ENSECAG00000003448	1.29687e-05	0.000385851	CBL	chr7:27535899-27611036
ENSECAG00000011200	1.29511e-05	0.000385851	SLF2	chr1:29113425-29152102
ENSECAG00000024558	1.29589e-05	0.000385851	CENPE	chr3:37409181-37494360
ENSECAG00000019631	1.30537e-05	0.000387465	MCM2	chr16:1610981-1636541
ENSECAG00000023566	1.31785e-05	0.000390252	DHRS9	chr18:48764730-48787413
ENSECAG00000017694	1.32186e-05	0.000390521	KPNA1	chr19:39532847-39606352
ENSECAG00000011896	1.33084e-05	0.000392257	FBXL17	chr14:62732278-63193076
ENSECAG00000014173	1.33793e-05	0.000393427	ZRANB2	chr5:87743559-87761092
ENSECAG00000021281	1.34369e-05	0.0003942	KDM5A	chr6:31266728-31404083
ENSECAG00000012019	1.35774e-05	0.00039648	SETX	chr25:35313008-35389985
ENSECAG00000018881	1.35679e-05	0.00039648	-	chr7:47893632-47895570
ENSECAG00000007763	1.36491e-05	0.000397653	ALMS1	chr15:30340459-30589455
ENSECAG00000018702	1.38003e-05	0.000401131	USP32	chr11:35813508-36013660
ENSECAG00000001167	1.38817e-05	0.000402569	ARC	chr9:83596454-83597651
ENSECAG00000001496	1.42627e-05	0.000412668	-	chr8:92496012-92705303
ENSECAG00000007963	1.43715e-05	0.00041392	ADAM10	chr1:134028116-134142550
ENSECAG00000011593	1.43647e-05	0.00041392	MEF2A	chr1:105886230-106050227
ENSECAG00000021621	1.455e-05	0.000418106	MOB3B	chr23:44754173-44870765
ENSECAG00000023958	1.46727e-05	0.000420672	ADPRH	chr19:41789982-41802421
ENSECAG00000013122	1.47336e-05	0.00042146	ZNF544	chr10:28333336-28339350
ENSECAG00000022905	1.48099e-05	0.000422686	ACOX1	chr11:6104827-6125389
ENSECAG00000023572	1.51076e-05	0.000430208	TOR1AIP2	chr5:14570261-14587029
ENSECAG00000002267	1.52137e-05	0.000430389	EPG5	chr8:68386603-68493796
ENSECAG00000002425	1.51717e-05	0.000430389	MFAP3L	chr2:65696216-65710925
ENSECAG00000031859	1.52163e-05	0.000430389	HBA2	chr13:43643708-43644562
ENSECAG00000014358	1.53145e-05	0.000432198	RERG	chr6:43716192-43829301
ENSECAG00000009014	1.53516e-05	0.000432277	PUDP	chrX:4531886-4628663
ENSECAG00000020724	1.54517e-05	0.000434127	TPR	chr5:20199087-20254003
ENSECAG00000000527	1.56055e-05	0.000437474	SLC4A1	chr11:19330606-19346513
ENSECAG00000014059	1.56567e-05	0.000437936	ECT2	chr19:15138908-15242173
ENSECAG00000009697	1.59067e-05	0.000443944	CFAP54	chr28:22361418-22662236
ENSECAG00000016694	1.60411e-05	0.000446706	THAP9	chr3:55639082-55662359
ENSECAG00000021443	1.61637e-05	0.000449131	HEATR1	chr1:75957866-76009642
ENSECAG00000012264	1.63184e-05	0.000452432	TMCC2	chr5:1724264-1893939
ENSECAG00000018992	1.65657e-05	0.000458283	ABCA8	chr11:11873312-11927495
ENSECAG00000013978	1.66284e-05	0.000459009	SOX5	chr6:50317592-50793471
ENSECAG00000014160	1.67676e-05	0.000461841	ERCC6	chr1:82063578-82129173
ENSECAG00000013616	1.68872e-05	0.000464122	DSG2	chr8:55789806-55837580
ENSECAG00000017248	1.70179e-05	0.000466698	USP6NL	chr29:23921075-24124220
ENSECAG00000016586	1.72094e-05	0.000470926	NUCB2	chr7:87797154-87838757
ENSECAG00000021857	1.72692e-05	0.000471538	-	chr10:7928123-7958225
ENSECAG00000012705	1.75598e-05	0.000478437	HEBP2	chr10:84656072-84660525
ENSECAG00000000763	1.7604e-05	0.000478608	CSRNP1	chr16:47809955-47815435
ENSECAG00000034739	1.76844e-05	0.000479761	ADORA2A	chr8:2901269-2909591
ENSECAG00000014734	1.79016e-05	0.00048359	KPNA5	chr10:66475716-66514494
ENSECAG00000016822	1.79022e-05	0.00048359	APPBP2	chr11:35715527-35769579
ENSECAG00000036686	1.80718e-05	0.000487127	-	chr21:8538345-8569207
ENSECAG00000027868	1.81109e-05	0.00048714	PRKAR2A	chr16:39698458-39820283
ENSECAG00000003863	1.82522e-05	0.000489324	-	chrX:98530544-98538465
ENSECAG00000010521	1.82696e-05	0.000489324	SERPINB8	chr8:83802605-83818691
ENSECAG00000023660	1.84681e-05	0.000493591	RBM15	chr5:54477475-54484399
ENSECAG00000014689	1.86339e-05	0.000496657	ZNF746	chr4:101876774-101900014
ENSECAG00000022499	1.86615e-05	0.000496657	SEMA4G	chr1:29093426-29105800
ENSECAG00000006944	1.87646e-05	0.000497761	GMFB	chr24:2644294-2652429
ENSECAG00000017215	1.87819e-05	0.000497761	ZFP30	chr10:8281915-8289206
ENSECAG00000021076	1.89035e-05	0.000499931	MBNL3	chrX:109260169-109369581
ENSECAG00000006607	1.8948e-05	0.000500062	KIF11	chr1:36519796-36566253
ENSECAG00000017826	1.91372e-05	0.000504	TMEM26	chr1:51142284-51178966
ENSECAG00000021422	1.92047e-05	0.000504593	DNAJC13	chr16:69801499-69896786
ENSECAG00000024312	1.92397e-05	0.000504593	RORB	chr23:16921204-17138552
ENSECAG00000011788	1.93213e-05	0.00050568	CDC45	chr8:773168-808474
ENSECAG00000008278	1.94966e-05	0.000508159	ZNF84	chr8:32525740-32533370
ENSECAG00000014108	1.94742e-05	0.000508159	TNFRSF8	chr2:39790036-39853712
ENSECAG00000019857	1.95794e-05	0.000509267	FAM189B	chr5:39276466-39281770
ENSECAG00000009195	1.98698e-05	0.000515757	ARL5B	chr29:18034672-18056474
ENSECAG00000005925	2.03332e-05	0.000526233	MYBL2	chr22:33966230-34004983
ENSECAG00000013040	2.03569e-05	0.000526233	MANEA	chr10:48344930-48386707
ENSECAG00000007607	2.10482e-05	0.000541884	PTPRG	chr16:28238207-28520966
ENSECAG00000024530	2.10384e-05	0.000541884	RUSC2	chr25:868473-881443
ENSECAG00000019325	2.1163e-05	0.000542624	CNOT6	chr14:1297374-1339091
ENSECAG00000019812	2.11459e-05	0.000542624	AGTPBP1	chr23:4703441-4877968
ENSECAG00000021075	2.13224e-05	0.000545601	FGD6	chr28:21270532-21376802
ENSECAG00000015449	2.14906e-05	0.000548793	IRF8	chr3:33540583-33562744
ENSECAG00000012093	2.1565e-05	0.00054958	NEURL4	chr11:50668484-50679773
ENSECAG00000012137	2.16374e-05	0.000550314	FECH	chr8:78397157-78430399
ENSECAG00000015760	2.17141e-05	0.000551153	ITGA3	chr11:25872863-25899782
ENSECAG00000017620	2.20484e-05	0.000558514	GRIA2	chr2:76948196-77091683
ENSECAG00000009864	2.22547e-05	0.000562611	PTPRD	chr23:28744225-29126165
ENSECAG00000021680	2.23474e-05	0.000563825	BMT2	chr4:70799796-70867455
ENSECAG00000011125	2.23957e-05	0.000563916	AHCTF1	chr30:6424032-6497614
ENSECAG00000010608	2.25655e-05	0.00056706	-	chr7:49813025-49814627
ENSECAG00000012784	2.26468e-05	0.000567972	ZMAT3	chr19:20574836-20599578
ENSECAG00000021191	2.26987e-05	0.000568143	UGGT1	chr18:2642963-2756492
ENSECAG00000005844	2.27779e-05	0.000568671	RGL3	chr7:50698748-50711991
ENSECAG00000013849	2.28985e-05	0.000568671	ZFP28	chr10:25869394-25894335
ENSECAG00000029050	2.28694e-05	0.000568671	-	chr28:36065671-36075988
ENSECAG00000033586	2.29001e-05	0.000568671	-	chr7:2036148-2039461
ENSECAG00000005707	2.30963e-05	0.000572416	SAMD8	chr1:63063524-63112831
ENSECAG00000016179	2.31642e-05	0.000572974	PGGT1B	chr14:56641268-56686080
ENSECAG00000012862	2.32645e-05	0.000574328	LYN	chr9:28349539-28408115
ENSECAG00000012161	2.34906e-05	0.000578312	ZNF711	chrX:68484227-68509769
ENSECAG00000018942	2.35359e-05	0.000578312	XPO4	chr17:1737564-1858242
ENSECAG00000039204	2.35634e-05	0.000578312	-	chr22:50890569-50891931
ENSECAG00000019335	2.37253e-05	0.000581156	-	chr5:66904456-66992908
ENSECAG00000018847	2.37807e-05	0.000581384	-	chr10:27792171-27794727
ENSECAG00000010447	2.39726e-05	0.000583812	EFEMP1	chr15:45426302-45498820
ENSECAG00000017665	2.39722e-05	0.000583812	TP53INP1	chr9:43084824-43090605
ENSECAG00000014017	2.4084e-05	0.000585394	PRKG1	chr1:42837203-43179795
ENSECAG00000007798	2.42252e-05	0.000587693	ME3	chr7:61292640-61472542
ENSECAG00000011889	2.43433e-05	0.000589426	USPL1	chr17:9973583-10003382
ENSECAG00000010846	2.44146e-05	0.000589512	DPP8	chr1:128144883-128203291
ENSECAG00000023625	2.44403e-05	0.000589512	FCHO2	chr14:91804214-91928380
ENSECAG00000019618	2.4569e-05	0.000591485	FAR1	chr7:84566578-84607698
ENSECAG00000016512	2.47003e-05	0.000593513	CDK6	chr4:36379594-36600465
ENSECAG00000000965	2.47476e-05	0.000593518	ATG2B	chr24:39163861-39231281
ENSECAG00000011742	2.50123e-05	0.000598442	DDA1	chr21:2929080-2931501
ENSECAG00000020630	2.50478e-05	0.000598442	YTHDC2	chr14:57894105-57968825
ENSECAG00000014723	2.52236e-05	0.000600743	LPP	chr19:28390781-28977813
ENSECAG00000024549	2.52393e-05	0.000600743	USF3	chr19:46992139-47010870
ENSECAG00000018917	2.52902e-05	0.000600822	RIPPLY3	chr26:34543869-34553562
ENSECAG00000012526	2.5522e-05	0.000605187	DNAJB9	chr4:67297198-67299829
ENSECAG00000018772	2.60225e-05	0.000615824	KIF26A	chr24:45961935-46007517
ENSECAG00000034886	2.60682e-05	0.000615824	SPTSSA	chr1:173319382-173337134
ENSECAG00000000212	2.62438e-05	0.000618301	DPY19L3	chr10:3862866-3933303
ENSECAG00000006981	2.62711e-05	0.000618301	LYST	chr1:76570817-76728205
ENSECAG00000012233	2.68208e-05	0.000630063	DTYMK	chr6:26905913-26917368
ENSECAG00000008196	2.73548e-05	0.000640223	GNB4	chr19:20848440-20879266
ENSECAG00000017463	2.73169e-05	0.000640223	PCMTD2	chr22:50894224-50919831
ENSECAG00000010020	2.7478e-05	0.000641027	-	chr7:76113783-76115300
ENSECAG00000025021	2.74907e-05	0.000641027	KIAA0753	chr11:48523884-48587402
ENSECAG00000023644	2.77425e-05	0.000645704	PPAT	chr3:78142976-78176000
ENSECAG00000021185	2.78254e-05	0.00064644	ZFP82	chr10:7813983-7869230
ENSECAG00000017484	2.79133e-05	0.000647292	C20orf194	chr22:19929433-20080775
ENSECAG00000009553	2.85349e-05	0.000660491	CADM3	chr5:34600211-34630685
ENSECAG00000017793	2.86466e-05	0.000661862	NGFR	chr11:25434601-25454570
ENSECAG00000034911	2.87454e-05	0.000662931	CMYA5	chr14:86240656-86325241
ENSECAG00000012163	2.88784e-05	0.000663572	CEP170	chr30:2003253-2146382
ENSECAG00000021448	2.88278e-05	0.000663572	PADI1	chr2:36575140-36609313
ENSECAG00000000971	2.90315e-05	0.000665876	SUCO	chr5:8466520-8549617
ENSECAG00000020904	2.91147e-05	0.000666573	ZNF438	chr29:7787817-7933097
ENSECAG00000000796	2.9315e-05	0.000669943	CETN2	chrX:125449881-125628885
ENSECAG00000004372	2.9406e-05	0.000670808	SLC22A3	chr31:8034302-8129003
ENSECAG00000014876	2.94856e-05	0.00067105	POLK	chr14:89664201-89728597
ENSECAG00000023479	2.9523e-05	0.00067105	FAM126A	chr4:54760214-54832833
ENSECAG00000019565	3.06947e-05	0.000696427	DLX5	chr4:40254315-40258181
ENSECAG00000022486	3.07965e-05	0.000697482	SMYD5	chr15:30717212-30728827
ENSECAG00000022066	3.11177e-05	0.000703494	SCYL2	chr28:25424483-25475890
ENSECAG00000005377	3.127e-05	0.000705674	PREPL	chr15:55349349-55387787
ENSECAG00000029071	3.13439e-05	0.000706078	-	chr12:11051511-11054283
ENSECAG00000024423	3.14063e-05	0.000706221	SLCO2B1	chr7:71103412-71151449
ENSECAG00000005563	3.14778e-05	0.000706472	PRSS23	chr7:61149294-61173127
ENSECAG00000016412	3.15294e-05	0.000706472	ARFGEF1	chr9:18565061-18713089
ENSECAG00000007498	3.16526e-05	0.000706761	AP1AR	chr2:114395339-114428443
ENSECAG00000019201	3.16544e-05	0.000706761	CHM	chrX:68920705-69074987
ENSECAG00000010094	3.20193e-05	0.000713646	SLC25A36	chr16:76772656-76803246
ENSECAG00000020032	3.23651e-05	0.000720081	MTHFR	chr2:40056203-40068816
ENSECAG00000024316	3.24468e-05	0.000720628	RBL1	chr22:28346021-28407057
ENSECAG00000018373	3.25253e-05	0.000721102	FAM234B	chr6:41917196-41947088
ENSECAG00000009313	3.27952e-05	0.000725491	KCNK1	chr1:78426829-78466691
ENSECAG00000021147	3.28383e-05	0.000725491	ATM	chr7:17823688-17941470
ENSECAG00000004465	3.29087e-05	0.000725774	RALGAPB	chr22:29604079-29714277
ENSECAG00000020901	3.33814e-05	0.000734915	CLCA2	chr5:74456271-74492715
ENSECAG00000017871	3.39474e-05	0.000746074	RBMS3	chr16:55448448-56090372
ENSECAG00000009053	3.4269e-05	0.000751831	ZNF304	chr10:26645318-26647118
ENSECAG00000037149	3.46213e-05	0.000758243	-	chr15:66390743-66462951
ENSECAG00000018857	3.51771e-05	0.00076908	-	chr7:47305563-47307096
ENSECAG00000021804	3.52852e-05	0.000770109	PELI1	chr15:38546247-38576198
ENSECAG00000013557	3.58232e-05	0.000777814	ZNF148	chr19:36973005-37037653
ENSECAG00000020616	3.58139e-05	0.000777814	TMTC3	chr28:15453286-15495984
ENSECAG00000036450	3.57027e-05	0.000777814	-	chr10:26986429-26988157
ENSECAG00000035238	3.59482e-05	0.000779186	IFITM5	chr12:36877180-36879555
ENSECAG00000010821	3.66708e-05	0.000793486	RACGAP1	chr6:68520515-68548448
ENSECAG00000008829	3.6975e-05	0.000798698	CROT	chr4:31684041-31737352
ENSECAG00000024306	3.70801e-05	0.0007996	DENND4A	chr1:127933688-128013745
ENSECAG00000008338	3.74915e-05	0.000807092	TARDBP	chr2:40664760-40671985
ENSECAG00000009913	3.76723e-05	0.000809601	CDC6	chr11:22336555-22345761
ENSECAG00000021249	3.81069e-05	0.00081755	TRIM33	chr5:50812709-50924648
ENSECAG00000009254	3.84218e-05	0.00082151	N4BP3	chr14:3668591-3670984
ENSECAG00000025076	3.83736e-05	0.00082151	CTTNBP2	chr4:74964470-75117404
ENSECAG00000009435	3.88573e-05	0.000829073	FIGNL1	chr4:20259068-20261102
ENSECAG00000018498	3.89069e-05	0.000829073	ERMP1	chr23:26508661-26555245
ENSECAG00000009766	3.92948e-05	0.000833185	-	chr20:23748119-24069905
ENSECAG00000013505	3.92563e-05	0.000833185	-	chr10:27319909-27355225
ENSECAG00000015641	3.92981e-05	0.000833185	DSCC1	chr9:64868102-64886099
ENSECAG00000009135	3.94204e-05	0.000834377	FAM107A	chr16:31490594-31502153
ENSECAG00000019665	3.96062e-05	0.000836906	THBS4	chr14:85997795-86040941
ENSECAG00000018665	3.98108e-05	0.000839822	RECQL4	chr9:85266192-85272407
ENSECAG00000022635	3.99818e-05	0.000842021	HERC1	chr1:129603792-129792767
ENSECAG00000004556	4.02152e-05	0.000843567	BCL6	chr19:27967822-27980999
ENSECAG00000006710	4.02558e-05	0.000843567	TBC1D15	chr28:994152-1051368
ENSECAG00000011103	4.02301e-05	0.000843567	ZYG11B	chr2:6595675-6680564
ENSECAG00000023776	4.03528e-05	0.000844196	TTK	chr10:35016559-35063538
ENSECAG00000020865	4.05523e-05	0.000846966	VPS13A	chr23:13572268-13804128
ENSECAG00000000295	4.07341e-05	0.000849356	MRE11	chr7:6136467-6198229
ENSECAG00000024779	4.0861e-05	0.000850597	SERPINA5	chr24:37622574-37626337
ENSECAG00000007205	4.11153e-05	0.000854479	ZBTB33	chrX:99180532-99182551
ENSECAG00000002732	4.1326e-05	0.000856881	MORF4L2	chrX:86040805-86061472
ENSECAG00000014614	4.14113e-05	0.000856881	FAM126B	chr18:76172183-76210730
ENSECAG00000019395	4.14346e-05	0.000856881	SIKE1	chr5:50565013-50569841
ENSECAG00000016233	4.15355e-05	0.000857562	-	chrX:23937606-23939808
ENSECAG00000007095	4.19155e-05	0.000862584	PLEKHG1	chr31:16134674-16296318
ENSECAG00000020401	4.18992e-05	0.000862584	NKTR	chr16:45041685-45115029
ENSECAG00000023363	4.20451e-05	0.000863842	SLC26A2	chr14:27298347-27304426
ENSECAG00000012559	4.21384e-05	0.00086435	RAB7A	chr16:2812776-2832067
ENSECAG00000023515	4.22372e-05	0.000864972	SIX4	chr24:7939050-7948395
ENSECAG00000012156	4.23907e-05	0.000866707	USHBP1	chr21:2888958-2899199
ENSECAG00000021389	4.26131e-05	0.000869844	NCKAP1	chr18:60641276-60741018
ENSECAG00000010738	4.28346e-05	0.000872954	AFAP1L1	chr14:27821771-27883456
ENSECAG00000017504	4.29506e-05	0.000873906	QKI	chr31:5749387-5894764
ENSECAG00000007621	4.30285e-05	0.000874081	TRIP11	chr24:35159819-35217554
ENSECAG00000009751	4.33093e-05	0.00087837	NUP205	chr4:89836485-89915689
ENSECAG00000006365	4.34143e-05	0.000879088	-	chrX:56272396-56342144
ENSECAG00000008082	4.40095e-05	0.00088971	PJA2	chr14:61851684-61902655
ENSECAG00000016394	4.41633e-05	0.000891393	IL1R1	chr15:7683171-7758564
ENSECAG00000003791	4.43542e-05	0.000893815	NR2C2	chr16:5228693-5322976
ENSECAG00000011448	4.50266e-05	0.000903038	SENP7	chr19:56819212-56958601
ENSECAG00000014740	4.48927e-05	0.000903038	YWHAH	chr8:7345413-7356808
ENSECAG00000018411	4.49976e-05	0.000903038	BABAM2	chr15:69070135-69486430
ENSECAG00000014575	4.55396e-05	0.000907554	RB1	chr17:22454925-22666178
ENSECAG00000017704	4.54892e-05	0.000907554	ZBTB1	chr24:11180768-11185788
ENSECAG00000022168	4.54852e-05	0.000907554	PRR14L	chr8:7504796-7565862
ENSECAG00000023468	4.54616e-05	0.000907554	PDZD8	chr1:14961240-15046360
ENSECAG00000019995	4.56747e-05	0.000908811	KIAA1841	chr15:41052171-41102011
ENSECAG00000009171	4.59368e-05	0.000912587	NUP210	chr16:3721955-3830716
ENSECAG00000003051	4.65202e-05	0.000922724	SLC30A1	chr5:24179000-24182424
ENSECAG00000016383	4.70766e-05	0.000932294	USP53	chr2:108595105-108634504
ENSECAG00000002701	4.74546e-05	0.000938306	UHRF1BP1L	chr28:25275602-25363254
ENSECAG00000009722	4.76764e-05	0.000939746	YOD1	chr5:3273117-3275205
ENSECAG00000019626	4.76142e-05	0.000939746	TENT5C	chr5:48071315-48072491
ENSECAG00000019533	4.78805e-05	0.000942298	FGFR3	chr3:120232741-120248125
ENSECAG00000024536	4.80539e-05	0.000944236	NFE2	chr6:72021138-72028517
ENSECAG00000028245	4.85285e-05	0.000952079	-	chr16:88281102-88283549
ENSECAG00000007470	4.86341e-05	0.000952669	NCAPG	chr3:107586080-107624629
ENSECAG00000024216	4.90975e-05	0.000960256	SLC25A27	chr20:46107798-46132305
ENSECAG00000022557	4.93495e-05	0.000963691	BNIP2	chr1:133290538-133327729
ENSECAG00000011946	4.95694e-05	0.000966488	CHEK1	chr7:35114583-35140467
ENSECAG00000019294	5.01039e-05	0.000975403	ZNF790	chr10:8370694-8379293
ENSECAG00000007911	5.04984e-05	0.000981567	ANKRD13D	chr12:30785884-30796671
ENSECAG00000018814	5.09176e-05	0.000988193	BCAM	chr10:15631383-15638843
ENSECAG00000026902	5.10007e-05	0.000988286	MAP4K3	chr15:59555911-59746000
ENSECAG00000022003	5.11736e-05	0.000990115	ACSL5	chr1:19312407-19375395
ENSECAG00000017156	5.13948e-05	0.000992872	ST3GAL4	chr7:36333244-36359063
ENSECAG00000014996	5.26327e-05	0.00101394	KAT5	chr12:29559326-29567580
ENSECAG00000024127	5.26462e-05	0.00101394	CENPF	chr5:21514852-21598004
ENSECAG00000002350	5.27703e-05	0.00101478	CTSA	chr22:35750972-35790161
ENSECAG00000013640	5.33985e-05	0.0010253	CEP85	chr2:29307599-29330904
ENSECAG00000012388	5.35042e-05	0.00102577	GALNT5	chr18:38339055-38384841
ENSECAG00000000018	5.37734e-05	0.00102936	KANSL1L	chr6:435253-556500
ENSECAG00000010787	5.39668e-05	0.0010294	PPP2R5E	chr24:10215033-10353449
ENSECAG00000019868	5.40258e-05	0.0010294	C1QB	chr2:32217882-32224714
ENSECAG00000022164	5.40371e-05	0.0010294	SMC4	chr19:3377508-3411825
ENSECAG00000024187	5.41014e-05	0.0010294	SMARCA2	chr23:23391741-23425258
ENSECAG00000009533	5.58528e-05	0.00105793	MYL12A	chr8:46561186-46564762
ENSECAG00000009901	5.5777e-05	0.00105793	DDX3X	chrX:34832238-34973270
ENSECAG00000011878	5.58318e-05	0.00105793	DTL	chr5:23749058-23806830
ENSECAG00000010043	5.67027e-05	0.00107156	SATB2	chr18:74377560-74555782
ENSECAG00000033230	5.67419e-05	0.00107156	-	chr15:15425977-15526708
ENSECAG00000018848	5.6962e-05	0.0010741	-	chrX:47807474-47810284
ENSECAG00000016501	5.74967e-05	0.00108095	CEP41	chr4:85059758-85102117
ENSECAG00000035417	5.74135e-05	0.00108095	-	chr1:72125024-72127364
ENSECAG00000019980	5.77325e-05	0.00108377	PGAP1	chr18:72309013-72402682
ENSECAG00000013476	5.83334e-05	0.00109343	PHF6	chrX:110891944-110931071
ENSECAG00000014402	5.88586e-05	0.00110163	MPHOSPH9	chr8:25654577-25706182
ENSECAG00000014279	5.90321e-05	0.00110325	ELP1	chr25:14618506-14666353
ENSECAG00000016829	5.93161e-05	0.00110691	ABTB2	chr12:1000658-1167325
ENSECAG00000002601	5.96319e-05	0.0011099	RASSF9	chr28:13546258-13579302
ENSECAG00000014384	5.96524e-05	0.0011099	AURKB	chr11:51426259-51430460
ENSECAG00000024374	5.99577e-05	0.00111394	ERBB3	chr6:74671940-74690338
ENSECAG00000008139	6.02046e-05	0.00111688	ZNF280D	chr1:135583758-135678869
ENSECAG00000003235	6.11678e-05	0.00113226	FANCI	chr1:94927175-95017933
ENSECAG00000007262	6.13344e-05	0.00113226	EEA1	chr28:19305840-19493891
ENSECAG00000013126	6.12914e-05	0.00113226	WFS1	chr3:116041281-116072398
ENSECAG00000014705	6.13927e-05	0.00113226	-	chr1:72320717-72329232
ENSECAG00000021963	6.16796e-05	0.0011359	POMGNT1	chr2:12338722-12349272
ENSECAG00000020044	6.17789e-05	0.00113607	IMPAD1	chr9:27441984-27506653
ENSECAG00000017935	6.19e-05	0.00113663	-	chr2:7502675-7571292
ENSECAG00000000346	6.2363e-05	0.00114347	EDRF1	chr1:7478202-7526835
ENSECAG00000013193	6.25006e-05	0.00114433	UHRF1	chr7:3456649-3488217
ENSECAG00000005447	6.31962e-05	0.00115539	GUCY1A1	chr2:78516523-78577956
ENSECAG00000013641	6.33563e-05	0.00115664	HOOK1	chr2:372850-434071
ENSECAG00000013073	6.38074e-05	0.00115766	ZBTB10	chr9:7357539-7389595
ENSECAG00000017141	6.37626e-05	0.00115766	UPF3A	chr17:80656671-80674550
ENSECAG00000018803	6.38707e-05	0.00115766	PGM2L1	chr7:71688471-71751344
ENSECAG00000023831	6.3695e-05	0.00115766	E2F1	chr22:25400845-25408999
ENSECAG00000040333	6.35874e-05	0.00115766	-	chrX:41313412-41357330
ENSECAG00000002715	6.39986e-05	0.00115831	NTAN1	chr13:31449353-31467448
ENSECAG00000001443	6.45836e-05	0.00116555	SCNN1A	chr6:34928557-34948621
ENSECAG00000022985	6.45108e-05	0.00116555	USP14	chr8:43792906-43839139
ENSECAG00000035557	6.53668e-05	0.001178	-	chr10:5830136-5831489
ENSECAG00000017103	6.55851e-05	0.00118025	BUB1	chr15:14204117-14245496
ENSECAG00000007965	6.6187e-05	0.00118939	CDK9	chr25:31752944-31779334
ENSECAG00000001181	6.70758e-05	0.00120254	CBX4	chr11:3052866-3059517
ENSECAG00000011774	6.71098e-05	0.00120254	APCDD1	chr8:38193477-38225572
ENSECAG00000020504	6.75566e-05	0.00120883	THADA	chr15:55995658-56418081
ENSECAG00000003158	6.81971e-05	0.00121618	ZNF624	chr11:57986563-57995609
ENSECAG00000009073	6.82658e-05	0.00121618	ARHGEF39	chr25:935538-938629
ENSECAG00000020162	6.84495e-05	0.00121618	PRR5L	chr12:2890670-2941916
ENSECAG00000020336	6.82737e-05	0.00121618	KIF1B	chr2:41197236-41311024
ENSECAG00000021263	6.8429e-05	0.00121618	SLC41A2	chr28:29184711-29276176
ENSECAG00000003310	6.8617e-05	0.00121745	LY6E	chr9:83962373-83963536
ENSECAG00000020304	6.89008e-05	0.00122076	HIPK3	chr12:411810-569617
ENSECAG00000017529	6.91557e-05	0.00122356	-	chr10:7723296-7728161
ENSECAG00000024994	6.94258e-05	0.00122662	PI4KB	chr5:42614064-42636850
ENSECAG00000007142	6.96634e-05	0.0012291	RELCH	chr8:82136981-82249777
ENSECAG00000018503	6.97713e-05	0.00122928	PARP3	chr16:37228194-37233834
ENSECAG00000021324	7.0776e-05	0.00124524	NR6A1	chr25:29116254-29328589
ENSECAG00000020295	7.16215e-05	0.00125836	GEN1	chr15:78305074-78330313
ENSECAG00000015961	7.21212e-05	0.00126538	PPP1R9A	chr4:38411176-38718848
ENSECAG00000000179	7.25994e-05	0.001272	SCN1B	chr10:6333720-6341280
ENSECAG00000022776	7.33538e-05	0.00128166	QPCT	chr15:61308699-61335874
ENSECAG00000037578	7.32609e-05	0.00128166	ELFN1	chr13:1334704-1337182
ENSECAG00000013188	7.36584e-05	0.0012852	CDCA2	chr2:54407741-54454635
ENSECAG00000004882	7.48525e-05	0.00130267	CSNK1A1	chr14:27651261-27699971
ENSECAG00000021154	7.48659e-05	0.00130267	ZNF699	chr7:52692726-52701111
ENSECAG00000000319	7.54984e-05	0.00131006	SRP14	chr1:149904479-149907978
ENSECAG00000020746	7.54178e-05	0.00131006	DMTF1	chr4:31529951-31572218
ENSECAG00000024373	7.57763e-05	0.00131307	ZBTB11	chr19:56727063-56752215
ENSECAG00000016921	7.62149e-05	0.00131722	CPEB4	chr14:6888383-6951084
ENSECAG00000021905	7.62243e-05	0.00131722	HK2	chr15:29192407-29249185
ENSECAG00000024666	7.63859e-05	0.00131821	BCLAF3	chrX:15459272-15684023
ENSECAG00000012927	7.66813e-05	0.00132149	KIAA0319L	chr2:21798686-21884828
ENSECAG00000002193	7.8607e-05	0.00135283	-	chr10:27705968-27708827
ENSECAG00000024023	7.91529e-05	0.00136037	CALCOCO1	chr6:71507009-71519682
ENSECAG00000023113	7.96076e-05	0.00136633	SASS6	chr5:62716282-62761436
ENSECAG00000016360	8.02435e-05	0.00137537	PDE3A	chr6:48268861-48551702
ENSECAG00000015829	8.09124e-05	0.00138495	ZNF23	chr3:23083958-23090287
ENSECAG00000004776	8.12106e-05	0.0013871	MYORG	chr23:50149577-50151722
ENSECAG00000014377	8.12578e-05	0.0013871	CHAF1A	chr7:3106727-3126633
ENSECAG00000024790	8.16032e-05	0.00139111	-	chr11:37555244-37560370
ENSECAG00000022584	8.1928e-05	0.00139408	DOCK6	chr7:50797166-50837402
ENSECAG00000026945	8.19983e-05	0.00139408	HES1	chr19:33498925-33501206
ENSECAG00000003271	8.22692e-05	0.0013958	ERBIN	chr21:8128230-8218407
ENSECAG00000003869	8.23208e-05	0.0013958	ZC3H7A	chr13:33956230-33978951
ENSECAG00000019456	8.26195e-05	0.00139899	MINDY2	chr1:133947373-134012149
ENSECAG00000000413	8.28405e-05	0.00140085	DCAF6	chr5:4467305-4606727
ENSECAG00000010745	8.30984e-05	0.00140145	CLCN5	chrX:41401923-41536431
ENSECAG00000021430	8.30871e-05	0.00140145	PIKFYVE	chr18:82236927-82309013
ENSECAG00000033856	8.33853e-05	0.00140441	-	chr8:8939800-8941845
ENSECAG00000015145	8.4471e-05	0.0014194	ACTA2	chr1:39699364-39712123
ENSECAG00000015499	8.46128e-05	0.0014194	XPC	chr16:4477573-4510242
ENSECAG00000019847	8.45736e-05	0.0014194	NADK2	chr21:29735589-29776800
ENSECAG00000020428	8.49923e-05	0.00142388	-	chr4:63310859-63331781
ENSECAG00000017870	8.54504e-05	0.00142965	RBM12B	chr9:41936650-41939581
ENSECAG00000021865	8.56493e-05	0.00143108	UST	chr31:17581380-17931722
ENSECAG00000016027	8.61432e-05	0.00143704	HAUS7	chrX:125952075-125976849
ENSECAG00000016358	8.62338e-05	0.00143704	-	chr1:177173420-177240242
ENSECAG00000017624	8.64135e-05	0.00143814	CARF	chr18:77789969-77838061
ENSECAG00000026840	8.6567e-05	0.00143879	ST6GALNAC3	chr5:82929124-83212607
ENSECAG00000010549	8.69746e-05	0.00144366	GLS	chr18:67330689-67408053
ENSECAG00000019522	8.73288e-05	0.00144384	KRAS	chr6:51796120-51822189
ENSECAG00000020869	8.72762e-05	0.00144384	FGFR4	chr14:4312493-4322708
ENSECAG00000024097	8.72141e-05	0.00144384	CAPS	chr7:4061976-4062855
ENSECAG00000006454	8.74862e-05	0.00144455	ZRSR2	chrX:12154296-12175305
ENSECAG00000001688	8.8696e-05	0.00146064	PCSK6	chr1:107345224-107525719
ENSECAG00000022097	8.88079e-05	0.00146064	-	chrX:25543564-26060481
ENSECAG00000022114	8.88046e-05	0.00146064	WIPI2	chr13:4101197-4143125
ENSECAG00000000014	8.9305e-05	0.0014669	GAS6	chr17:80318034-80359873
ENSECAG00000013878	8.94858e-05	0.00146796	ANK1	chr27:3512880-3727130
ENSECAG00000020924	8.98036e-05	0.00147126	PLA2G6	chr28:36401141-36449471
ENSECAG00000016088	9.02529e-05	0.00147671	CCDC43	chr11:19007388-19016871
ENSECAG00000000281	9.03728e-05	0.00147675	SHCBP1	chr3:29648-53321
ENSECAG00000012242	9.06025e-05	0.00147859	C8H18orf54	chr8:75617102-75674835
ENSECAG00000000453	9.1747e-05	0.00149082	GCFC2	chr15:28472904-28517292
ENSECAG00000014071	9.17983e-05	0.00149082	SLC30A7	chr5:62011798-62086550
ENSECAG00000015595	9.18245e-05	0.00149082	E2F4	chr3:18353270-18359967
ENSECAG00000024859	9.16696e-05	0.00149082	-	chr7:47384194-47386396
ENSECAG00000015620	9.25423e-05	0.00150054	-	chr16:43444058-43454777
ENSECAG00000024129	9.29063e-05	0.00150451	SLC4A1AP	chr15:69657420-69691636
ENSECAG00000011405	9.34329e-05	0.00150916	BLM	chr1:93793424-93855083
ENSECAG00000017711	9.33801e-05	0.00150916	KIAA0100	chr11:42878254-42906567
ENSECAG00000016617	9.39755e-05	0.00151599	-	chr13:6647652-6666464
ENSECAG00000022455	9.4261e-05	0.00151865	PCNT	chr26:42668385-42809824
ENSECAG00000024441	9.67659e-05	0.00155702	PDIK1L	chr2:29417362-29424054
ENSECAG00000005320	9.6988e-05	0.0015586	CGGBP1	chr26:2963150-2963654
ENSECAG00000007668	9.73173e-05	0.00156191	-	chr4:102536833-102543967
ENSECAG00000009346	9.79487e-05	0.00156911	-	chr7:48128855-48130613
ENSECAG00000022660	9.8015e-05	0.00156911	PSD4	chr15:16732832-16766511
ENSECAG00000017293	9.81476e-05	0.00156924	-	chr10:27613351-27615703
ENSECAG00000006626	9.85287e-05	0.00157334	ZDHHC17	chr28:5461750-5612258
ENSECAG00000002472	9.87091e-05	0.00157423	NHSL2	chrX:56782400-56859741
ENSECAG00000011517	9.88402e-05	0.00157433	BICD1	chr6:57185369-57389294
ENSECAG00000013197	9.91241e-05	0.00157686	PSME4	chr15:47148592-47231804
ENSECAG00000016120	9.96412e-05	0.00158309	ESCO1	chr8:43147368-43211380
ENSECAG00000013151	0.00010094	0.00159769	RGCC	chr17:28561070-28573310
ENSECAG00000022937	0.000100771	0.00159769	TRAPPC8	chr8:56081672-56163178
ENSECAG00000039140	0.000100869	0.00159769	CBX2	chr11:3103097-3112343
ENSECAG00000008637	0.000102146	0.00161475	HMGCS1	chr21:23999434-24014338
ENSECAG00000001197	0.000102346	0.0016159	TNFRSF19	chr17:4278188-4369093
ENSECAG00000008507	0.000102747	0.00162019	SNX7	chr5:63762236-63931187
ENSECAG00000009118	0.000103163	0.00162401	OCLN	chr14:93222615-93260407
ENSECAG00000010810	0.000103247	0.00162401	DDX21	chr1:57652828-57672692
ENSECAG00000019388	0.000103548	0.00162672	MPHOSPH6	chr3:30398286-30439514
ENSECAG00000009128	0.000103866	0.00162865	ADAT1	chr3:25109837-25128610
ENSECAG00000016298	0.000103929	0.00162865	-	chr7:76824198-76843637
ENSECAG00000012000	0.00010445	0.00163478	-	chrX:85527577-85530638
ENSECAG00000024242	0.000104667	0.00163616	SCARB1	chr8:26820982-26890900
ENSECAG00000000540	0.000104941	0.00163641	CCDC174	chr16:4925080-4948637
ENSECAG00000023528	0.000105073	0.00163641	ATP2B2	chr16:7848359-8123695
ENSECAG00000023851	0.000104949	0.00163641	SCAF11	chr6:64945252-64987266
ENSECAG00000006210	0.000105624	0.00164131	NCOA4	chr1:81658093-81677858
ENSECAG00000006857	0.000105648	0.00164131	DCAF10	chr25:2908551-2953625
ENSECAG00000024151	0.000106381	0.00164878	BUD31	chr13:6645546-6652762
ENSECAG00000024722	0.00010639	0.00164878	SCARB2	chr3:61683421-61749875
ENSECAG00000014083	0.000106606	0.00165011	KIAA2013	chr2:39958652-39964127
ENSECAG00000012876	0.000107195	0.00165516	CASP4	chr7:15066409-15081145
ENSECAG00000021208	0.000107108	0.00165516	RC3H1	chr5:9616004-9688373
ENSECAG00000016468	0.000107778	0.00166212	ZBTB25	chr24:11131326-11155120
ENSECAG00000016085	0.000108141	0.00166569	SYCP2	chr22:47123770-47188197
ENSECAG00000011093	0.000108397	0.00166759	YTHDF3	chr9:22354937-22390677
ENSECAG00000011929	0.000108655	0.00166953	NR4A3	chr25:6508267-6541315
ENSECAG00000010747	0.000108917	0.00167151	-	chr26:36709407-36758677
ENSECAG00000005538	0.000109343	0.00167601	TUBGCP5	chr1:115105126-115203520
ENSECAG00000008404	0.000109933	0.00168097	DYNLRB1	chr22:26322445-26334201
ENSECAG00000023250	0.000109863	0.00168097	-	chr11:1448037-1454839
ENSECAG00000008748	0.000110925	0.00169307	HABP4	chr23:781087-819806
ENSECAG00000018311	0.000110993	0.00169307	CBX6	chr28:36984217-36992433
ENSECAG00000013161	0.000111241	0.00169482	ZNF471	chr10:25859068-25862704
ENSECAG00000028085	0.00011184	0.00170189	ADAM8	chr1:560538-573787
ENSECAG00000017572	0.000112042	0.0017029	ZNF280C	chrX:107524066-107597113
ENSECAG00000009959	0.000113467	0.00172248	HECA	chr31:25874187-25914473
ENSECAG00000000362	0.000114024	0.00172326	STXBP5	chr31:19082128-19243036
ENSECAG00000006587	0.000114064	0.00172326	RWDD1	chr10:66241321-66259729
ENSECAG00000016214	0.000113911	0.00172326	TMEM94	chr11:6484785-6507905
ENSECAG00000021441	0.000113815	0.00172326	BRCC3	chrX:127547851-127670755
ENSECAG00000017413	0.000114517	0.00172803	TELO2	chr13:42460535-42473875
ENSECAG00000022984	0.000114921	0.00173205	ZFHX3	chr3:21767608-21922041
ENSECAG00000002321	0.000115516	0.00173383	SEC24A	chr14:40455331-40519102
ENSECAG00000006476	0.000115689	0.00173383	LRRC8D	chr5:71336236-71423154
ENSECAG00000015019	0.000115632	0.00173383	PIK3CA	chr19:20687116-20714761
ENSECAG00000017179	0.000115726	0.00173383	PHC2	chr2:23712336-23761687
ENSECAG00000023174	0.000115327	0.00173383	FHL5	chr10:49231068-49246404
ENSECAG00000011783	0.000116463	0.0017428	PDS5A	chr3:89558823-89720922
ENSECAG00000013139	0.000116616	0.00174302	CACUL1	chr1:13708980-13770930
ENSECAG00000014283	0.000117176	0.00174932	NCOA7	chr10:73920102-74062126
ENSECAG00000023870	0.000117709	0.00175519	ACSS1	chr22:772394-828356
ENSECAG00000017915	0.000117984	0.00175722	TRIM36	chr14:56718407-56766898
ENSECAG00000021649	0.00011832	0.00176016	-	chr7:53275660-53276770
ENSECAG00000011694	0.000118649	0.00176297	ZNRF3	chr8:9900731-10047686
ENSECAG00000021846	0.000119023	0.00176644	RBM41	chrX:88609176-88668192
ENSECAG00000013154	0.000119344	0.00176913	SERAC1	chr31:9893889-9935325
ENSECAG00000007123	0.000119608	0.00177095	-	chr15:18699085-18766614
ENSECAG00000010809	0.000120072	0.00177574	CACNA2D1	chr4:26638677-27149143
ENSECAG00000009356	0.000120487	0.0017798	SLC25A28	chr1:30214680-30223856
ENSECAG00000011111	0.000120713	0.00177984	FMNL2	chr18:34356605-34649339
ENSECAG00000024851	0.000120772	0.00177984	EDNRB	chr17:50456078-50504313
ENSECAG00000007347	0.000121063	0.00177997	MFSD8	chr2:101361374-101393525
ENSECAG00000017840	0.000120968	0.00177997	PAK1	chr7:69112186-69175074
ENSECAG00000020670	0.000121579	0.00178548	-	chr23:523330-557098
ENSECAG00000009214	0.000122134	0.00179153	SACM1L	chr16:42468102-42512341
ENSECAG00000021289	0.000122398	0.00179267	CCNE1	chr10:1615281-1624690
ENSECAG00000023133	0.000122496	0.00179267	-	chr10:22638443-22645812
ENSECAG00000011954	0.000122748	0.00179341	ATG3	chr19:47885535-47911705
ENSECAG00000033377	0.000122831	0.00179341	-	chr10:27392728-27398134
ENSECAG00000009449	0.000123438	0.00179398	GRPEL2	chr14:27809453-27817038
ENSECAG00000011920	0.000123388	0.00179398	ALG2	chr25:5977702-5981706
ENSECAG00000012186	0.00012338	0.00179398	PHLPP2	chr3:22820480-22890055
ENSECAG00000014993	0.000123282	0.00179398	SCNN1B	chr13:25135484-25190987
ENSECAG00000023732	0.000124324	0.00180477	H2AFZ	chr3:40164998-40166698
ENSECAG00000021518	0.000124842	0.0018102	-	chr13:20780695-20783019
ENSECAG00000009061	0.000126952	0.0018387	DOCK7	chr5:94676759-94838890
ENSECAG00000001165	0.000127176	0.0018398	TMEM79	chr5:38531706-38536144
ENSECAG00000008558	0.000127641	0.0018398	ORMDL2	chr6:74487301-74489497
ENSECAG00000010077	0.000127415	0.0018398	MAP2K6	chr11:11359712-11470969
ENSECAG00000017190	0.000127548	0.0018398	-	chr7:52491344-52493027
ENSECAG00000023670	0.000127758	0.0018398	CUL4B	chrX:99422944-99454104
ENSECAG00000031660	0.000129207	0.00185855	-	chr5:11612572-11615987
ENSECAG00000009324	0.0001297	0.00186139	FAM192A	chr3:10150368-10171220
ENSECAG00000014482	0.000129639	0.00186139	TOR2A	chr25:31734629-31738118
ENSECAG00000010351	0.000130538	0.00187036	RP2	chrX:39413300-39449863
ENSECAG00000020198	0.000130621	0.00187036	NOTUM	chr11:1281763-1289420
ENSECAG00000006987	0.000131266	0.00187746	IKZF5	chr1:9956899-9963538
ENSECAG00000012967	0.000131895	0.00188432	PRKAA2	chr2:3161175-3230943
ENSECAG00000011496	0.000132106	0.0018852	NFKBIZ	chr19:56589093-56598319
ENSECAG00000017831	0.000132586	0.00188992	SDF4	chr2:48651384-48670293
ENSECAG00000012902	0.000132928	0.00189247	CHMP6	chr11:2081570-2088370
ENSECAG00000014239	0.000133216	0.00189247	PTGER3	chr5:87780621-87950897
ENSECAG00000023723	0.000133191	0.00189247	MTREX	chr21:17538368-17654434
ENSECAG00000000204	0.000134393	0.0019045	TESK1	chr25:898529-902541
ENSECAG00000012562	0.000134451	0.0019045	CAMSAP2	chr30:29218949-29331716
ENSECAG00000018200	0.000134515	0.0019045	USP37	chr6:7869461-7957297
ENSECAG00000004502	0.00013557	0.00191728	WFDC1	chr3:32248513-32274077
ENSECAG00000028820	0.000135812	0.00191855	HEY1	chr9:8127559-8131612
ENSECAG00000010441	0.000136471	0.00192356	CIB2	chr1:116885291-116908301
ENSECAG00000018792	0.000136392	0.00192356	ZNF782	chr23:438085-440797
ENSECAG00000013414	0.000136894	0.00192736	-	chr6:58690216-58694757
ENSECAG00000007156	0.000137195	0.00192851	EP400	chr8:31660098-31763234
ENSECAG00000023794	0.000137281	0.00192851	-	chr10:22998423-23000292
ENSECAG00000021330	0.000138359	0.00194149	HMGCR	chr14:89845981-89862656
ENSECAG00000008393	0.000138688	0.00194178	RANBP17	chr14:9158471-9493676
ENSECAG00000016202	0.000138645	0.00194178	SEMA4C	chr15:12013775-12023239
ENSECAG00000019453	0.00013936	0.00194903	H6PD	chr2:41961053-42101498
ENSECAG00000001554	0.000139562	0.0019497	P2RY14	chr16:85276580-85277582
ENSECAG00000000345	0.000140017	0.00195264	ZNF112	chr10:15312323-15331862
ENSECAG00000024853	0.000140082	0.00195264	RSPO2	chr9:54235420-54382258
ENSECAG00000021426	0.000140649	0.00195622	SLC30A6	chr15:65528508-65571007
ENSECAG00000021826	0.000140625	0.00195622	NUP160	chr12:12152540-12201744
ENSECAG00000008240	0.000140951	0.00195637	HMBOX1	chr2:57886514-57990764
ENSECAG00000017025	0.00014097	0.00195637	ATRN	chr22:19712946-19886675
ENSECAG00000032639	0.000141308	0.00195891	IKZF2	chr6:3294062-3447439
ENSECAG00000026862	0.000142651	0.00197534	GCSH	chr3:29563518-29576822
ENSECAG00000014185	0.000143713	0.0019865	IPO11	chr21:11263416-11476990
ENSECAG00000024126	0.000143929	0.0019865	RFC1	chr3:90056565-90135123
ENSECAG00000032391	0.000143772	0.0019865	-	chr12:24510400-24628524
ENSECAG00000013768	0.000144895	0.00199547	-	chr16:3008565-3029443
ENSECAG00000014596	0.000144759	0.00199547	LARGE2	chr12:10660279-10666743
ENSECAG00000019256	0.000145253	0.00199798	ARID4A	chr24:5864181-5933738
ENSECAG00000022203	0.000145394	0.00199798	FHL2	chr15:4406305-4432437
ENSECAG00000021241	0.00014565	0.00199931	CPNE3	chr9:2356233-2466866
ENSECAG00000016277	0.000147157	0.00201781	SGCD	chr14:21430191-22136334
ENSECAG00000021579	0.000147438	0.00201947	POGZ	chr5:42409567-42456967
ENSECAG00000008944	0.000148023	0.00202528	CSRP1	chr30:29851623-29862784
ENSECAG00000020056	0.000149386	0.00204172	SLC11A2	chr6:69306695-69337392
ENSECAG00000024758	0.000150439	0.00205389	TMX3	chr8:87730398-87772008
ENSECAG00000010933	0.000150737	0.00205573	ERMARD	chr31:994021-1020401
ENSECAG00000032767	0.000151057	0.00205787	FMR1	chrX:121391607-121427177
ENSECAG00000001166	0.000153377	0.00208722	MTHFD1L	chr31:15937073-16122003
ENSECAG00000036933	0.000153543	0.00208722	-	chr8:41926396-41949128
ENSECAG00000036994	0.000154409	0.00209673	-	chr21:8058555-8065358
ENSECAG00000019992	0.000156317	0.00212037	PIP5K1B	chr23:21053965-21227209
ENSECAG00000004408	0.000156641	0.00212247	GPR1	chr18:80599845-80600913
ENSECAG00000036779	0.000157567	0.00213273	-	chr13:19729295-19741497
ENSECAG00000021903	0.000158543	0.00214364	LAMC2	chr5:17455077-17513668
ENSECAG00000007991	0.000159035	0.00214454	WDR86	chr4:103056546-103081814
ENSECAG00000018699	0.000159119	0.00214454	CHTF18	chr13:43070544-43079258
ENSECAG00000021432	0.000159032	0.00214454	DHRS1	chr1:163978873-163985829
ENSECAG00000005306	0.000159679	0.00214934	RAB7B	chr5:2322908-2344074
ENSECAG00000022677	0.000159816	0.00214934	MCTP2	chr1:101157409-101335006
ENSECAG00000011384	0.000160615	0.00215779	MFSD14B	chr23:55441185-55527859
ENSECAG00000019512	0.000161039	0.00216118	PDGFC	chr2:77305228-77511065
ENSECAG00000009616	0.000161217	0.00216127	LMO7	chr17:48599523-48788461
ENSECAG00000012107	0.000162206	0.00217159	CDIPT	chr13:20536749-20539342
ENSECAG00000015124	0.000162504	0.00217159	GOLGA1	chr25:29414110-29458696
ENSECAG00000017986	0.000162451	0.00217159	AXIN2	chr11:12793006-12877144
ENSECAG00000017386	0.000162844	0.00217384	ITGA1	chr21:19627987-19772922
ENSECAG00000005815	0.00016332	0.00217789	LLPH	chr6:82811898-82818585
ENSECAG00000032877	0.000164356	0.00218939	GABARAP	chr11:50600226-50601854
ENSECAG00000012507	0.000164644	0.00219091	CRYAB	chr7:20964774-20967850
ENSECAG00000011562	0.000164854	0.0021914	SMARCAD1	chr3:45205199-45282444
ENSECAG00000000759	0.000165107	0.00219207	RPRD1A	chr8:59571274-59655258
ENSECAG00000017685	0.000165252	0.00219207	PURB	chr4:15482620-15483532
ENSECAG00000014304	0.000166722	0.00220925	ATP11A	chr17:79472219-79622953
ENSECAG00000009799	0.000167444	0.00221416	PFKFB2	chr5:3276912-3301743
ENSECAG00000015060	0.000167287	0.00221416	PRR11	chr11:33602809-33612568
ENSECAG00000013964	0.000167628	0.00221427	CARNMT1	chr23:15570602-15665310
ENSECAG00000017579	0.000167895	0.00221548	RB1CC1	chr9:31525563-31590666
ENSECAG00000007774	0.000168398	0.00221979	LY6H	chr9:84038872-84041996
ENSECAG00000013495	0.000168715	0.00222164	GOLGA4	chr16:49372697-49500029
ENSECAG00000021172	0.000169088	0.00222423	TMEM168	chr4:70759376-70778171
ENSECAG00000024939	0.000169513	0.00222751	ZNF385A	chr6:72076002-72096855
ENSECAG00000013562	0.000170412	0.00223238	ZNF706	chr9:48577166-48579181
ENSECAG00000015692	0.000170415	0.00223238	SERTAD4	chr5:25268578-25278787
ENSECAG00000024519	0.000170081	0.00223238	SPC25	chr18:48605427-48620054
ENSECAG00000019520	0.000170708	0.0022339	SSR1	chr20:7893811-7935779
ENSECAG00000038594	0.000171033	0.00223583	CD14	chr14:35562982-35565108
ENSECAG00000014536	0.000171603	0.00223684	KIF23	chr1:124635833-124663872
ENSECAG00000021630	0.000171642	0.00223684	LGSN	chr20:57529706-57599997
ENSECAG00000023584	0.00017132	0.00223684	DMXL1	chr14:53260721-53395217
ENSECAG00000010845	0.000173175	0.0022545	RASA2	chr16:77226207-77397826
ENSECAG00000023329	0.00017428	0.00226654	FAT2	chr14:25789062-25963358
ENSECAG00000004395	0.000174645	0.00226895	TIGD4	chr2:81107448-81117256
ENSECAG00000019165	0.000176999	0.00229717	CENPK	chr21:8668894-8697681
ENSECAG00000016552	0.000177561	0.0023021	PAXBP1	chr26:30688734-30723352
ENSECAG00000012023	0.000177944	0.00230468	-	chr2:30098435-30104646
ENSECAG00000028317	0.000178982	0.00231575	-	chr23:12910359-12929451
ENSECAG00000012588	0.000179839	0.00232445	DTNBP1	chr20:15379366-15516240
ENSECAG00000017926	0.000180252	0.00232742	TROAP	chr6:67966965-67973895
ENSECAG00000019662	0.000182265	0.00235099	REEP3	chr1:53022992-53162094
ENSECAG00000012226	0.00018266	0.00235368	CPLANE1	chr21:28889522-29001640
ENSECAG00000008722	0.000183245	0.00235767	CPEB2	chr3:110048167-110112685
ENSECAG00000009543	0.000183694	0.00235767	EPSTI1	chr17:27227381-27312540
ENSECAG00000014365	0.000183717	0.00235767	DPH6	chr1:154021724-154190512
ENSECAG00000023637	0.000183479	0.00235767	ADAM33	chr22:19677017-19691715
ENSECAG00000024547	0.000184151	0.00236083	ASNSD1	chr18:66296143-66304612
ENSECAG00000015547	0.000184757	0.0023638	MBOAT7	chr10:23652556-23663925
ENSECAG00000016526	0.000184596	0.0023638	NUBPL	chr1:170868125-171112048
ENSECAG00000032605	0.000185715	0.00237365	-	chr7:51952362-51988517
ENSECAG00000038120	0.000187558	0.00239478	-	chr14:35535306-35547434
ENSECAG00000018858	0.000188228	0.00240091	PHF10	chr31:1020421-1073179
ENSECAG00000018194	0.000188999	0.00240831	ARGLU1	chr17:74500947-74526793
ENSECAG00000018743	0.000189198	0.0024084	EVA1C	chr26:30450808-30532904
ENSECAG00000017428	0.000191809	0.00243919	TCAF1	chr4:96957264-97018677
ENSECAG00000009716	0.000193596	0.00245696	CDK1	chr1:50582838-50622778
ENSECAG00000013540	0.000193582	0.00245696	KANSL2	chr6:67442040-67458713
ENSECAG00000009819	0.000193942	0.00245887	RBM24	chr20:16861965-16872612
ENSECAG00000016522	0.000194498	0.00246345	SCG3	chr1:139835590-139872139
ENSECAG00000006558	0.000195296	0.0024686	RIC1	chr23:26324238-26501791
ENSECAG00000029287	0.00019516	0.0024686	-	chr3:77970502-77979872
ENSECAG00000022427	0.000195627	0.00247031	UNC13C	chr1:137298881-137906310
ENSECAG00000005731	0.000196073	0.00247346	-	chr6:74691104-74699432
ENSECAG00000016329	0.000196883	0.00248119	MANSC1	chr6:41337696-41351400
ENSECAG00000016152	0.000197778	0.00248999	LGI2	chr3:101626919-101653724
ENSECAG00000012864	0.00019925	0.00250602	-	chr10:27017716-27080236
ENSECAG00000000473	0.000200341	0.00251473	ATAD1	chr1:40984940-41032681
ENSECAG00000009385	0.000200274	0.00251473	ABHD12B	chr1:186973409-186995147
ENSECAG00000018927	0.000201475	0.00252645	ANGPTL4	chr7:6062343-6067383
ENSECAG00000000671	0.000201908	0.00252937	LRRC27	chr1:1466173-1508130
ENSECAG00000011128	0.000202317	0.00253197	FBXL3	chr17:49724586-49737653
ENSECAG00000010368	0.00020276	0.0025325	-	chr20:41402966-41447808
ENSECAG00000029669	0.000202649	0.0025325	ZBTB34	chr25:31021033-31099516
ENSECAG00000028352	0.000202975	0.00253267	-	chr10:9098508-9108711
ENSECAG00000024419	0.000204809	0.00255066	JADE1	chr2:100677890-100763613
ENSECAG00000033690	0.000204821	0.00255066	-	chr6:67926634-68006273
ENSECAG00000008458	0.000205817	0.00256053	RANBP2	chr15:1083738-1171993
ENSECAG00000018547	0.000206108	0.00256162	BROX	chr30:10467241-10486816
ENSECAG00000021834	0.000206472	0.00256363	MIOS	chr4:41389713-41429316
ENSECAG00000005729	0.000208353	0.00258261	RRAGA	chr23:38046103-38047672
ENSECAG00000014566	0.00020841	0.00258261	WISP2	chr22:34782930-34795996
ENSECAG00000017880	0.000208931	0.00258652	SEH1L	chr8:40290440-40316904
ENSECAG00000019382	0.000209956	0.00259666	S100A10	chr5:41978242-41981751
ENSECAG00000001441	0.000210478	0.00259727	TNK2	chr19:36130260-36170151
ENSECAG00000005530	0.000210623	0.00259727	ACAD9	chr16:3279175-3311795
ENSECAG00000021182	0.000210382	0.00259727	TNFSF4	chr5:9013051-9031586
ENSECAG00000008291	0.000211185	0.00259912	MDN1	chr10:43031148-43192631
ENSECAG00000020450	0.000211161	0.00259912	ZNF510	chr23:480697-499162
ENSECAG00000020139	0.000211467	0.00260005	WDR26	chr30:9186063-9226533
ENSECAG00000017676	0.000211935	0.00260074	BMP4	chr24:2243648-2250647
ENSECAG00000022819	0.000211835	0.00260074	CNTRL	chr25:25264074-25334386
ENSECAG00000016702	0.000213569	0.00261824	WDFY3	chr3:53937128-54154368
ENSECAG00000008249	0.000214209	0.00262355	TBL1XR1	chr19:18948543-19098555
ENSECAG00000000791	0.000214568	0.00262512	DMTN	chr2:51211311-51232025
ENSECAG00000016453	0.000214755	0.00262512	ZNF324	chr10:28555917-28558621
ENSECAG00000010980	0.000216084	0.00263688	GLE1	chr25:32323837-32346797
ENSECAG00000013809	0.000216135	0.00263688	DSC1	chr8:55448020-55615953
ENSECAG00000024638	0.000216737	0.00264168	MED23	chr10:78878894-79058088
ENSECAG00000020722	0.000217815	0.00265226	INO80C	chr8:59148048-59171160
ENSECAG00000013904	0.000218398	0.00265423	TMEM30A	chr10:30525188-30563444
ENSECAG00000014009	0.000218312	0.00265423	TPM2	chr25:953919-961426
ENSECAG00000012210	0.000219126	0.00266051	CAPNS1	chr10:7378216-7384036
ENSECAG00000022269	0.000219701	0.00266492	CLK3	chr1:120233154-120251386
ENSECAG00000010525	0.000220128	0.00266755	KEL	chr4:96125380-96151071
ENSECAG00000000738	0.000221268	0.00267703	CWC27	chr21:9192698-9413612
ENSECAG00000006527	0.000221548	0.00267703	LDOC1	chrX:116497848-116498289
ENSECAG00000012089	0.000221759	0.00267703	BRD2	chr20:34439679-34557585
ENSECAG00000033029	0.000221728	0.00267703	-	chr1:39251869-39282370
ENSECAG00000005213	0.000222142	0.00267804	TAOK1	chr11:43503711-43649292
ENSECAG00000012698	0.000222268	0.00267804	TENT2	chr14:86329651-86389404
ENSECAG00000000565	0.000222545	0.00267882	NSMAF	chr9:26247949-26306682
ENSECAG00000020963	0.000224613	0.00270114	DDX27	chr22:38407015-38439138
ENSECAG00000019160	0.000225398	0.002708	CDYL2	chr3:29207406-29357948
ENSECAG00000014968	0.00022578	0.00271001	JMY	chr14:86706617-86804960
ENSECAG00000033965	0.000226079	0.00271101	LEMD3	chr6:81998412-82086476
ENSECAG00000004844	0.000226449	0.00271287	SGSH	chr11:2758830-2765286
ENSECAG00000021851	0.000226696	0.00271325	DGKE	chr11:31552122-31573716
ENSECAG00000017645	0.000227079	0.00271509	HNRNPC	chr1:159649017-159698180
ENSECAG00000023331	0.000227279	0.00271509	KIF20B	chr1:38821690-38898370
ENSECAG00000012244	0.00022832	0.00272376	-	chr5:27892784-27957390
ENSECAG00000020115	0.000228437	0.00272376	TMC6	chr11:4382785-4398939
ENSECAG00000002021	0.000229375	0.00272978	-	chr10:27838672-27850968
ENSECAG00000005312	0.000229344	0.00272978	ZNF260	chr10:7776438-7777677
ENSECAG00000017165	0.000230694	0.00274212	ENSA	chr5:43158262-43164189
ENSECAG00000024465	0.000230846	0.00274212	ERAP2	chr14:71925054-71963261
ENSECAG00000015619	0.000231076	0.00274226	TMEM50B	chr26:31328876-31347262
ENSECAG00000011145	0.000232197	0.00275298	PTGER4	chr21:26144994-26156266
ENSECAG00000018122	0.000232496	0.00275394	MTFP1	chr8:8774773-8777149
ENSECAG00000010768	0.000233949	0.00276499	LRBA	chr2:82616380-83324853
ENSECAG00000014698	0.000234087	0.00276499	SCD5	chr3:55766037-55905345
ENSECAG00000018274	0.000233824	0.00276499	FAM172A	chr14:74349072-74745208
ENSECAG00000021294	0.000234445	0.00276663	SPTLC2	chr24:22739991-22834529
ENSECAG00000009752	0.000235978	0.00278124	APOA1	chr7:25388745-25390987
ENSECAG00000022407	0.000236124	0.00278124	SLIT2	chr3:105295568-105439269
ENSECAG00000018023	0.000237008	0.00278645	GRAMD1C	chr19:46769847-46855474
ENSECAG00000022015	0.000236947	0.00278645	ALOX12	chr11:50370413-50381737
ENSECAG00000015123	0.000238455	0.00280085	-	chr26:40541801-40642087
ENSECAG00000011790	0.000239088	0.00280567	FAP	chr18:42577248-42652033
ENSECAG00000005376	0.000239948	0.00281141	-	chr10:8522876-8524895
ENSECAG00000007654	0.000240023	0.00281141	KLHDC10	chr4:84808880-84866317
ENSECAG00000009028	0.000240978	0.00281803	RIOK3	chr8:41554016-41576433
ENSECAG00000028399	0.000241035	0.00281803	DTX1	chr8:21846682-21881778
ENSECAG00000013577	0.000241828	0.00282468	HDAC2	chr10:64072857-64110459
ENSECAG00000010199	0.000242054	0.00282471	EMC2	chr9:54676183-54735668
ENSECAG00000007006	0.000242831	0.00283116	ANAPC1	chr15:15242672-15349989
ENSECAG00000015910	0.000243905	0.00283743	KTN1	chr24:3586367-3655017
ENSECAG00000024196	0.000243668	0.00283743	KIFC1	chr20:34700861-34736774
ENSECAG00000024428	0.000244044	0.00283743	PROCR	chr22:26862324-26865963
ENSECAG00000008805	0.00024485	0.00284156	-	chr18:31143860-31149943
ENSECAG00000021452	0.000244627	0.00284156	BUB1B	chr1:149757125-149808003
ENSECAG00000013403	0.000245348	0.00284303	ZNF383	chr10:8876861-8882527
ENSECAG00000039975	0.000245427	0.00284303	-	chr14:45536843-45605906
ENSECAG00000014298	0.000245857	0.00284375	DHX32	chr1:7364543-7402177
ENSECAG00000015950	0.00024594	0.00284375	CCDC68	chr8:76106957-76236468
ENSECAG00000000048	0.000247148	0.00285109	UBA2	chr10:5617856-5651269
ENSECAG00000005217	0.000246982	0.00285109	CENPB	chr22:19582057-19584500
ENSECAG00000014994	0.000247252	0.00285109	G6PD	chrX:126882910-126894226
ENSECAG00000020009	0.000247608	0.00285258	-	chr5:32611767-32640987
ENSECAG00000015651	0.00024807	0.00285269	ARSF	chrX:1311720-1368705
ENSECAG00000017175	0.00024786	0.00285269	REM1	chr22:23194686-23203110
ENSECAG00000011681	0.000248865	0.00285903	NDUFS5	chr2:18914915-18919301
ENSECAG00000022368	0.000249074	0.00285903	MBD2	chr8:75443705-75513811
ENSECAG00000011669	0.000249642	0.00286294	TNN	chr5:10499267-10586230
ENSECAG00000001476	0.00025078	0.00287338	-	chr22:35394234-35396064
ENSECAG00000015952	0.000251467	0.00287863	BDNF	chr7:96299116-96351641
ENSECAG00000021916	0.000251826	0.00288014	CEP120	chr14:49705599-49775973
ENSECAG00000012605	0.000252119	0.00288088	RNGTT	chr10:42189074-42467168
ENSECAG00000020816	0.00025246	0.00288215	PDLIM1	chr1:33916473-33958500
ENSECAG00000020103	0.000253302	0.00288916	DSTN	chr22:7288837-7294760
ENSECAG00000010712	0.00025414	0.00289088	AP3S1	chr14:56091209-56158238
ENSECAG00000013755	0.000253911	0.00289088	ZBTB44	chr7:39751476-39821367
ENSECAG00000020717	0.000253795	0.00289088	HELQ	chr3:55195264-55247431
ENSECAG00000020255	0.000256208	0.00291176	DIABLO	chr8:24965704-24975097
ENSECAG00000019087	0.000256521	0.00291271	CTSK	chr5:43016574-43027482
ENSECAG00000013698	0.000257028	0.00291466	ANKRD50	chr2:104110726-104155259
ENSECAG00000019365	0.00025729	0.00291466	RXRA	chr25:36960910-37060554
ENSECAG00000021721	0.000257386	0.00291466	SLC22A5	chr14:42460846-42484273
ENSECAG00000018067	0.000257646	0.00291499	ITGBL1	chr17:70117929-70329207
ENSECAG00000009251	0.000257968	0.00291601	ATXN1	chr20:16066428-16244312
ENSECAG00000026943	0.000260352	0.00294032	ZFAND1	chr9:6384977-6404007
ENSECAG00000001098	0.000261065	0.00294311	PPFIA3	chr10:19278872-19295093
ENSECAG00000005622	0.000260858	0.00294311	-	chr10:8584318-8586277
ENSECAG00000014750	0.000264458	0.0029787	ALDH1A2	chr1:134598633-134687906
ENSECAG00000010167	0.000265837	0.00299156	PIGA	chrX:11717832-11734642
ENSECAG00000008095	0.000269205	0.00302676	-	chr9:85518688-85521248
ENSECAG00000022483	0.000269912	0.0030293	PTP4A1	chr20:57711441-57717888
ENSECAG00000023474	0.000269878	0.0030293	TBC1D25	chrX:40552745-40564902
ENSECAG00000025094	0.000271248	0.00304159	TMEM161B	chr14:79190034-79257555
ENSECAG00000014382	0.000271814	0.00304344	ZDHHC23	chr19:46758363-46766766
ENSECAG00000017937	0.000271895	0.00304344	-	chr24:20870835-20998271
ENSECAG00000015969	0.000272627	0.00304892	GRHL1	chr15:84749850-84800240
ENSECAG00000012558	0.000273633	0.00305546	A2M	chr6:37227357-37264075
ENSECAG00000020713	0.000273696	0.00305546	CLDN8	chr26:27928231-27961962
ENSECAG00000033827	0.000276671	0.00308579	-	chr2:80323198-80330385
ENSECAG00000036387	0.000276901	0.00308579	KLHL42	chr6:53927752-53948190
ENSECAG00000019086	0.000277819	0.00309328	POLR3B	chr28:30453920-30570008
ENSECAG00000040274	0.000278172	0.00309448	-	chr10:27243586-27257576
ENSECAG00000018811	0.000280323	0.00311567	ARL6IP1	chr13:29386144-29393327
ENSECAG00000019061	0.000281932	0.00313079	ADAMTS3	chr3:64640387-64912160
ENSECAG00000016495	0.000282976	0.00313962	NUSAP1	chr1:148798925-148828026
ENSECAG00000008332	0.000284386	0.00315248	TEAD1	chr7:83692421-83937585
ENSECAG00000007563	0.000285051	0.00315709	RECQL5	chr11:6350564-6384184
ENSECAG00000015041	0.000286891	0.00317467	CEP76	chr8:40539359-40573927
ENSECAG00000006078	0.000287695	0.00318078	AGO2	chr9:81799474-81901318
ENSECAG00000014142	0.000288181	0.00318337	PRKCI	chr19:12984481-13058380
ENSECAG00000000496	0.000288698	0.00318412	PRR14	chr13:20171024-20174959
ENSECAG00000023819	0.000288754	0.00318412	TMPRSS11E	chr3:68435307-68478065
ENSECAG00000019038	0.00029099	0.00320597	KIF2C	chr2:13691244-13707125
ENSECAG00000014590	0.000291935	0.00321357	MDFI	chr20:41871063-41887375
ENSECAG00000012172	0.000292673	0.0032189	PFKFB3	chr29:28801013-28910380
ENSECAG00000019867	0.000293082	0.00322059	DAPK1	chr23:2731439-2901893
ENSECAG00000004755	0.000295191	0.0032333	USF1	chr5:32278059-32284529
ENSECAG00000011764	0.000294659	0.0032333	UBE4A	chr7:26765839-26792035
ENSECAG00000015817	0.000295217	0.0032333	ATP6V0D1	chr3:18575748-18611428
ENSECAG00000018519	0.000295264	0.0032333	FANCD2	chr16:8311997-8357481
ENSECAG00000018560	0.000296943	0.00324887	MYOF	chr1:35830553-35982601
ENSECAG00000008623	0.000300554	0.00328552	SPRED1	chr1:151373120-151486183
ENSECAG00000019993	0.000301123	0.00328889	KALRN	chr19:37629060-38128360
ENSECAG00000038957	0.000302147	0.00329722	PPP1R26	chr25:37813293-37816926
ENSECAG00000017677	0.000302493	0.00329814	HERC2	chr1:114573971-114828493
ENSECAG00000035153	0.000302869	0.00329939	UQCR10	chr8:9361561-9363575
ENSECAG00000015766	0.000305632	0.00332375	SNCA	chr3:49630549-49748749
ENSECAG00000021500	0.000305427	0.00332375	HCFC1R1	chr13:40974317-40975358
ENSECAG00000012894	0.000306564	0.00332815	STAU1	chr22:38319841-38374168
ENSECAG00000029676	0.000306381	0.00332815	-	chr10:12313719-12322767
ENSECAG00000011942	0.000306928	0.00332924	GLB1	chr16:52735020-52899489
ENSECAG00000008774	0.00030794	0.00333734	ARL6IP5	chr16:22292851-22319479
ENSECAG00000010367	0.000308651	0.00333734	RAD51AP1	chr6:33310419-33331660
ENSECAG00000021997	0.00030837	0.00333734	RBM12	chr22:27262787-27275519
ENSECAG00000024263	0.000308908	0.00333734	PRKRA	chr18:56703846-56721124
ENSECAG00000028496	0.000308999	0.00333734	-	chr23:12902815-12908819
ENSECAG00000012047	0.000309379	0.00333859	-	chrX:85959493-85961297
ENSECAG00000022387	0.000309851	0.00334083	RUNDC3B	chr4:31992643-32140301
ENSECAG00000017490	0.000310996	0.00335031	LIMS1	chr15:1194455-1348220
ENSECAG00000008375	0.000313673	0.00337627	ST7	chr4:74275686-74532953
ENSECAG00000024194	0.000317779	0.00341754	POLA2	chr12:29041815-29066727
ENSECAG00000016494	0.000318599	0.00342053	MICU2	chr17:2236022-2369939
ENSECAG00000017761	0.000318529	0.00342053	NEK4	chr16:36513023-36551531
ENSECAG00000000216	0.000320614	0.00343561	PLP2	chrX:41016265-41019265
ENSECAG00000016313	0.00032082	0.00343561	PTPN4	chr18:10879099-11039607
ENSECAG00000023194	0.000320652	0.00343561	XYLB	chr16:48441227-48479463
ENSECAG00000015098	0.00032324	0.00345859	MORC3	chr26:33974285-34002834
ENSECAG00000010327	0.000325671	0.00348164	INPP4B	chr2:89541656-89969893
ENSECAG00000003822	0.000326859	0.00349139	SENP8	chr1:122309848-122310487
ENSECAG00000005708	0.000327359	0.00349186	ABL2	chr5:13990914-14017326
ENSECAG00000024986	0.000327457	0.00349186	RAP2B	chr16:86841247-86841799
ENSECAG00000000068	0.000328901	0.00350406	ALAS2	chrX:43482645-43654086
ENSECAG00000024608	0.000329156	0.00350406	SREBF2	chr28:39338367-39395281
ENSECAG00000010862	0.000330566	0.00351313	TNIP1	chr14:26352597-26382789
ENSECAG00000018093	0.000330291	0.00351313	GPI	chr10:5552332-5585690
ENSECAG00000020956	0.000330927	0.00351401	SERINC2	chr2:25178414-25197569
ENSECAG00000000879	0.000331707	0.00351646	CAB39L	chr17:21647756-21721546
ENSECAG00000009590	0.000331715	0.00351646	GSTCD	chr2:119540387-119664823
ENSECAG00000017272	0.000332641	0.00352331	SCAPER	chr1:117781243-118465874
ENSECAG00000017647	0.000333268	0.003527	RAD51	chr1:149316676-149341669
ENSECAG00000036304	0.000333866	0.00353036	-	chr15:15526894-15533335
ENSECAG00000017478	0.000336868	0.00355614	B4GALT6	chr8:55889356-55975437
ENSECAG00000017653	0.000336843	0.00355614	NARS2	chr7:68139432-68241004
ENSECAG00000024248	0.000337336	0.0035581	OPA1	chr19:33025233-33104793
ENSECAG00000022524	0.000338685	0.00356935	-	chr7:938523-941188
ENSECAG00000000880	0.000340037	0.00357436	-	chr3:36776559-36786881
ENSECAG00000007599	0.000340045	0.00357436	ILK	chr7:77745732-77751775
ENSECAG00000014737	0.000340294	0.00357436	HEATR5B	chr15:61571364-61685389
ENSECAG00000022551	0.000339586	0.00357436	SLC8A3	chr24:15972206-16090961
ENSECAG00000020633	0.000340884	0.00357758	CCT3	chr5:38505525-38522538
ENSECAG00000024437	0.000341216	0.00357809	CUL5	chr7:17615576-17721814
ENSECAG00000022923	0.000344032	0.00360462	GMPR	chr20:16014341-16059299
ENSECAG00000008452	0.000347287	0.0036357	CYB5R3	chr28:40223385-40244492
ENSECAG00000011876	0.000348642	0.00364686	ZNF565	chr10:7423678-7433976
ENSECAG00000017444	0.000355053	0.00371084	TAB3	chrX:25212457-25255715
ENSECAG00000012634	0.00035619	0.00371965	CEP78	chr23:12826552-12861920
ENSECAG00000000184	0.000356765	0.00372257	CREB3	chr25:999439-1002983
ENSECAG00000022304	0.000357574	0.00372793	RNF103	chr15:18655417-18673983
ENSECAG00000011055	0.000358297	0.00373238	SPTY2D1	chr7:89024853-89042286
ENSECAG00000001472	0.000358711	0.00373362	-	chr7:1977076-2144575
ENSECAG00000006229	0.0003601	0.00374498	PIMREG	chr11:48695699-48701621
ENSECAG00000022064	0.000361813	0.00375969	CEP70	chr16:74755283-74811260
ENSECAG00000011078	0.000364397	0.00378032	TGIF1	chr8:46737158-46745311
ENSECAG00000014452	0.000364132	0.00378032	KIF22	chr13:20480442-20494314
ENSECAG00000005958	0.000366443	0.00379842	EFNA4	chr5:39407193-39411359
ENSECAG00000024754	0.000366841	0.00379942	DCP1A	chr16:36012791-36065194
ENSECAG00000016063	0.000367739	0.0038056	FANCG	chr25:427495-435732
ENSECAG00000022388	0.000368674	0.00381215	OS9	chr6:76176857-76206223
ENSECAG00000023203	0.000369579	0.00381838	TYMS	chr8:44214873-44225451
ENSECAG00000008506	0.000371294	0.00383296	HMMR	chr14:16035987-16072569
ENSECAG00000009221	0.000371675	0.00383376	NSUN6	chr29:18085202-18149235
ENSECAG00000001189	0.000374537	0.00386005	AGPAT4	chr31:7700661-7827263
ENSECAG00000013942	0.000375143	0.00386005	NRAS	chr5:50618941-50626212
ENSECAG00000016437	0.000374837	0.00386005	C5orf51	chr21:25168380-25190115
ENSECAG00000023847	0.00037644	0.00387025	RRM1	chr7:74194343-74228346
ENSECAG00000023076	0.000377296	0.00387589	GPCPD1	chr22:17864635-18072893
ENSECAG00000007910	0.000378751	0.00388767	RNF141	chr7:81767850-81799742
ENSECAG00000012484	0.000380234	0.00389655	NAMPT	chr4:6397408-6610955
ENSECAG00000017560	0.000380044	0.00389655	USP33	chr5:81974964-82027706
ENSECAG00000004932	0.000382367	0.00391523	CAPN7	chr16:67751650-67788250
ENSECAG00000016339	0.000383623	0.0039249	ADAMTS1	chr26:25035145-25044645
ENSECAG00000009985	0.000386251	0.00394859	CEP68	chr15:37691148-37707333
ENSECAG00000023570	0.000387259	0.00395568	PDZD3	chr7:27522608-27526271
ENSECAG00000014953	0.000388474	0.00396489	KIF15	chr16:43236023-43293260
ENSECAG00000009644	0.000390016	0.00397741	FAM160A2	chr7:77409790-77423072
ENSECAG00000012442	0.000392199	0.00399321	GBGT1	chr25:36039559-36047905
ENSECAG00000023151	0.000391915	0.00399321	DNTTIP1	chr22:35671248-35692391
ENSECAG00000015840	0.000394853	0.00401699	PODN	chr2:6307016-6321671
ENSECAG00000015161	0.000396023	0.00402564	-	chr25:32622298-32670526
ENSECAG00000008118	0.000397627	0.00403241	DTX4	chr12:22765257-22795763
ENSECAG00000018544	0.000397647	0.00403241	SPDL1	chr14:10609000-10649203
ENSECAG00000019008	0.000397564	0.00403241	SHROOM3	chr3:61212686-61503475
ENSECAG00000019312	0.000398133	0.00403409	PDS5B	chr17:11765850-11969386
ENSECAG00000011213	0.000398592	0.0040355	PCDH12	chr14:34399386-34412327
ENSECAG00000006177	0.000399779	0.00404428	TIE1	chr2:14964038-14982488
ENSECAG00000012319	0.000400168	0.00404457	EFNB1	chrX:53987644-54062300
ENSECAG00000016106	0.000400449	0.00404457	AGPAT5	chr27:34215921-34264729
ENSECAG00000034365	0.000401958	0.00405656	HOXC10	chr6:71752631-71757685
ENSECAG00000039785	0.000402665	0.00406045	APOC3	chr7:25384518-25386016
ENSECAG00000013745	0.000403688	0.00406546	SNX10	chr4:57667948-57703870
ENSECAG00000014708	0.000404074	0.00406546	PTHLH	chr6:54085770-54206783
ENSECAG00000021812	0.000404129	0.00406546	STARD5	chr1:90802978-90813663
ENSECAG00000008503	0.000404541	0.00406636	CD74	chr14:26918600-26927549
ENSECAG00000005641	0.000406469	0.00407678	C7H11orf87	chr7:18786843-18842979
ENSECAG00000007388	0.000406906	0.00407678	ADCYAP1R1	chr4:61709064-61760858
ENSECAG00000009952	0.000406944	0.00407678	EGFR	chr4:24604201-24796263
ENSECAG00000011158	0.000406466	0.00407678	CLCC1	chr5:55624571-55645462
ENSECAG00000022544	0.000407194	0.00407678	KMT2C	chr4:103683294-103950042
ENSECAG00000024352	0.000408164	0.00408326	MYO1E	chr1:133545993-133735437
ENSECAG00000039748	0.000408656	0.00408495	-	chr6:12492119-12538711
ENSECAG00000007133	0.000409681	0.00409195	TPPP3	chr3:18533433-18534193
ENSECAG00000008062	0.000411978	0.00411163	DDHD2	chr27:7519899-7541465
ENSECAG00000008652	0.000417863	0.00415495	KREMEN1	chr8:9821195-9866781
ENSECAG00000009566	0.000417317	0.00415495	-	chr10:67137143-67179235
ENSECAG00000018048	0.000417965	0.00415495	TRPC1	chr16:78219297-78275218
ENSECAG00000034570	0.000417002	0.00415495	-	chr4:57929857-57963497
ENSECAG00000035099	0.000417292	0.00415495	LACTB	chr1:130218641-130230628
ENSECAG00000010381	0.000419809	0.00416791	SGTA	chr7:1802847-1836305
ENSECAG00000024922	0.000420135	0.00416791	GLB1L2	chr7:43641452-43698132
ENSECAG00000040438	0.00042026	0.00416791	-	chr14:1220860-1222801
ENSECAG00000013518	0.000423019	0.00419197	METTL17	chr1:159484969-159486558
ENSECAG00000011569	0.000425938	0.00421759	KHDC4	chr5:38825760-38842813
ENSECAG00000020760	0.000426897	0.00422377	NUP133	chr1:68903694-68952222
ENSECAG00000031204	0.000427657	0.00422797	PIM3	chr28:46555692-46613006
ENSECAG00000006923	0.000429454	0.00423578	MAX	chr24:11617651-11676486
ENSECAG00000012779	0.000429425	0.00423578	-	chr14:35480339-35499078
ENSECAG00000021446	0.000429076	0.00423578	GRID1	chr1:85294765-85543669
ENSECAG00000009163	0.00043012	0.00423787	NUF2	chr5:30995567-31022393
ENSECAG00000014965	0.000430338	0.00423787	RFWD3	chr3:24352785-24389873
ENSECAG00000003274	0.000432051	0.004251	-	chr10:22325460-22326231
ENSECAG00000017108	0.000432553	0.004251	FLT4	chr14:1230146-1269278
ENSECAG00000017943	0.000432682	0.004251	ZNF608	chr14:48574828-48672964
ENSECAG00000000296	0.000435143	0.0042653	LAMC3	chr25:34276113-34339559
ENSECAG00000011695	0.000435115	0.0042653	TARBP2	chr6:71345950-71350633
ENSECAG00000024693	0.000435152	0.0042653	SUMO1	chr18:77244936-77268934
ENSECAG00000007804	0.00043873	0.0042909	REV1	chr15:10125965-10207973
ENSECAG00000008311	0.000438619	0.0042909	CHMP4B	chr22:25508435-25548537
ENSECAG00000023364	0.000438784	0.0042909	RNASEK	chr11:50384604-50388178
ENSECAG00000005327	0.000440627	0.00430203	HAND1	chr14:23311561-23313835
ENSECAG00000026953	0.000440945	0.00430203	-	chr1:84366815-84369343
ENSECAG00000039558	0.000440891	0.00430203	C14H5orf24	chr14:40364501-40365068
ENSECAG00000009456	0.000441957	0.00430524	NEDD4	chr1:136195557-136345390
ENSECAG00000019780	0.000441941	0.00430524	-	chr1:154833890-154854423
ENSECAG00000020481	0.000444543	0.00432376	HERPUD2	chr4:65522370-65564264
ENSECAG00000022698	0.000444307	0.00432376	CEP162	chr10:38565429-38667871
ENSECAG00000000497	0.000448242	0.00434633	THOC7	chr16:26870905-26890018
ENSECAG00000011109	0.000447873	0.00434633	ADGRF5	chr20:46307363-46405111
ENSECAG00000013591	0.000448	0.00434633	PMS1	chr18:66407777-66487415
ENSECAG00000021706	0.000447419	0.00434633	RPS6KC1	chr5:22808593-22980184
ENSECAG00000008568	0.000449357	0.00435379	SLC35A3	chr5:62814206-62832072
ENSECAG00000012510	0.000451192	0.00436821	NTRK3	chr1:95811474-96174539
ENSECAG00000014831	0.000451674	0.00436953	TUT7	chr23:4265694-4338936
ENSECAG00000003122	0.000452423	0.00437342	FRG1	chr27:21225612-21240436
ENSECAG00000019542	0.000454204	0.00438728	-	chr5:90995841-91045028
ENSECAG00000022357	0.000455463	0.00439607	EIF4E1B	chr14:4740771-4745125
ENSECAG00000024178	0.000456536	0.00440306	RPUSD2	chr1:149436102-149439662
ENSECAG00000010574	0.000456914	0.00440334	KLHL7	chr4:54895597-54956058
ENSECAG00000008038	0.000457727	0.00440781	TENM4	chr7:67601466-68100502
ENSECAG00000005653	0.00045817	0.0044087	PTP4A2	chr2:24784176-24793041
ENSECAG00000038954	0.000459632	0.00441941	-	chr6:10263173-10268273
ENSECAG00000017385	0.00046201	0.00443888	ZC3HAV1L	chr4:92552834-92561225
ENSECAG00000022460	0.000463099	0.00444258	U2SURP	chr16:78454718-78503620
ENSECAG00000023224	0.000463093	0.00444258	DHX15	chr3:101997384-102051424
ENSECAG00000009119	0.000464022	0.00444805	JAK2	chr23:25864366-25998417
ENSECAG00000015725	0.000465783	0.00446154	HADHA	chr15:70875912-70922484
ENSECAG00000022715	0.000468509	0.00448085	PCDH18	chr2:93801518-93814610
ENSECAG00000024418	0.000468229	0.00448085	GLOD4	chr11:44909015-44927165
ENSECAG00000017698	0.000469287	0.0044849	CXXC1	chr8:72245019-72250584
ENSECAG00000021805	0.000470026	0.00448855	LAMB2	chr16:39470406-39482070
ENSECAG00000007328	0.000472028	0.00449714	ITPR3	chr20:34856434-34922811
ENSECAG00000019274	0.000471995	0.00449714	-	chr8:5312047-5360924
ENSECAG00000019466	0.000472351	0.00449714	ARIH1	chr1:121931922-122040933
ENSECAG00000024278	0.000471473	0.00449714	ASAP2	chr15:85241770-85416021
ENSECAG00000018670	0.000473668	0.00450628	ALCAM	chr19:53615964-53800332
ENSECAG00000039941	0.000475495	0.00452024	-	chr12:9503329-9515465
ENSECAG00000011858	0.000479223	0.00455226	-	chr22:39094828-39122241
ENSECAG00000000508	0.000482414	0.00457568	-	chr10:28014760-28025538
ENSECAG00000023994	0.000482232	0.00457568	DIS3	chr17:46167448-46191733
ENSECAG00000015901	0.000483032	0.0045781	NUP58	chr17:5202771-5253563
ENSECAG00000010145	0.000484086	0.0045812	LPL	chr2:49312892-49334045
ENSECAG00000010967	0.000483894	0.0045812	MMP19	chr6:74503143-74508050
ENSECAG00000019566	0.000486284	0.00459855	PHYHIPL	chr1:49193955-49258309
ENSECAG00000004362	0.000489735	0.00462772	TSG101	chr7:88897199-88951538
ENSECAG00000023932	0.000490435	0.00463086	SRSF6	chr22:33838906-33844485
ENSECAG00000008148	0.000491982	0.004642	NPTN	chr1:121042997-121107874
ENSECAG00000017546	0.00049291	0.00464375	EXD3	chr25:39465258-39560323
ENSECAG00000021880	0.000493272	0.00464375	EIF3A	chr1:13474272-13506394
ENSECAG00000035254	0.000493006	0.00464375	ANG	chr1:159276707-159277148
ENSECAG00000025049	0.000493739	0.00464468	EMC4	chr1:156238166-156242962
ENSECAG00000021106	0.000499594	0.00469626	TECPR2	chr24:44477302-44576347
ENSECAG00000020252	0.000501279	0.00470859	PDIA3	chr1:146770478-146791027
ENSECAG00000018245	0.000502411	0.00471571	EPHX3	chr21:1286221-1289696
ENSECAG00000008939	0.000504954	0.00473606	RBM17	chr29:28939049-28958463
ENSECAG00000013254	0.000507663	0.00475793	TRMT61B	chr15:68624102-68638561
ENSECAG00000011908	0.000511487	0.00479021	ACCSL	chr12:8892695-8966244
ENSECAG00000002988	0.000511882	0.00479035	PSTPIP1	chr1:118548785-118594162
ENSECAG00000005198	0.000512337	0.00479105	VTA1	chr31:23504396-23577028
ENSECAG00000023311	0.000512771	0.00479156	ZNF106	chr1:147844032-147884415
ENSECAG00000021174	0.000513784	0.00479747	ACKR4	chr16:69962334-69963387
ENSECAG00000032431	0.00051543	0.00480928	BARX1	chr23:54134686-54138124
ENSECAG00000004436	0.000518693	0.00483258	POLI	chr8:75540146-75576481
ENSECAG00000021027	0.000518481	0.00483258	PAPOLA	chr24:39335491-39350908
ENSECAG00000038616	0.000519197	0.0048337	-	chr8:1509478-1511935
ENSECAG00000000726	0.000523097	0.00486642	HOXC9	chr6:71767659-71770502
ENSECAG00000015014	0.00052397	0.00486736	ACADL	chr2:95061-166824
ENSECAG00000015816	0.000523745	0.00486736	RPLP0	chr8:16268205-16272332
ENSECAG00000010534	0.000526549	0.00488575	GTF3C1	chr13:21719904-21798547
ENSECAG00000013482	0.000526724	0.00488575	SERPINA3	chr24:37639325-37645204
ENSECAG00000008531	0.000530441	0.00491661	AATF	chr11:36480203-36581510
ENSECAG00000023860	0.00053451	0.0049507	TGM3	chr22:20819122-20858929
ENSECAG00000037033	0.00053528	0.00495419	RF01957	chr12:29301286-29301445
ENSECAG00000028072	0.000537243	0.00496871	-	chr5:43740655-43744346
ENSECAG00000022272	0.000539669	0.00498749	USP34	chr15:40736876-40988801
ENSECAG00000017494	0.000542048	0.00500214	CYP11A1	chr1:120482203-120494555
ENSECAG00000022376	0.000541658	0.00500214	-	chr18:78234639-78349940
ENSECAG00000009006	0.000543021	0.00500561	USP46	chr3:81211518-81272286
ENSECAG00000017226	0.000543217	0.00500561	WWC2	chr27:26503721-26757042
ENSECAG00000000567	0.000548827	0.00505362	NIPA1	chr1:114881145-114926064
ENSECAG00000017058	0.000550256	0.00506308	NEK1	chr2:66010261-66228652
ENSECAG00000021468	0.000553253	0.00508695	POPDC2	chr19:41728305-41744201
ENSECAG00000003080	0.00055507	0.00509994	COG3	chr17:24947627-25017416
ENSECAG00000014851	0.000555682	0.00510184	ILDR2	chr5:3592764-3650718
ENSECAG00000020411	0.000556106	0.00510202	-	chr7:73590220-73621583
ENSECAG00000020137	0.000556795	0.00510463	LAPTM4B	chr9:45629979-45698107
ENSECAG00000003236	0.000558147	0.00510589	GTF2A1	chr24:25829044-25872305
ENSECAG00000014116	0.000557651	0.00510589	SLC38A9	chr21:17298846-17383541
ENSECAG00000018332	0.000557812	0.00510589	AK4	chr5:92492823-92555306
ENSECAG00000012706	0.000559135	0.00511123	NGRN	chr1:94045267-94050181
ENSECAG00000006410	0.000560816	0.0051196	-	chr1:117545019-117575749
ENSECAG00000013138	0.000560863	0.0051196	RAB27B	chr8:75937459-76093830
ENSECAG00000013547	0.000564956	0.00515323	ARHGAP28	chr8:34835974-35021156
ENSECAG00000018298	0.000565686	0.00515616	STRADB	chr18:76548595-76567988
ENSECAG00000023392	0.000566913	0.00516362	ZBTB8A	chr2:24292487-24358267
ENSECAG00000034225	0.000567922	0.00516907	FAM89B	chr12:29439951-29440936
ENSECAG00000013233	0.000569291	0.0051778	FAT4	chr2:103453999-103610362
ENSECAG00000007436	0.000574693	0.00521596	FAM210A	chr8:39621938-39631289
ENSECAG00000009608	0.000574541	0.00521596	B3GLCT	chr17:10462914-10574055
ENSECAG00000021155	0.000574727	0.00521596	MXD3	chr14:4108839-4113142
ENSECAG00000035101	0.000575268	0.00521712	ANOS1	chrX:5812268-5991847
ENSECAG00000014842	0.00057705	0.0052236	TACC1	chr27:6988476-7131658
ENSECAG00000023410	0.000577225	0.0052236	UBN2	chr4:92699446-92763584
ENSECAG00000039880	0.000576474	0.0052236	-	chrX:124277462-124283876
ENSECAG00000016216	0.000580979	0.0052538	ITCH	chr22:26238021-26309844
ENSECAG00000007026	0.000582697	0.00526025	SOX15	chr11:50901138-50902524
ENSECAG00000008738	0.000582943	0.00526025	ID2	chr15:85875016-85875737
ENSECAG00000016041	0.000582369	0.00526025	-	chr1:129798429-129806424
ENSECAG00000015393	0.000583466	0.0052612	CDC73	chr30:22498581-22612386
ENSECAG00000014489	0.000585357	0.00527448	CNN1	chr7:50610627-50616540
ENSECAG00000016392	0.000588263	0.00529311	RAD21	chr9:62376470-62396519
ENSECAG00000025107	0.000587893	0.00529311	COBLL1	chr18:44860150-45035851
ENSECAG00000024824	0.000589377	0.00529935	ADGRL2	chr5:78454395-78815892
ENSECAG00000011229	0.000593745	0.00533483	SLC1A4	chr15:37746504-37769073
ENSECAG00000021388	0.000595639	0.00534803	TMEM8A	chr13:43424156-43452297
ENSECAG00000036372	0.000597122	0.00535754	ISLR2	chr1:120677566-120679858
ENSECAG00000017166	0.00059784	0.00536016	-	chr20:37323622-37333438
ENSECAG00000012630	0.000599125	0.00536787	EDF1	chr25:39053810-39057782
ENSECAG00000017458	0.000599806	0.00537016	BNIP3	chr1:1830387-1843976
ENSECAG00000016971	0.000600452	0.00537213	TRERF1	chr20:42340255-42454678
ENSECAG00000009911	0.000601275	0.00537568	SLC12A7	chr21:58127019-58223979
ENSECAG00000013437	0.000602181	0.00537997	METTL16	chr11:46278559-46353757
ENSECAG00000012126	0.000604159	0.00539149	RASAL2	chr5:13130795-13492152
ENSECAG00000021720	0.000604325	0.00539149	NOC3L	chr1:34996058-35032086
ENSECAG00000004696	0.000608176	0.005422	-	chr22:46201052-46201805
ENSECAG00000002233	0.000609291	0.00542226	SLC44A1	chr25:11428544-11606995
ENSECAG00000011498	0.000609493	0.00542226	SFRP4	chr4:8481003-8490308
ENSECAG00000032898	0.000609395	0.00542226	TMEM259	chr7:469778-477756
ENSECAG00000010657	0.000610087	0.00542371	PIK3C3	chr8:64914447-65066218
ENSECAG00000022254	0.000611323	0.00543087	-	chr21:2027325-2049142
ENSECAG00000018406	0.000612686	0.00543916	CXCL16	chr11:50086651-50092610
ENSECAG00000005829	0.000614699	0.00545319	ARHGAP42	chr7:11449706-11706049
ENSECAG00000009649	0.000616948	0.00546929	LPCAT2	chr3:8369039-8431675
ENSECAG00000000102	0.000618214	0.00547389	EIF5B	chr15:10209207-10282440
ENSECAG00000012055	0.000618334	0.00547389	FLOT2	chr11:43091550-43106848
ENSECAG00000023416	0.000619953	0.00548436	F3	chr5:67464151-67474725
ENSECAG00000014051	0.000623349	0.00551055	MED19	chr12:21281399-21287507
ENSECAG00000024053	0.000624321	0.00551527	MYO6	chr10:31080330-31167784
ENSECAG00000009780	0.000626298	0.00552887	UQCRB	chr9:44281300-44286614
ENSECAG00000024798	0.000628043	0.0055404	TBC1D30	chr6:81687452-81907692
ENSECAG00000004167	0.000631635	0.00555654	ZBED8	chr14:18466383-18468168
ENSECAG00000015455	0.000631396	0.00555654	ZNF189	chr25:7797896-7803165
ENSECAG00000020694	0.000631458	0.00555654	CEP290	chr28:15354268-15441476
ENSECAG00000035193	0.000631292	0.00555654	-	chr11:57819976-57839195
ENSECAG00000012787	0.000632965	0.00556436	GAPVD1	chr25:29681165-29739780
ENSECAG00000008840	0.000635676	0.0055843	MCM6	chr18:19736234-19767349
ENSECAG00000007010	0.000637813	0.00559917	CLU	chr2:56547398-56619680
ENSECAG00000009633	0.000639233	0.00560384	ZNF451	chr20:55158868-55283802
ENSECAG00000017083	0.000638879	0.00560384	GPRC5C	chr11:7371668-7380616
ENSECAG00000007640	0.000640324	0.0056095	KDM6A	chrX:37801822-38008021
ENSECAG00000010672	0.00064296	0.00562869	PLXDC1	chr11:23180940-23242779
ENSECAG00000012825	0.000647465	0.0056642	ARHGAP24	chr3:52950628-53428024
ENSECAG00000016465	0.000650586	0.00568755	ZDHHC20	chr17:2093297-2214795
ENSECAG00000019767	0.000651512	0.00569171	-	chr12:27493634-27503195
ENSECAG00000014140	0.000654329	0.00571236	NDUFAF7	chr15:61440911-61455294
ENSECAG00000014701	0.000655192	0.00571594	RALB	chr18:10623021-10638091
ENSECAG00000017894	0.000655914	0.00571828	CKAP2	chr17:19011107-19026141
ENSECAG00000015375	0.000657072	0.00572162	PHACTR2	chr31:22104925-22346684
ENSECAG00000015739	0.000657204	0.00572162	TOPBP1	chr16:70782728-70857695
ENSECAG00000021363	0.000659348	0.00573633	DEPTOR	chr9:64909848-65049954
ENSECAG00000012758	0.000661011	0.00574683	ZNF212	chr4:101695108-101739955
ENSECAG00000032143	0.000663397	0.0057636	MRPS2	chr25:37827522-37831501
ENSECAG00000014149	0.000664626	0.00577031	NETO1	chr8:91048431-91166343
ENSECAG00000011076	0.000666429	0.00578198	FAM120A	chr23:54409687-54700494
ENSECAG00000023532	0.00066791	0.00579084	AKAP8L	chr21:1404146-1431325
ENSECAG00000004433	0.000675134	0.00579376	-	chr1:39168796-39180974
ENSECAG00000006166	0.000669593	0.00579376	RRM2B	chr9:49432116-49472146
ENSECAG00000006366	0.000669747	0.00579376	MAF1	chr9:84886497-84887937
ENSECAG00000007926	0.000670597	0.00579376	EDARADD	chr1:76060393-76116380
ENSECAG00000010400	0.000673537	0.00579376	-	chr17:49711805-49718773
ENSECAG00000011290	0.000672041	0.00579376	PPP1R14A	chr10:9482367-9486593
ENSECAG00000013423	0.000669574	0.00579376	RBM39	chr22:27299697-27328346
ENSECAG00000015198	0.000670195	0.00579376	CPM	chr6:85059394-85121190
ENSECAG00000015421	0.000672388	0.00579376	BAAT	chr25:7744648-7824095
ENSECAG00000016797	0.000675105	0.00579376	IGF2BP3	chr4:55073190-55209311
ENSECAG00000016815	0.000671846	0.00579376	CCDC173	chr18:49238943-49286505
ENSECAG00000019423	0.00067284	0.00579376	FNDC3B	chr19:14636793-14898445
ENSECAG00000024872	0.000674889	0.00579376	SMTNL2	chr11:48338632-48360107
ENSECAG00000028967	0.000675019	0.00579376	-	chr13:40620928-40623649
ENSECAG00000030219	0.000673846	0.00579376	-	chr5:24575117-24575665
ENSECAG00000007536	0.000677314	0.00579669	HELB	chr6:82955928-82988085
ENSECAG00000008684	0.000677165	0.00579669	HTT	chr3:118867918-119029351
ENSECAG00000014807	0.000676488	0.00579669	KRBA1	chr4:101986948-102009524
ENSECAG00000030432	0.000677242	0.00579669	AGRN	chr2:48820124-48854279
ENSECAG00000009315	0.000680354	0.00581876	DHTKD1	chr29:23551593-23597616
ENSECAG00000008225	0.000681132	0.00582147	TTC19	chr11:58530095-58556818
ENSECAG00000014476	0.000681663	0.00582206	FAM20B	chr5:13937330-13962604
ENSECAG00000022821	0.000682526	0.00582481	ZNF570	chr10:8617716-8636771
ENSECAG00000024928	0.000682908	0.00582481	GLMP	chr5:38527651-38531289
ENSECAG00000021736	0.000685225	0.00584061	AURKC	chr10:26543053-26546956
ENSECAG00000020575	0.00068573	0.00584098	TFG	chr19:57467091-57496712
ENSECAG00000005697	0.000687894	0.0058515	HTR1D	chr2:31776181-31777312
ENSECAG00000011516	0.000687757	0.0058515	PRDM5	chr2:107417862-107554093
ENSECAG00000005828	0.000689142	0.00585177	POLR2H	chr19:25036243-25039434
ENSECAG00000016480	0.000689317	0.00585177	SPCS3	chr27:32365195-32373422
ENSECAG00000017488	0.000689063	0.00585177	COLEC11	chr15:89827230-89859537
ENSECAG00000018113	0.0006932	0.00588078	LYZ	chr6:85440987-85445003
ENSECAG00000022912	0.000693877	0.00588257	-	chr1:146838241-146843096
ENSECAG00000021957	0.00069739	0.00590837	TRIM24	chr4:92089015-92192815
ENSECAG00000018820	0.000699296	0.00592055	CDK16	chrX:39724602-39732405
ENSECAG00000022232	0.000701271	0.00593329	SASH1	chr31:18102862-18401387
ENSECAG00000008221	0.000703347	0.00594687	S100A4	chr5:40581055-40582128
ENSECAG00000013046	0.000704236	0.00595039	ZBTB21	chr26:38833753-38843838
ENSECAG00000024334	0.000706554	0.00596598	CARMIL1	chr20:23987961-24299401
ENSECAG00000008011	0.000708386	0.00597346	MLH3	chr24:20392236-20429577
ENSECAG00000015806	0.000708127	0.00597346	CCNB1	chr21:5448027-5455133
ENSECAG00000006491	0.000709943	0.00598258	-	chr29:32837885-32838194
ENSECAG00000021244	0.000710479	0.00598311	KIF27	chr23:6812558-6896133
ENSECAG00000015912	0.000713209	0.00600209	HEATR5A	chr1:170670658-170754814
ENSECAG00000012062	0.000714845	0.00600784	EFNA5	chr14:63583609-63632656
ENSECAG00000020795	0.000714644	0.00600784	DAGLA	chr12:25186295-25248127
ENSECAG00000029357	0.000716002	0.00601356	-	chr2:41980687-41982325
ENSECAG00000016691	0.000717014	0.00601805	NTNG1	chr5:56781950-57083142
ENSECAG00000010283	0.000718892	0.0060298	MBTPS1	chr3:32064369-32105601
ENSECAG00000012289	0.000720825	0.006042	ZSCAN29	chr1:147032093-147040824
ENSECAG00000020957	0.000724519	0.00606893	LCN2	chr25:32059068-32074346
ENSECAG00000023399	0.000726532	0.00608176	GADD45G	chr23:52630482-52631421
ENSECAG00000024158	0.0007305	0.00610899	GRB10	chr4:20375102-20554275
ENSECAG00000038682	0.000730754	0.00610899	MYL12B	chr8:46576819-46586136
ENSECAG00000017857	0.000732645	0.00612074	SMAD4	chr8:72796918-72827074
ENSECAG00000017403	0.000735227	0.00613418	IRX4	chr21:57554711-57564124
ENSECAG00000023565	0.000735024	0.00613418	ENY2	chr9:55514989-55524118
ENSECAG00000017197	0.000736395	0.00613987	RANBP1	chr8:234129-242491
ENSECAG00000017771	0.00073794	0.00614869	ATP1B1	chr5:5564148-5603417
ENSECAG00000020325	0.000740593	0.00616265	C1QC	chr2:32228460-32238117
ENSECAG00000020698	0.000740563	0.00616265	MELK	chr25:1804575-1888553
ENSECAG00000007313	0.000743486	0.00618265	DAZAP2	chr6:69481402-69487443
ENSECAG00000008642	0.000746801	0.00620612	PRKD3	chr15:61357372-61438969
ENSECAG00000004286	0.000747747	0.00620989	BICDL1	chr8:16360032-16453518
ENSECAG00000013832	0.000748271	0.00621016	DES	chr6:8684762-8703194
ENSECAG00000016930	0.000750466	0.00622428	ZNF713	chr13:19184872-19217142
ENSECAG00000000942	0.000755677	0.006232	ACKR3	chr6:22733919-22735008
ENSECAG00000008098	0.000753134	0.006232	TCF7	chr14:40900098-40932637
ENSECAG00000009311	0.000754038	0.006232	SH3TC2	chr14:28056333-28124051
ENSECAG00000010685	0.000755651	0.006232	RSF1	chr7:68744490-68887288
ENSECAG00000011751	0.000754573	0.006232	CUL9	chr20:43096973-43129940
ENSECAG00000011834	0.000755843	0.006232	TIMP2	chr11:3811597-3858304
ENSECAG00000012064	0.00075492	0.006232	CP	chr16:83541249-83590236
ENSECAG00000015003	0.000755607	0.006232	PLGRKT	chr23:26114978-26154705
ENSECAG00000018367	0.000753315	0.006232	ZWILCH	chr1:127261759-127299290
ENSECAG00000010080	0.000757343	0.00623215	PDK3	chrX:19592178-19652520
ENSECAG00000013223	0.000757308	0.00623215	PBK	chr2:56749037-56774840
ENSECAG00000020707	0.000756823	0.00623215	CLDN5	chr8:767526-768183
ENSECAG00000027939	0.000761575	0.00626289	-	chr24:18657731-18672752
ENSECAG00000018474	0.00076278	0.00626463	DDR1	chr20:30775201-30790120
ENSECAG00000020173	0.000762333	0.00626463	ENG	chr25:31803313-31848307
ENSECAG00000026873	0.000763456	0.0062661	SRSF5	chr24:15727810-15732760
ENSECAG00000000770	0.000766762	0.00628914	SLC35C1	chr12:10564611-10569613
ENSECAG00000015498	0.000771976	0.0063278	CALCOCO2	chr11:24897771-24917646
ENSECAG00000013597	0.000772907	0.00633131	DAB2	chr21:27102874-27149988
ENSECAG00000028345	0.000774308	0.00633867	-	chr8:46290708-46327768
ENSECAG00000003735	0.00077614	0.00634955	SPIN4	chrX:48874461-48875211
ENSECAG00000004904	0.000777183	0.00635397	SMO	chr4:84112933-84131386
ENSECAG00000019695	0.00077844	0.00636012	PALD1	chr1:58996340-59092182
ENSECAG00000033155	0.000781119	0.00637787	C17orf113	chr11:20895402-20920869
ENSECAG00000022585	0.00078461	0.00640223	PRKACB	chr5:76422076-76551217
ENSECAG00000017582	0.000790694	0.00644771	DFFA	chr2:41119483-41128985
ENSECAG00000013156	0.000791542	0.00645045	LAD1	chr30:29767042-29784649
ENSECAG00000014368	0.000793176	0.0064596	MCM5	chr28:34024169-34043495
ENSECAG00000000081	0.000794613	0.00646606	PTER	chr29:19874254-19923384
ENSECAG00000011678	0.000794994	0.00646606	TCF12	chr1:135043728-135385231
ENSECAG00000023846	0.000797009	0.00647827	LRCH3	chr19:36414681-36514767
ENSECAG00000014340	0.000798201	0.00647859	ADAL	chr1:147045058-147060274
ENSECAG00000019044	0.000798911	0.00647859	NCKAP5L	chr6:68340089-68368808
ENSECAG00000022016	0.000798062	0.00647859	NAPB	chr22:2145232-2189252
ENSECAG00000023709	0.000799103	0.00647859	SRSF10	chr2:31124997-31132881
ENSECAG00000019280	0.000800144	0.00648286	GUK1	chr14:94261276-94267550
ENSECAG00000034761	0.000802191	0.00649527	-	chr9:7615754-7704514
ENSECAG00000039817	0.000807585	0.00653475	CEBPD	chr9:36503383-36504592
ENSECAG00000020621	0.00080925	0.00654403	ZNF618	chr25:19103635-19282891
ENSECAG00000010855	0.000809995	0.00654586	PTPRA	chr22:20250479-20357460
ENSECAG00000011435	0.000811504	0.00655385	MSI2	chr11:31945825-32329944
ENSECAG00000016664	0.000814214	0.00657153	PPARG	chr16:6310373-6418203
ENSECAG00000013391	0.000818363	0.0066008	KLF12	chr17:46921494-47203176
ENSECAG00000038107	0.000819355	0.00660458	LRG1	chr7:3194397-3196395
ENSECAG00000011611	0.000821257	0.00661146	ZNF197	chr16:43385096-43400128
ENSECAG00000019474	0.000820949	0.00661146	EQMCE1	chr20:31521718-31525270
ENSECAG00000010174	0.000823016	0.00661621	RHOC	chr5:52400675-52403790
ENSECAG00000011407	0.000822738	0.00661621	STON2	chr24:25910153-26011889
ENSECAG00000013523	0.00082342	0.00661621	ZUP1	chr10:66444162-66471143
ENSECAG00000024479	0.000826982	0.0066406	LCLAT1	chr15:67062898-67194962
ENSECAG00000021707	0.000830713	0.00666631	-	chr22:50382979-50425079
ENSECAG00000021012	0.000831361	0.00666727	UAP1L1	chr25:39244110-39249255
ENSECAG00000010142	0.000835184	0.00668542	ZNF185	chrX:125516246-125581993
ENSECAG00000013623	0.000835188	0.00668542	PIK3AP1	chr1:32650236-32758610
ENSECAG00000016230	0.000835213	0.00668542	ELAC1	chr8:72731315-72746759
ENSECAG00000017203	0.000837628	0.0067005	BTG2	chr5:73953-75721
ENSECAG00000007403	0.000841988	0.00672684	SNX24	chr14:50068824-50208499
ENSECAG00000032026	0.000841494	0.00672684	-	chr20:32346900-32349266
ENSECAG00000002429	0.000842801	0.00672907	MED12L	chr16:85159999-85453865
ENSECAG00000038175	0.000843887	0.00673348	FAM219A	chr23:50169336-50218739
ENSECAG00000008395	0.000846965	0.00674951	UBE3C	chr4:107551521-107725590
ENSECAG00000020274	0.00084691	0.00674951	SLC30A4	chr1:145426832-145456077
ENSECAG00000006573	0.000850817	0.00677165	CMTR2	chr3:23225808-23228115
ENSECAG00000007050	0.000850505	0.00677165	WDR7	chr8:77637811-77968251
ENSECAG00000019442	0.000851425	0.00677221	CYP1B1	chr15:60733623-60739589
ENSECAG00000007194	0.000852793	0.00677882	CHRNE	chr11:49953859-49958283
ENSECAG00000016236	0.000856132	0.00680107	NPY5R	chr2:71640582-71641989
ENSECAG00000013823	0.000857455	0.0068073	SCRIB	chr9:84571377-84592416
ENSECAG00000000423	0.000862558	0.00682633	USP16	chr26:26888234-26912974
ENSECAG00000010109	0.000862356	0.00682633	IGF1	chr28:27232045-27301222
ENSECAG00000010932	0.000862537	0.00682633	AGPAT2	chr25:37920557-37956796
ENSECAG00000013434	0.000861526	0.00682633	DLL4	chr1:149145635-149154222
ENSECAG00000020354	0.000861744	0.00682633	L2HGDH	chr1:186491495-186531604
ENSECAG00000004773	0.000866929	0.00685662	TET2	chr2:120029817-120111074
ENSECAG00000000762	0.000869914	0.00687592	DDI2	chr2:37476914-37517122
ENSECAG00000025146	0.000872869	0.00689495	CDCP1	chr16:42988732-43042332
ENSECAG00000015857	0.000874663	0.0069048	DNASE1L3	chr16:31749077-31772008
ENSECAG00000023140	0.000875737	0.00690895	RASSF3	chr6:81563553-81626408
ENSECAG00000020778	0.000880142	0.00693937	FBLN7	chr15:15752092-15791712
ENSECAG00000018150	0.000883028	0.00695778	GPD1L	chr16:53562990-53620232
ENSECAG00000016127	0.000883807	0.00695956	CLPX	chr1:128428973-128463592
ENSECAG00000002756	0.000890114	0.00700049	-	chr15:33883250-33924804
ENSECAG00000008582	0.000889811	0.00700049	GPATCH2L	chr24:21546019-21638060
ENSECAG00000001389	0.000891647	0.00700382	SMG5	chr5:38538695-38564664
ENSECAG00000014232	0.000891184	0.00700382	NR4A2	chr18:37575138-37582541
ENSECAG00000011268	0.000893425	0.00701342	TAGLN	chr7:25729471-25735076
ENSECAG00000005248	0.000894155	0.00701478	ZNF146	chr10:7348685-7472598
ENSECAG00000007077	0.000896767	0.0070309	BEAN1	chr3:17763307-17801717
ENSECAG00000015790	0.000898538	0.00703168	SLF1	chr14:73893854-73941731
ENSECAG00000018572	0.000897676	0.00703168	TECR	chr7:45791095-45794096
ENSECAG00000021733	0.000898533	0.00703168	USP35	chr7:68441538-68479929
ENSECAG00000000395	0.000900291	0.00704103	RAPGEF5	chr4:54107271-54325799
ENSECAG00000010465	0.000906419	0.00708227	-	chr31:2315110-2342468
ENSECAG00000023656	0.000906688	0.00708227	DCAF17	chr18:50733968-50768431
ENSECAG00000023797	0.000912422	0.00712265	KCNH2	chr4:102677647-102711278
ENSECAG00000017941	0.000917473	0.00715765	U2AF1L4	chr10:7066187-7068174
ENSECAG00000019587	0.000918433	0.00715878	SLC31A1	chr25:18600100-18603546
ENSECAG00000020623	0.000918752	0.00715878	PTCD3	chr15:19069782-19118470
ENSECAG00000013903	0.0009198	0.00716252	-	chrX:122821478-122822792
ENSECAG00000005608	0.000921427	0.00716397	TOP2B	chr16:58927471-59028172
ENSECAG00000010511	0.000922258	0.00716397	RNF121	chr7:73720081-73797019
ENSECAG00000014040	0.00092111	0.00716397	SIAE	chr7:34216299-34253217
ENSECAG00000016543	0.000922205	0.00716397	-	chrX:56058777-56063774
ENSECAG00000001845	0.000929806	0.00720485	P2RY1	chr16:86602226-86603351
ENSECAG00000007013	0.000929719	0.00720485	RNASEH2A	chr7:46867629-46872818
ENSECAG00000008406	0.00092918	0.00720485	ZSWIM7	chr11:58561470-58572203
ENSECAG00000010204	0.000929287	0.00720485	-	chr13:26141779-26148628
ENSECAG00000004162	0.000931573	0.00720807	EVI2B	chr11:41314492-41315860
ENSECAG00000018853	0.000931935	0.00720807	ACTG2	chr15:30111564-30133893
ENSECAG00000022396	0.000931684	0.00720807	SMC3	chr1:20910562-20943976
ENSECAG00000006840	0.000933344	0.00721455	B3GNT7	chr6:18596962-18600228
ENSECAG00000003995	0.000935545	0.0072151	FAM199X	chrX:86407146-86430310
ENSECAG00000009343	0.000936275	0.0072151	GALC	chr24:31767414-31823601
ENSECAG00000019518	0.000933999	0.0072151	ZNF45	chr10:15083021-15088385
ENSECAG00000020973	0.000936276	0.0072151	BCAT1	chr6:51469599-51581694
ENSECAG00000021605	0.000935525	0.0072151	LURAP1	chr2:12326410-12335409
ENSECAG00000019997	0.000940995	0.00724704	SUZ12	chr11:40805731-40843612
ENSECAG00000003091	0.000943168	0.00725934	RNF14	chr14:34363783-34392251
ENSECAG00000020136	0.00094457	0.0072657	-	chr12:30975007-30977505
ENSECAG00000015653	0.000945374	0.00726745	-	chr1:91248398-91252251
ENSECAG00000005718	0.000947002	0.00727518	MAP4K5	chr1:186612534-186714896
ENSECAG00000018507	0.000947532	0.00727518	CDH5	chr3:17706330-17784753
ENSECAG00000009936	0.000949591	0.00728655	TCERG1	chr14:30577311-30638306
ENSECAG00000006640	0.000950497	0.00728907	GFM2	chr14:90268160-90324714
ENSECAG00000019092	0.000955009	0.00731922	CINP	chr24:44463042-44472863
ENSECAG00000023963	0.000955609	0.00731937	NMNAT2	chr5:17521412-17701427
ENSECAG00000017219	0.000956597	0.00732249	LNX2	chr17:7351024-7385992
ENSECAG00000000574	0.000958451	0.00732916	NIPAL4	chr14:20904909-20916993
ENSECAG00000011726	0.000958629	0.00732916	EIF2AK2	chr15:61519875-61552317
ENSECAG00000025054	0.000959278	0.00732968	RAB5C	chr11:20853621-20860410
ENSECAG00000000294	0.00096004	0.00733105	ZMYM3	chrX:56160185-56173871
ENSECAG00000024870	0.000964669	0.00735749	CWH43	chr3:81843012-81897037
ENSECAG00000024887	0.000964388	0.00735749	PC	chr12:30478924-30563873
ENSECAG00000020495	0.000967253	0.00737275	CALHM2	chr1:27051759-27054478
ENSECAG00000028980	0.000969802	0.00738771	RERGL	chr6:46221552-46232666
ENSECAG00000007748	0.000971405	0.00739546	ZFP90	chr3:19487182-19492865
ENSECAG00000000171	0.000973861	0.00740968	NPAS2	chr15:8680776-8790907
ENSECAG00000015180	0.000975844	0.00741895	NEXN	chr5:81836975-81879187
ENSECAG00000018394	0.000976255	0.00741895	MESD	chr1:91065340-91072627
ENSECAG00000023795	0.000979197	0.00743682	MOB1B	chr3:65859631-65877070
ENSECAG00000011306	0.000982448	0.00745236	GPSM1	chr25:38234017-38266526
ENSECAG00000017731	0.000982535	0.00745236	ORAI3	chr13:19906074-19910625
ENSECAG00000024322	0.000983014	0.00745236	ARSJ	chr2:112883753-112953910
ENSECAG00000010618	0.000984223	0.00745704	ATAT1	chr20:30588078-30601330
ENSECAG00000013725	0.000987836	0.00747992	NEDD1	chr28:22701317-22743636
ENSECAG00000016674	0.00098987	0.00748304	LAPTM4A	chr15:76381492-76397680
ENSECAG00000018831	0.000990027	0.00748304	-	chr19:4814187-4876553
ENSECAG00000019438	0.000989468	0.00748304	OSMR	chr21:27514498-27573003
ENSECAG00000019823	0.000992724	0.00749893	MTO1	chr10:28883324-28910347
ENSECAG00000009515	0.000997257	0.00752416	ATRNL1	chr1:16232781-16968151
ENSECAG00000022790	0.000997144	0.00752416	TLK1	chr18:50390059-50528432
ENSECAG00000004464	0.000999341	0.00753324	-	chr22:49673319-49676849
ENSECAG00000007611	0.000999655	0.00753324	INF2	chr24:46493691-46506024
ENSECAG00000009859	0.00100026	0.00753327	PAPOLG	chr15:41312639-41349597
ENSECAG00000039508	0.00100144	0.00753772	PGRMC1	chrX:98517395-98524909
ENSECAG00000012708	0.00100273	0.00754292	DNAJC8	chr2:27819410-27842418
ENSECAG00000018794	0.00100421	0.00754956	TBCE	chr1:76889403-76956847
ENSECAG00000003760	0.00101145	0.00759946	SNTB2	chr3:19978008-20067461
ENSECAG00000024977	0.0010193	0.00765385	IDI1	chr29:33780906-33783177
ENSECAG00000011706	0.00102547	0.00769562	DENND6A	chr16:32192564-32253904
ENSECAG00000017473	0.00102696	0.00769765	APPL1	chr16:32548792-32578665
ENSECAG00000033490	0.00102692	0.00769765	-	chr23:14198122-14252373
ENSECAG00000023837	0.00103184	0.00772958	MOSPD3	chr13:8925200-8927536
ENSECAG00000017064	0.00103651	0.00775997	INPPL1	chr7:73552327-73565865
ENSECAG00000012693	0.00103715	0.00776016	LONRF1	chr27:16230709-16324987
ENSECAG00000001598	0.00103794	0.00776145	IFI35	chr11:20200389-20209755
ENSECAG00000009325	0.00103979	0.00777072	CSTF2	chrX:83661069-83682071
ENSECAG00000034127	0.00104064	0.00777246	CRACR2A	chr6:32510923-32578216
ENSECAG00000021665	0.00104155	0.00777466	SGMS2	chr2:117958900-117997511
ENSECAG00000026999	0.00104769	0.00781583	RGS14	chr14:4011255-4024594
ENSECAG00000022461	0.00105137	0.00783863	SLC33A1	chr16:88792189-88817857
ENSECAG00000036787	0.00105391	0.00785299	-	chr13:6732440-6744392
ENSECAG00000004349	0.00105746	0.00787475	IFIT5	chr1:39235676-39246236
ENSECAG00000013485	0.00105904	0.00788191	MFAP1	chr1:146725966-146739636
ENSECAG00000018531	0.00106221	0.00790078	GEM	chr9:42384781-42397063
ENSECAG00000016902	0.00106644	0.00792292	PRR16	chr14:52140156-52310495
ENSECAG00000024631	0.00106584	0.00792292	CPXM2	chr1:9131762-9261167
ENSECAG00000023238	0.00106761	0.00792693	CRTC2	chr5:40258102-40267168
ENSECAG00000008775	0.00106977	0.00793834	MYLK3	chr3:161403-211465
ENSECAG00000021362	0.00107523	0.00797417	EIF2B1	chr8:25957780-25965964
ENSECAG00000016482	0.00107762	0.00798721	IL6	chr4:54607175-54611577
ENSECAG00000015424	0.00108262	0.00801513	LIG1	chr10:18424493-18481066
ENSECAG00000019125	0.00108266	0.00801513	FASN	chr11:1138200-1155637
ENSECAG00000010064	0.00108486	0.00802667	OLFM3	chr5:61152672-61334554
ENSECAG00000001075	0.0010855	0.00802672	TMEM179B	chr12:26569509-26571551
ENSECAG00000022878	0.00108768	0.00803813	DNM1	chr25:32107129-32148401
ENSECAG00000010635	0.00109049	0.00805416	GPS2	chr11:50664911-50667391
ENSECAG00000039036	0.00109305	0.00806836	-	chr12:25804966-25805702
ENSECAG00000022423	0.00109489	0.00807724	PLPP3	chr2:3287150-3397315
ENSECAG00000012365	0.0010961	0.00808139	VDAC1	chr14:40982639-41038274
ENSECAG00000024658	0.00109885	0.00809693	CAP1	chr2:18064861-18089622
ENSECAG00000005797	0.00109957	0.00809755	SNW1	chr24:22918913-22948023
ENSECAG00000005150	0.00110333	0.00811086	GJB3	chr2:22453056-22456695
ENSECAG00000011992	0.00110228	0.00811086	GID8	chr22:49753525-49756584
ENSECAG00000017185	0.00110395	0.00811086	ZBP1	chr22:45118774-45129922
ENSECAG00000029185	0.00110383	0.00811086	-	chr1:99979624-100035992
ENSECAG00000018834	0.0011073	0.00813043	ZNF382	chr10:7654383-7670648
ENSECAG00000035910	0.0011079	0.00813043	NDUFA5	chr4:79604858-79619998
ENSECAG00000000470	0.00111038	0.00813914	NRROS	chr19:35581729-35605821
ENSECAG00000009719	0.00111009	0.00813914	EBAG9	chr9:55703003-55734729
ENSECAG00000023387	0.00111183	0.00814504	FRRS1	chr5:63007105-63065424
ENSECAG00000007459	0.00111939	0.00816946	SLC2A13	chr6:59974718-60118267
ENSECAG00000010601	0.00111618	0.00816946	FKBP2	chr12:28099171-28101109
ENSECAG00000012654	0.00111937	0.00816946	EMC10	chr10:20277415-20283801
ENSECAG00000020506	0.00111651	0.00816946	MCM3	chr20:50951041-50969304
ENSECAG00000021036	0.00111772	0.00816946	LSM6	chr2:86803834-86809585
ENSECAG00000022839	0.0011197	0.00816946	DRAXIN	chr2:40091617-40145082
ENSECAG00000032849	0.00111807	0.00816946	-	chr13:31508756-31510268
ENSECAG00000005379	0.00112185	0.00817914	HPGD	chr2:61616890-61645938
ENSECAG00000006648	0.00112401	0.00817914	ZNF180	chr10:15410716-15427569
ENSECAG00000007818	0.00112333	0.00817914	VASP	chr10:16213145-16359957
ENSECAG00000018870	0.00112254	0.00817914	IVNS1ABP	chr5:19250501-19265340
ENSECAG00000020979	0.00112427	0.00817914	ANKRD29	chr8:41400965-41455188
ENSECAG00000031885	0.00112814	0.00820262	-	chr7:21265483-21316083
ENSECAG00000008022	0.00113593	0.00824972	-	chr13:39243580-39254556
ENSECAG00000029451	0.00113561	0.00824972	-	chr9:17315667-17322032
ENSECAG00000015965	0.00114178	0.00828741	IPO7	chr7:80832794-80880997
ENSECAG00000004845	0.0011446	0.00830311	CHEK2	chr8:10153570-10196641
ENSECAG00000009199	0.00114643	0.00831163	MAP3K13	chr19:25933096-26090689
ENSECAG00000005084	0.00114939	0.00832829	-	chr26:2866825-2871474
ENSECAG00000026979	0.00115225	0.00834425	TTF1	chr25:35406234-35435475
ENSECAG00000024622	0.00115471	0.00835724	RHOBTB3	chr14:72948601-72998049
ENSECAG00000016427	0.00115538	0.00835728	MYNN	chr19:12594257-12606442
ENSECAG00000017727	0.00116134	0.00839557	ORC3	chr10:41334028-41393448
ENSECAG00000022968	0.00116264	0.00840018	STIM1	chr7:74020625-74191538
ENSECAG00000017026	0.00116578	0.00841803	PRDX3	chr1:13392200-13400547
ENSECAG00000009610	0.00116772	0.00842723	RNF144A	chr15:87190752-87286286
ENSECAG00000039673	0.00117047	0.00844221	-	chr15:66108049-66168233
ENSECAG00000020360	0.00117442	0.00846591	TMEM260	chr24:4424656-4490437
ENSECAG00000010069	0.00117816	0.00848799	XRCC2	chr4:104096377-104130063
ENSECAG00000012882	0.00118195	0.00851047	MATR3	chr14:36628279-36672729
ENSECAG00000003682	0.0011855	0.00853114	HOXC6	chr6:71783979-71797922
ENSECAG00000012131	0.00118731	0.00853442	SNAI3	chr3:35915989-35921801
ENSECAG00000020692	0.00118699	0.00853442	C2CD5	chr6:49384267-49472154
ENSECAG00000010765	0.00118906	0.00854213	ACSL3	chr6:11659312-11732438
ENSECAG00000013320	0.00119014	0.00854502	PLEKHA2	chr27:6911436-6962710
ENSECAG00000007519	0.00119182	0.00855221	TMEM132C	chr8:28711325-29058658
ENSECAG00000014207	0.00119514	0.00857019	TENT5A	chr10:36534573-36537973
ENSECAG00000017315	0.00119568	0.00857019	SLC15A2	chr19:39998146-40032543
ENSECAG00000012932	0.00120546	0.00863539	USP24	chr2:4505490-4642369
ENSECAG00000024602	0.00121052	0.00866667	RNF111	chr1:133778435-133847031
ENSECAG00000016916	0.00121276	0.00867778	DGKD	chr6:20164678-20274162
ENSECAG00000006891	0.00121497	0.00868459	CUTC	chr1:30100394-30132663
ENSECAG00000008270	0.00121509	0.00868459	FABP5	chr9:6671728-6698140
ENSECAG00000009032	0.00121642	0.00868924	CEPT1	chr5:53703980-53736776
ENSECAG00000020041	0.0012214	0.00871987	JCHAIN	chr3:66063374-66096563
ENSECAG00000019407	0.0012222	0.00872065	-	chr24:7350367-7351033
ENSECAG00000024397	0.00122384	0.00872738	UBR4	chr2:34948784-35076042
ENSECAG00000010153	0.00122803	0.00875232	IFIT3	chr1:39322737-39338931
ENSECAG00000035376	0.00123663	0.0088086	-	chr19:25527564-25541875
ENSECAG00000006474	0.00124155	0.00883369	LGALS3	chr24:3212453-3226056
ENSECAG00000007853	0.00124107	0.00883369	-	chr1:115634140-115676873
ENSECAG00000021178	0.00124448	0.00884955	UBA5	chr16:70011757-70193551
ENSECAG00000024967	0.00124685	0.0088614	CTSZ	chr22:46248138-46363301
ENSECAG00000000872	0.00124977	0.00886717	TOR1AIP1	chr5:14600700-14635386
ENSECAG00000009706	0.0012497	0.00886717	AKAP13	chr1:97992741-98311687
ENSECAG00000021277	0.00124974	0.00886717	-	chr8:48631773-48708214
ENSECAG00000018359	0.00125288	0.00888422	COL13A1	chr1:58465096-58544984
ENSECAG00000008379	0.00126519	0.00896647	DNAJB14	chr3:40168794-40217447
ENSECAG00000022255	0.0012669	0.00897359	EPB41	chr2:27167370-27264619
ENSECAG00000036116	0.00126968	0.00898823	RPS21	chr22:49250742-49251627
ENSECAG00000010675	0.00127043	0.00898852	SPATA7	chr24:32147166-32179071
ENSECAG00000018235	0.0012721	0.00899151	AVEN	chr1:155946275-156109617
ENSECAG00000023965	0.001273	0.00899151	SCNM1	chr5:42742558-42744530
ENSECAG00000033662	0.0012725	0.00899151	-	chr3:53038986-53063369
ENSECAG00000018097	0.00127645	0.00901088	PRMT9	chr2:85486056-85518163
ENSECAG00000021312	0.00128418	0.00906035	ABHD14A	chr16:37199053-37203440
ENSECAG00000009239	0.00128728	0.00907715	TRIM37	chr11:33430666-33594095
ENSECAG00000007150	0.00128843	0.00907908	DIDO1	chr22:49694343-49728964
ENSECAG00000020001	0.00128899	0.00907908	RMND5A	chr15:18508763-18567499
ENSECAG00000008634	0.00129392	0.00909662	NCAPH	chr15:12402552-12443808
ENSECAG00000012505	0.0012923	0.00909662	-	chr1:10006458-10027295
ENSECAG00000016539	0.00129437	0.00909662	JAGN1	chr16:8431295-8433735
ENSECAG00000022163	0.00129376	0.00909662	AP4E1	chr1:140433737-140486956
ENSECAG00000008692	0.00129579	0.0090971	MAPKBP1	chr1:148411305-148458080
ENSECAG00000016015	0.00129588	0.0090971	PCDH19	chrX:83147289-83241668
ENSECAG00000016118	0.0013015	0.00913147	PIGZ	chr19:35325220-35329306
ENSECAG00000023814	0.00130239	0.00913262	LRPPRC	chr15:55660290-55765909
ENSECAG00000012380	0.00130627	0.00915479	RABGAP1L	chr5:9784062-10453047
ENSECAG00000035279	0.00130797	0.00916163	IGFBP2	chr6:6343541-6374589
ENSECAG00000004249	0.00131128	0.00917096	FAM117B	chr18:77607360-77681066
ENSECAG00000034128	0.00131149	0.00917096	SOCS2	chr28:20012419-20094039
ENSECAG00000038536	0.00131086	0.00917096	CCND1	chr12:32429913-32441122
ENSECAG00000012102	0.00131234	0.00917181	DNMT3B	chr22:24215494-24238833
ENSECAG00000015927	0.001317	0.0091993	CABLES1	chr8:41732778-41837506
ENSECAG00000001268	0.00131971	0.00921184	EXOC3L1	chr3:18346069-18361452
ENSECAG00000016973	0.00132025	0.00921184	FILIP1L	chr19:57956980-58250918
ENSECAG00000008041	0.00132169	0.00921674	LDLRAD4	chr8:39648346-39845455
ENSECAG00000022135	0.00132295	0.00922044	VNN1	chr10:80051569-80065348
ENSECAG00000023522	0.00132439	0.0092254	SUOX	chr6:74603928-74606786
ENSECAG00000021555	0.00132825	0.00924717	ADGRL1	chr7:46000315-46024851
ENSECAG00000006471	0.00133388	0.00927548	RPP14	chr16:31667084-31671994
ENSECAG00000018661	0.00133548	0.00927548	EXTL3	chr2:57615412-57691253
ENSECAG00000018954	0.00133587	0.00927548	-	chr10:10206942-10210738
ENSECAG00000018996	0.00133316	0.00927548	PLEK	chr15:34815342-34846845
ENSECAG00000023355	0.00133599	0.00927548	GTSE1	chr28:43311410-43339632
ENSECAG00000036105	0.00133702	0.0092775	-	chr1:5340550-5367000
ENSECAG00000000235	0.0013428	0.00928513	MTBP	chr9:65379754-65461247
ENSECAG00000000512	0.00134474	0.00928513	LBH	chr15:67424961-67447936
ENSECAG00000010495	0.00134458	0.00928513	CIDEB	chr1:163991881-163997942
ENSECAG00000011220	0.00134065	0.00928513	CREM	chr29:4117002-4264194
ENSECAG00000011387	0.00134253	0.00928513	-	chr13:5430032-5454177
ENSECAG00000022987	0.00134083	0.00928513	RBM4B	chr12:30328508-30336654
ENSECAG00000024013	0.00134016	0.00928513	PSMF1	chr22:21974019-22012910
ENSECAG00000035658	0.00134362	0.00928513	-	chrX:111649428-111661133
ENSECAG00000040598	0.00134274	0.00928513	-	chr20:16422617-16444781
ENSECAG00000012283	0.00134698	0.00929546	AGR3	chr4:49438954-49507569
ENSECAG00000019084	0.0013513	0.00932022	DLX6	chr4:40239522-40244064
ENSECAG00000019011	0.00135456	0.0093376	GLRB	chr2:77132300-77213857
ENSECAG00000023299	0.00135943	0.00935073	CRAMP1	chr13:42308835-42367253
ENSECAG00000024045	0.0013589	0.00935073	EFHD1	chr6:19585015-19622480
ENSECAG00000025152	0.00135737	0.00935073	SLC36A1	chr14:25861954-25890132
ENSECAG00000037450	0.00135892	0.00935073	PTPRB	chr6:86312837-86414686
ENSECAG00000008071	0.00136174	0.00936152	FAM102B	chr5:55919845-55992216
ENSECAG00000023954	0.00137212	0.0094277	SETDB1	chr5:42887064-42922574
ENSECAG00000016784	0.00137328	0.00943054	-	chr2:59830463-59837831
ENSECAG00000010925	0.00137469	0.0094351	FAM124B	chr6:12874435-12897932
ENSECAG00000032085	0.00137599	0.00943887	CXCL14	chr14:39693010-39698279
ENSECAG00000023494	0.00137987	0.00946034	SMIM12	chr2:22385583-22389235
ENSECAG00000016976	0.00138718	0.00948985	RARB	chr16:59029351-59194463
ENSECAG00000017265	0.00138649	0.00948985	TCF4	chr8:76382411-76722811
ENSECAG00000019161	0.00138657	0.00948985	DIAPH3	chr17:35080292-35447930
ENSECAG00000020399	0.0013866	0.00948985	CTHRC1	chr9:50411529-50420445
ENSECAG00000023483	0.00138946	0.00950032	CSPG5	chr16:40888980-40900854
ENSECAG00000008158	0.00139192	0.00951196	FKTN	chr25:11687582-11750163
ENSECAG00000019248	0.00140224	0.00957728	GTF3C4	chr25:35659777-35676914
ENSECAG00000028259	0.00140842	0.00961431	-	chr9:84592634-84594433
ENSECAG00000014948	0.00141029	0.00961665	CIP2A	chr19:51082037-51112788
ENSECAG00000022447	0.00141029	0.00961665	ENAH	chr30:8151691-8289966
ENSECAG00000021350	0.00141182	0.00962192	SRSF4	chr2:27115964-27141602
ENSECAG00000017232	0.00141428	0.00963344	TNNI3	chr10:24804149-24807185
ENSECAG00000021134	0.00141991	0.0096666	AQP3	chr23:49648044-49654308
ENSECAG00000013595	0.00142323	0.00968394	FHOD1	chr3:18385745-18406245
ENSECAG00000007294	0.00142926	0.00971489	PIGT	chr22:35365764-35378793
ENSECAG00000017485	0.00142932	0.00971489	TGM1	chr1:163941336-163962522
ENSECAG00000002562	0.00143106	0.00972147	TMEM246	chr25:7874617-7875829
ENSECAG00000005833	0.00143315	0.00972523	PTPRK	chr10:75875552-76377970
ENSECAG00000010790	0.00143306	0.00972523	COG6	chr17:17957809-18067298
ENSECAG00000009733	0.00143781	0.0097516	-	chr2:29273639-29281457
ENSECAG00000012152	0.00143918	0.00975566	CHRDL1	chrX:91534889-91645759
ENSECAG00000016291	0.00143996	0.00975572	CCAR1	chr1:57479947-57552618
ENSECAG00000007829	0.0014489	0.00981102	TPP1	chr7:77755600-77761601
ENSECAG00000002438	0.00145114	0.0098209	SIRPB2	chr22:21715270-21727383
ENSECAG00000021117	0.0014535	0.00983157	PAQR6	chr5:38566912-38569684
ENSECAG00000004544	0.00145605	0.00983301	HRH1	chr16:7285240-7286701
ENSECAG00000007922	0.00145535	0.00983301	KCNJ2	chr11:10856382-10857690
ENSECAG00000012903	0.00145534	0.00983301	WDR76	chr1:146662939-146725708
ENSECAG00000013105	0.00146469	0.00988604	MRS2	chr20:23172271-23190737
ENSECAG00000015859	0.00146651	0.00989306	PAFAH2	chr2:29525137-29546372
ENSECAG00000020091	0.00146965	0.00990892	CCT6A	chr13:19038982-19057594
ENSECAG00000011223	0.00147353	0.00992976	HGF	chr4:26441459-26512564
ENSECAG00000000484	0.00147793	0.00994351	PPARA	chr28:43181290-43245175
ENSECAG00000005486	0.0014778	0.00994351	DCP2	chr14:58407392-58447955
ENSECAG00000013956	0.00147718	0.00994351	ROBO3	chr7:34404349-34414417
ENSECAG00000030296	0.00147899	0.00994532	-	chr22:25829142-25840803
ENSECAG00000012302	0.00148264	0.00996455	NOTCH4	chr20:32705461-32727666
ENSECAG00000024641	0.0014846	0.00997244	WNT2	chr4:74570721-74613286
ENSECAG00000001863	0.00149246	0.0099893	B3GNT5	chr19:24064890-24066033
ENSECAG00000006568	0.001494	0.0099893	PPTC7	chr8:23784160-23816472
ENSECAG00000008190	0.0014891	0.0099893	ADTRP	chr20:12023013-12099645
ENSECAG00000010819	0.00149138	0.0099893	OTUD5	chrX:40826112-40851985
ENSECAG00000012008	0.00149322	0.0099893	SH3GL3	chr1:92057791-92194747
ENSECAG00000012429	0.00149503	0.0099893	DCDC2	chr20:22970411-23139392
ENSECAG00000016061	0.0014888	0.0099893	FBXL20	chr11:22993981-23094694
ENSECAG00000016492	0.00148976	0.0099893	DIPK2B	chrX:38052617-38097578
ENSECAG00000024728	0.00149486	0.0099893	DNAJC21	chr21:31171036-31197519
ENSECAG00000038260	0.00149436	0.0099893	-	chr9:4099762-4100095
ENSECAG00000007620	0.00150377	0.0100357	DEPDC1B	chr21:12984666-13074050
ENSECAG00000015439	0.00150436	0.0100357	DPY19L1	chr4:64880928-64981931
ENSECAG00000023673	0.00150384	0.0100357	TARBP1	chr1:77731463-77815811
ENSECAG00000012085	0.00151173	0.0100742	SWT1	chr5:19159023-19244558
ENSECAG00000028650	0.00151141	0.0100742	-	chr1:139338416-139343497
ENSECAG00000003516	0.00152375	0.0101489	PNRC1	chr10:42537257-42541194
ENSECAG00000021148	0.0015249	0.0101512	RNPC3	chr5:59951350-59978542
ENSECAG00000009744	0.00153093	0.010182	IRF7	chr12:35633707-35636445
ENSECAG00000011735	0.00153113	0.010182	ITGA7	chr6:74382524-74401859
ENSECAG00000008168	0.00153305	0.0101894	EXOC5	chr24:4968554-5017767
ENSECAG00000024371	0.00153558	0.0102008	IKBIP	chr28:24100746-24120963
ENSECAG00000005817	0.00153858	0.01021	KLHL9	chr23:39868406-39894005
ENSECAG00000018769	0.00153849	0.01021	REXO5	chr13:26598979-26635044
ENSECAG00000021583	0.00154068	0.0102186	LMOD1	chr30:30196103-30229400
ENSECAG00000009262	0.00154559	0.0102457	PTGDS	chr25:39149912-39153076
ENSECAG00000018799	0.00154719	0.010251	PPM1G	chr15:69879761-69898726
ENSECAG00000001371	0.00155399	0.0102852	ZBED2	chr19:48727583-48728237
ENSECAG00000019950	0.00155361	0.0102852	RALGAPA2	chr22:4509623-4829341
ENSECAG00000023747	0.00156041	0.0103168	KYAT3	chr5:72173091-72227382
ENSECAG00000024756	0.00155991	0.0103168	DSEL	chr8:86765875-86769514
ENSECAG00000017015	0.00157093	0.010381	MYH11	chr13:31035119-31138598
ENSECAG00000009627	0.00158644	0.0104725	PPP3R1	chr15:34897456-34989568
ENSECAG00000037704	0.00158591	0.0104725	HSPA8	chr7:30897971-30902785
ENSECAG00000015348	0.00159431	0.010519	TRAPPC11	chr27:26230190-26272910
ENSECAG00000008979	0.00160135	0.0105599	-	chr4:61590609-61603441
ENSECAG00000007384	0.00160348	0.0105684	RAB12	chr8:36835093-36860014
ENSECAG00000035094	0.00160998	0.0106057	-	chr21:44668206-44668908
ENSECAG00000006601	0.00161187	0.0106093	NEU3	chr7:71238268-71247013
ENSECAG00000008539	0.00161263	0.0106093	PRRX1	chr5:6934917-7001642
ENSECAG00000021839	0.00161304	0.0106093	CCDC138	chr15:1007749-1081017
ENSECAG00000003748	0.00162041	0.0106522	PYROXD2	chr1:31185928-31213863
ENSECAG00000016807	0.00162543	0.0106715	YIPF3	chr20:43363215-43367137
ENSECAG00000017000	0.00162589	0.0106715	CAMK2B	chr4:14984298-15076587
ENSECAG00000023664	0.00162459	0.0106715	-	chr10:23031210-23032380
ENSECAG00000012602	0.00162693	0.0106728	KANK4	chr5:94933351-95006264
ENSECAG00000017545	0.00162952	0.0106842	PITHD1	chr2:31268147-31273647
ENSECAG00000010532	0.00163163	0.0106924	PPP1CA	chr12:30868781-30871613
ENSECAG00000011630	0.00163302	0.0106956	FBXO5	chr31:14344409-14355112
ENSECAG00000024190	0.0016338	0.0106956	UCHL3	chr17:48528421-48579063
ENSECAG00000019560	0.00163581	0.0107032	KCTD10	chr8:13883331-13909594
ENSECAG00000023134	0.00164091	0.010731	KCNK5	chr20:39634514-39672321
ENSECAG00000013383	0.00164361	0.0107375	GORASP2	chr18:50337854-50368964
ENSECAG00000033351	0.00164345	0.0107375	-	chr5:15217859-15222677
ENSECAG00000014949	0.00164495	0.0107407	TPM1	chr1:130293635-130319896
ENSECAG00000038949	0.00164664	0.0107462	KCTD21	chr7:68491944-68495219
ENSECAG00000017399	0.00165144	0.010772	-	chr5:41277912-41278761
ENSECAG00000021689	0.00165369	0.0107811	MEST	chr4:85151805-85164692
ENSECAG00000012539	0.00166311	0.0108368	RASGRP3	chr15:64366799-64463894
ENSECAG00000016038	0.00166688	0.0108558	-	chr15:13044258-13052109
ENSECAG00000008616	0.00166972	0.0108626	-	chr10:26530370-26532236
ENSECAG00000014906	0.00167051	0.0108626	CC2D1A	chr7:46172308-46186510
ENSECAG00000024448	0.00166978	0.0108626	TRIM63	chr2:29454245-29465389
ENSECAG00000000133	0.00167274	0.0108715	TMEM59L	chr21:3852252-3857427
ENSECAG00000019800	0.00167515	0.0108785	TSPAN33	chr4:84082196-84113060
ENSECAG00000024761	0.00167554	0.0108785	NOS2	chr11:42217307-42253897
ENSECAG00000023379	0.00167899	0.0108953	MOB1A	chr15:29881830-29896235
ENSECAG00000017368	0.00168226	0.0108969	MTF2	chr5:68707435-68773555
ENSECAG00000019609	0.00168012	0.0108969	-	chr10:27157917-27177637
ENSECAG00000020161	0.0016827	0.0108969	CCNI	chr3:60970090-60998512
ENSECAG00000020201	0.00168174	0.0108969	GCNT1	chr23:14344426-14388860
ENSECAG00000020753	0.00168418	0.0108995	NRP1	chr29:5714324-5858785
ENSECAG00000021438	0.00168481	0.0108995	TBC1D12	chr1:34891018-34970348
ENSECAG00000000678	0.00169508	0.0109508	NFYC	chr2:17466051-17516495
ENSECAG00000013326	0.00169535	0.0109508	POC1B	chr28:16530377-16620644
ENSECAG00000025086	0.00169521	0.0109508	DNMT3A	chr15:71659749-71731107
ENSECAG00000010892	0.0016966	0.0109532	RRP12	chr1:31998877-32051926
ENSECAG00000021661	0.00170837	0.0110195	MTR	chr1:75693236-75791736
ENSECAG00000029275	0.0017086	0.0110195	-	chr1:111314279-111319920
ENSECAG00000007745	0.00170992	0.0110223	RBM28	chr4:83570985-83597891
ENSECAG00000011017	0.00171098	0.0110235	LMNB2	chr7:1591462-1606469
ENSECAG00000002186	0.00172516	0.0111092	CD68	chr11:50893596-50895682
ENSECAG00000007349	0.0017282	0.0111231	PTPA	chr25:32812667-32843045
ENSECAG00000010874	0.00173028	0.0111308	HGS	chr11:1464434-1481884
ENSECAG00000019391	0.00173402	0.0111492	TNFSF10	chr19:14981944-14997765
ENSECAG00000010849	0.00173617	0.0111518	MDH1	chr15:38952928-38971980
ENSECAG00000015522	0.00173619	0.0111518	SUSD3	chr23:54770917-54787590
ENSECAG00000015765	0.00175597	0.0112731	THAP6	chr3:62353519-62368211
ENSECAG00000001445	0.00176157	0.0113032	CHD7	chr9:24322530-24504476
ENSECAG00000016173	0.00176713	0.0113332	TK1	chr11:4338091-4353166
ENSECAG00000014259	0.00177145	0.0113465	TIMP1	chrX:40033704-40036520
ENSECAG00000021475	0.00177191	0.0113465	STXBP3	chr5:55757232-55786178
ENSECAG00000023288	0.00177185	0.0113465	RNPS1	chr13:41768675-41774534
ENSECAG00000010243	0.00177471	0.0113472	GALNT7	chr2:62722452-62856086
ENSECAG00000010538	0.00177405	0.0113472	HSD17B12	chr12:8648651-8798132
ENSECAG00000015345	0.00177304	0.0113472	RBPMS2	chr1:128778662-128789413
ENSECAG00000019772	0.00178813	0.0114272	PTPN1	chr22:39442193-39520318
ENSECAG00000022920	0.00178986	0.0114325	VPS54	chr15:38639366-38843116
ENSECAG00000005758	0.0017938	0.0114462	EIF1B	chr16:46896096-46898136
ENSECAG00000016935	0.00179382	0.0114462	SENP5	chr19:35345980-35372252
ENSECAG00000009586	0.00179943	0.0114727	C13H16orf89	chr13:39258306-39271337
ENSECAG00000014231	0.0017998	0.0114727	TONSL	chr9:85179528-85192209
ENSECAG00000006243	0.00180699	0.0115127	RANBP6	chr23:26722883-26726206
ENSECAG00000009990	0.00181319	0.0115182	HTRA1	chr1:10553200-10604594
ENSECAG00000010473	0.0018164	0.0115182	ERCC4	chr13:32162501-32188387
ENSECAG00000011154	0.00180916	0.0115182	CHRD	chr19:25050046-25058394
ENSECAG00000017076	0.00181092	0.0115182	NSRP1	chr11:44105992-44164658
ENSECAG00000019861	0.0018105	0.0115182	CCDC80	chr19:47820889-47855088
ENSECAG00000022702	0.00181637	0.0115182	ARHGEF12	chr7:28569985-28708291
ENSECAG00000023172	0.00181389	0.0115182	PRKCD	chr16:36125533-36150637
ENSECAG00000023202	0.00181697	0.0115182	LPCAT3	chr6:35451301-35486859
ENSECAG00000024948	0.00181452	0.0115182	SLCO2A1	chr16:71079016-71175120
ENSECAG00000025074	0.00181407	0.0115182	C23H9orf64	chr23:6913676-6924215
ENSECAG00000001546	0.00182294	0.0115444	EHMT2	chr20:32472910-32485836
ENSECAG00000021479	0.00182278	0.0115444	AASS	chr4:78321894-78498140
ENSECAG00000016701	0.00182631	0.0115599	RUVBL2	chr10:19210278-19226355
ENSECAG00000021471	0.00182733	0.0115605	CLK2	chr5:39260827-39275344
ENSECAG00000011658	0.00183437	0.0115851	FAM135A	chr20:63187490-63297012
ENSECAG00000015628	0.00183539	0.0115851	GLIPR1L2	chr28:4343130-4382533
ENSECAG00000017881	0.00183431	0.0115851	CDC42BPA	chr30:6650638-6972559
ENSECAG00000019085	0.00183581	0.0115851	UNC5C	chr3:44223825-44383765
ENSECAG00000024699	0.00183258	0.0115851	CYTH1	chr11:3919028-3999095
[truncated: 10,616 more rows]

## Sheet: EN
ID	Pvalue	FDR Pvalue	gene_short_name	locus
ENSECAG00000008888	2.00672e-11	2.51341e-07	PTH1R	chr16:41510536-41531116
ENSECAG00000022448	8.19216e-11	5.13034e-07	INHBA	chr4:12760756-12808732
ENSECAG00000007386	7.53053e-10	3.144e-06	ENO2	chr6:35393334-35399103
ENSECAG00000010157	4.73318e-09	1.21487e-05	RPL15	chr16:60573302-60577421
ENSECAG00000019398	4.84978e-09	1.21487e-05	TFPI2	chr4:37540890-37546126
ENSECAG00000014698	6.65067e-09	1.38833e-05	SCD5	chr3:55766037-55905345
ENSECAG00000016865	8.65561e-09	1.54874e-05	ENTPD2	chr25:39217641-39223834
ENSECAG00000002758	1.18591e-08	1.68168e-05	ACTR1B	chr15:11881904-11890806
ENSECAG00000008628	1.20839e-08	1.68168e-05	TSPAN6	chrX:83393047-83400067
ENSECAG00000009974	2.07963e-08	2.60473e-05	PON3	chr4:38773466-38800385
ENSECAG00000006876	2.28869e-08	2.60599e-05	UTP20	chr28:26295857-26388379
ENSECAG00000000816	2.54231e-08	2.65353e-05	AMPD3	chr7:81723110-81761808
ENSECAG00000013131	4.43838e-08	4.27621e-05	PECR	chr6:5837804-5877320
ENSECAG00000003585	7.60173e-08	4.59581e-05	-	chr4:94148629-94149329
ENSECAG00000009494	7.85985e-08	4.59581e-05	IFT80	chr19:3425962-3551629
ENSECAG00000009763	7.735e-08	4.59581e-05	CYB5R1	chr30:31049619-31054757
ENSECAG00000014334	5.72088e-08	4.59581e-05	EEF1G	chr12:26400601-26410040
ENSECAG00000016173	7.40421e-08	4.59581e-05	TK1	chr11:4338091-4353166
ENSECAG00000021087	6.72419e-08	4.59581e-05	SLC23A1	chr14:36585621-36599870
ENSECAG00000021836	6.84745e-08	4.59581e-05	OGFR	chr22:49626971-49636683
ENSECAG00000023081	5.44616e-08	4.59581e-05	GNL1	chr20:30523043-30532261
ENSECAG00000038446	8.07248e-08	4.59581e-05	TWIST2	chr6:24627491-24627974
ENSECAG00000028833	9.53853e-08	5.19435e-05	-	chr2:70373859-70406145
ENSECAG00000002184	1.00655e-07	5.25293e-05	-	chr3:58030849-58034743
ENSECAG00000008615	1.074e-07	5.38072e-05	-	chr20:32561895-32575772
ENSECAG00000009315	1.1468e-07	5.52451e-05	DHTKD1	chr29:23551593-23597616
ENSECAG00000004904	1.32196e-07	5.7572e-05	SMO	chr4:84112933-84131386
ENSECAG00000009716	1.37782e-07	5.7572e-05	CDK1	chr1:50582838-50622778
ENSECAG00000012973	1.33383e-07	5.7572e-05	-	chr13:39781979-39840596
ENSECAG00000023179	1.37897e-07	5.7572e-05	RPL4	chr1:127299830-127304779
ENSECAG00000000541	1.58224e-07	5.80197e-05	PTCH2	chr2:13629927-13644312
ENSECAG00000004942	2.22373e-07	5.80197e-05	RGS1	chr30:22024007-22027851
ENSECAG00000006197	1.69047e-07	5.80197e-05	FUCA2	chr31:22354165-22383178
ENSECAG00000009478	2.36065e-07	5.80197e-05	RHOT1	chr11:40560001-40616543
ENSECAG00000009701	2.37521e-07	5.80197e-05	SLC44A4	chr20:32455313-32472071
ENSECAG00000012634	2.04623e-07	5.80197e-05	CEP78	chr23:12826552-12861920
ENSECAG00000013055	1.89101e-07	5.80197e-05	TMEM63B	chr20:43923635-43947995
ENSECAG00000013923	1.81903e-07	5.80197e-05	SMG1	chr13:29290431-29380275
ENSECAG00000015277	2.19321e-07	5.80197e-05	GRPR	chrX:12417685-12447994
ENSECAG00000016190	1.75193e-07	5.80197e-05	RPS6	chr23:38293197-38297129
ENSECAG00000017514	2.45513e-07	5.80197e-05	RPL6	chr8:22370813-22375910
ENSECAG00000017609	2.24913e-07	5.80197e-05	WFDC2	chr22:35440633-35444105
ENSECAG00000018139	1.78388e-07	5.80197e-05	-	chr20:51685274-51702011
ENSECAG00000018348	2.03994e-07	5.80197e-05	TPT1	chr17:25130052-25134763
ENSECAG00000018401	1.82796e-07	5.80197e-05	CNDP2	chr8:92393083-92411229
ENSECAG00000018600	1.53608e-07	5.80197e-05	ACTG1	chr11:1623464-1625635
ENSECAG00000020958	2.43287e-07	5.80197e-05	ARL6	chr19:59869362-59919756
ENSECAG00000022028	2.27156e-07	5.80197e-05	C23H9orf72	chr23:44950682-44973864
ENSECAG00000024185	1.83466e-07	5.80197e-05	GNG11	chr4:37574006-37577959
ENSECAG00000024375	1.50474e-07	5.80197e-05	HS6ST2	chrX:109513403-109783357
ENSECAG00000030135	2.17177e-07	5.80197e-05	-	chr6:417748-433948
ENSECAG00000035821	2.14375e-07	5.80197e-05	SPINDOC	chr12:27752722-27764206
ENSECAG00000040088	2.13538e-07	5.80197e-05	MAGED1	chrX:42970663-43082929
ENSECAG00000036214	2.54164e-07	5.89519e-05	-	chr19:48587385-48591988
ENSECAG00000018649	2.72029e-07	6.19485e-05	UCP2	chr7:72061036-72067424
ENSECAG00000010501	3.4916e-07	7.28546e-05	CNNM4	chr15:12065514-12098477
ENSECAG00000011579	3.33262e-07	7.28546e-05	-	chr13:43315554-43402916
ENSECAG00000013285	3.59035e-07	7.28546e-05	ATR	chr16:77984672-78093820
ENSECAG00000015268	3.66454e-07	7.28546e-05	FBXL4	chr10:51224624-51291270
ENSECAG00000016807	3.6285e-07	7.28546e-05	YIPF3	chr20:43363215-43367137
ENSECAG00000016924	3.40091e-07	7.28546e-05	MOCS1	chr20:40298987-40337925
ENSECAG00000018117	3.28093e-07	7.28546e-05	HYAL3	chr16:38518133-38519890
ENSECAG00000023153	3.50134e-07	7.28546e-05	NT5C3B	chr11:21061012-21069209
ENSECAG00000012161	3.7408e-07	7.32085e-05	ZNF711	chrX:68484227-68509769
ENSECAG00000014120	3.86321e-07	7.44411e-05	MTMR9	chr2:59729617-59784021
ENSECAG00000014504	4.14166e-07	7.70137e-05	KIF1A	chr6:26099410-26172631
ENSECAG00000019472	4.18118e-07	7.70137e-05	FBXO10	chr25:2640509-2690607
ENSECAG00000024336	4.08326e-07	7.70137e-05	RPS14	chr14:26893759-26897228
ENSECAG00000013918	4.61626e-07	8.25982e-05	ZFYVE16	chr14:85741919-85782534
ENSECAG00000020692	4.57984e-07	8.25982e-05	C2CD5	chr6:49384267-49472154
ENSECAG00000016415	4.69516e-07	8.28266e-05	MYO9A	chr1:122377285-122615481
ENSECAG00000010476	4.8922e-07	8.51039e-05	L3MBTL2	chr28:38862991-38880774
ENSECAG00000017899	4.96178e-07	8.51318e-05	KIAA1109	chr2:106080163-106273802
ENSECAG00000011220	5.12734e-07	8.541e-05	CREM	chr29:4117002-4264194
ENSECAG00000012086	5.34444e-07	8.541e-05	NECAB3	chr22:25381826-25398752
ENSECAG00000014817	5.49667e-07	8.541e-05	RND2	chr11:20186709-20195178
ENSECAG00000018202	5.52352e-07	8.541e-05	VARS2	chr20:30801711-30813534
ENSECAG00000022404	5.42093e-07	8.541e-05	TRPV6	chr4:96059034-96100369
ENSECAG00000024404	5.07946e-07	8.541e-05	MKRN2	chr16:6173562-6200965
ENSECAG00000024863	5.2326e-07	8.541e-05	FBF1	chr11:6129923-6150194
ENSECAG00000024920	5.44243e-07	8.541e-05	XPO1	chr15:40633651-40674932
ENSECAG00000012495	5.76715e-07	8.70283e-05	GCDH	chr7:46811211-46817037
ENSECAG00000016653	5.74377e-07	8.70283e-05	EEF1B2	chr18:80589697-80592247
ENSECAG00000033965	5.8389e-07	8.70622e-05	LEMD3	chr6:81998412-82086476
ENSECAG00000000302	6.08664e-07	8.86456e-05	PMM1	chr28:39154115-39161061
ENSECAG00000024087	6.02903e-07	8.86456e-05	CPN1	chr1:29870699-29895253
ENSECAG00000000110	6.8205e-07	9.08795e-05	WRN	chr27:13357977-13457836
ENSECAG00000004262	6.36214e-07	9.08795e-05	LZTR1	chr8:4984234-5007271
ENSECAG00000010304	6.47207e-07	9.08795e-05	ZNF644	chr5:70370441-70487897
ENSECAG00000014508	6.73932e-07	9.08795e-05	PLD2	chr11:50015500-50026843
ENSECAG00000015370	6.78269e-07	9.08795e-05	MECR	chr2:27078794-27109319
ENSECAG00000015832	6.47575e-07	9.08795e-05	RPL13A	chr10:19576815-19580882
ENSECAG00000022130	6.57275e-07	9.08795e-05	CPT2	chr2:6189398-6206901
ENSECAG00000023292	6.74964e-07	9.08795e-05	INTS11	chr2:48573615-48585860
ENSECAG00000009211	6.91601e-07	9.11821e-05	ANGPT4	chr22:22181131-22246629
ENSECAG00000029387	7.01804e-07	9.15635e-05	-	chr16:74575321-74603191
ENSECAG00000022660	7.2746e-07	9.39324e-05	PSD4	chr15:16732832-16766511
ENSECAG00000001414	7.56652e-07	9.52158e-05	CIAO3	chr13:43113166-43121728
ENSECAG00000009148	7.5775e-07	9.52158e-05	LPAR2	chr21:4630506-4635700
ENSECAG00000024132	7.60206e-07	9.52158e-05	FAM169A	chr14:90210801-90252638
ENSECAG00000000795	7.87326e-07	9.6679e-05	ADHFE1	chr9:19369860-19403776
ENSECAG00000022502	7.80532e-07	9.6679e-05	REV3L	chr10:61800030-61975528
ENSECAG00000015818	7.97378e-07	9.69628e-05	POLR2C	chr3:10388473-10395708
ENSECAG00000008928	8.27317e-07	9.7305e-05	-	chr11:42966565-42969648
ENSECAG00000011027	8.2115e-07	9.7305e-05	CFAP20	chr3:10893084-10904049
ENSECAG00000011614	8.10224e-07	9.7305e-05	EDEM2	chr22:26821665-26848085
ENSECAG00000011765	8.31269e-07	9.7305e-05	C1QBP	chr11:49530687-49536341
ENSECAG00000007201	8.81176e-07	9.943e-05	-	chr16:5954910-5959670
ENSECAG00000008892	8.69544e-07	9.943e-05	CISD1	chr1:48378210-48396032
ENSECAG00000011623	8.79623e-07	9.943e-05	ZW10	chr7:22636998-22679258
ENSECAG00000020450	8.81056e-07	9.943e-05	ZNF510	chr23:480697-499162
ENSECAG00000037426	8.99966e-07	0.000100643	-	chr2:117706027-117731662
ENSECAG00000013100	9.09421e-07	0.000100801	PI15	chr9:12193305-12234297
ENSECAG00000011683	9.26995e-07	0.000101847	MCRS1	chr6:68167927-68176819
ENSECAG00000016150	9.41418e-07	0.000102533	VPS13D	chr2:39480735-39720159
ENSECAG00000012137	1.00423e-06	0.000108431	FECH	chr8:78397157-78430399
ENSECAG00000001791	1.05652e-06	0.000109873	SHISA3	chr3:87547963-87551342
ENSECAG00000003722	1.06859e-06	0.000109873	ZFP62	chr14:818503-831052
ENSECAG00000018779	1.05902e-06	0.000109873	KIAA1549L	chr12:125095-391000
ENSECAG00000021405	1.07022e-06	0.000109873	AATK	chr11:1937693-1976989
ENSECAG00000023847	1.0586e-06	0.000109873	RRM1	chr7:74194343-74228346
ENSECAG00000039195	1.06174e-06	0.000109873	GSTA1	chr20:51363224-51381040
ENSECAG00000013126	1.09188e-06	0.000109996	WFS1	chr3:116041281-116072398
ENSECAG00000018631	1.09776e-06	0.000109996	LTBP2	chr24:19962113-20059358
ENSECAG00000022784	1.08704e-06	0.000109996	RBBP4	chr2:24245656-24271037
ENSECAG00000018279	1.14802e-06	0.000114119	TRIM3	chr7:77612023-77634414
ENSECAG00000014320	1.20076e-06	0.000114806	PPL	chr13:39348888-39390917
ENSECAG00000017182	1.20057e-06	0.000114806	VPS13C	chr1:131175287-131344095
ENSECAG00000017231	1.19446e-06	0.000114806	ILVBL	chr21:1173434-1182582
ENSECAG00000024781	1.1908e-06	0.000114806	ACTR5	chr22:29811013-29833704
ENSECAG00000033034	1.17317e-06	0.000114806	-	chr17:77774831-77813305
ENSECAG00000030969	1.2149e-06	0.000115277	CHST4	chr3:22993495-23005141
ENSECAG00000002306	1.25538e-06	0.000118223	PHKG2	chr13:20079492-20089083
ENSECAG00000013424	1.26496e-06	0.000118236	KARS	chr3:25134429-25149612
ENSECAG00000022289	1.2846e-06	0.000119182	TMPRSS2	chr26:38358546-38382853
ENSECAG00000008836	1.30769e-06	0.000120432	PYCR1	chr11:1305734-1375038
ENSECAG00000020691	1.32242e-06	0.000120794	PRPF40B	chr6:68213835-68234240
ENSECAG00000023674	1.3309e-06	0.000120794	AXIN1	chr13:43465499-43518863
ENSECAG00000024396	1.35512e-06	0.000122107	LMBR1	chr4:107233095-107389925
ENSECAG00000000446	1.37542e-06	0.000123051	DZIP3	chr19:50987137-51065843
ENSECAG00000000558	1.47647e-06	0.000123286	KIF5B	chr29:6901643-6942946
ENSECAG00000006472	1.39751e-06	0.000123286	EIF4E	chr3:41220655-41257214
ENSECAG00000006638	1.42897e-06	0.000123286	CASP8AP2	chr10:43215911-43258251
ENSECAG00000014153	1.42976e-06	0.000123286	CLK4	chr14:3237357-3256238
ENSECAG00000017271	1.45387e-06	0.000123286	ARHGAP5	chr1:171231838-171340719
ENSECAG00000019284	1.46673e-06	0.000123286	NEU1	chr20:32456343-32459730
ENSECAG00000020168	1.43454e-06	0.000123286	PRKDC	chr9:36236737-36502959
ENSECAG00000020357	1.44066e-06	0.000123286	SETDB2	chr17:21521692-21558652
ENSECAG00000023126	1.40709e-06	0.000123286	-	chr19:26508291-26541572
ENSECAG00000026954	1.45784e-06	0.000123286	ZXDC	chr16:460464-499459
ENSECAG00000002833	1.53356e-06	0.000123813	DVL2	chr11:50585687-50593854
ENSECAG00000010601	1.51713e-06	0.000123813	FKBP2	chr12:28099171-28101109
ENSECAG00000014852	1.5421e-06	0.000123813	DUS4L	chr4:7536352-7551914
ENSECAG00000015807	1.53782e-06	0.000123813	SLC11A1	chr6:7818073-7829378
ENSECAG00000018603	1.4972e-06	0.000123813	SLC46A2	chr25:17901493-17921783
ENSECAG00000038107	1.52823e-06	0.000123813	LRG1	chr7:3194397-3196395
ENSECAG00000008993	1.5578e-06	0.000124277	HIP1R	chr8:25378067-25407119
ENSECAG00000023203	1.57136e-06	0.000124565	TYMS	chr8:44214873-44225451
ENSECAG00000010109	1.5841e-06	0.000124785	IGF1	chr28:27232045-27301222
ENSECAG00000006640	1.61644e-06	0.000126537	GFM2	chr14:90268160-90324714
ENSECAG00000006850	1.66723e-06	0.000126558	VPS37A	chr27:20398637-20438167
ENSECAG00000011505	1.64675e-06	0.000126558	CHD9	chr3:6427167-6572746
ENSECAG00000015326	1.65448e-06	0.000126558	RFC5	chr8:17963617-17974534
ENSECAG00000022262	1.65825e-06	0.000126558	BRWD1	chr26:36457560-36584855
ENSECAG00000030785	1.64828e-06	0.000126558	-	chr7:26306687-26313818
ENSECAG00000008095	1.69138e-06	0.000127617	-	chr9:85518688-85521248
ENSECAG00000005000	1.76323e-06	0.000131161	PPM1K	chr3:50982174-50994831
ENSECAG00000007762	1.789e-06	0.000131161	TRIM59	chr19:3372448-3373660
ENSECAG00000020939	1.79776e-06	0.000131161	RNF215	chr8:8810517-8817517
ENSECAG00000021079	1.79852e-06	0.000131161	MRGBP	chr22:49617690-49621728
ENSECAG00000022064	1.80118e-06	0.000131161	CEP70	chr16:74755283-74811260
ENSECAG00000024365	1.77494e-06	0.000131161	DHX29	chr21:17654823-17702120
ENSECAG00000019317	1.81783e-06	0.000131177	NCK2	chr15:3918740-4053733
ENSECAG00000021396	1.82233e-06	0.000131177	NXPE3	chr19:56622134-56663768
ENSECAG00000024047	1.85845e-06	0.000133012	IL6R	chr5:39931158-39980021
ENSECAG00000031190	1.8741e-06	0.00013337	-	chr1:188103865-188115062
ENSECAG00000013243	1.90648e-06	0.000134908	ANKRD45	chr5:9369119-9405100
ENSECAG00000011491	1.97058e-06	0.000135724	FAM91A1	chr9:68239038-68406085
ENSECAG00000011958	1.99387e-06	0.000135724	TRMT44	chr3:117903636-117933106
ENSECAG00000015887	1.98779e-06	0.000135724	TMEM201	chr2:41802667-41827926
ENSECAG00000020644	1.98082e-06	0.000135724	LTC4S	chr14:1932451-1935322
ENSECAG00000020694	1.96415e-06	0.000135724	CEP290	chr28:15354268-15441476
ENSECAG00000021619	1.96162e-06	0.000135724	CCHCR1	chr20:30980982-30992161
ENSECAG00000035364	1.95e-06	0.000135724	RIDA	chr9:45909917-45934401
ENSECAG00000015546	2.01051e-06	0.000136117	JOSD1	chr28:36828784-36841015
ENSECAG00000000580	2.0698e-06	0.000139378	GBA2	chr25:1003363-1013797
ENSECAG00000006268	2.12371e-06	0.000142243	CCDC6	chr1:49726147-49830458
ENSECAG00000025080	2.19201e-06	0.000146037	RPL19	chr11:23141830-23145550
ENSECAG00000016176	2.22341e-06	0.000147345	NDP	chrX:37051485-37073329
ENSECAG00000021434	2.24539e-06	0.000148019	ARHGEF40	chr1:159548812-159567648
ENSECAG00000006430	2.2944e-06	0.000149829	RPS10	chr20:35574432-35580142
ENSECAG00000018844	2.29678e-06	0.000149829	TUBGCP2	chr1:531428-558505
ENSECAG00000005906	2.34844e-06	0.000150186	GNPAT	chr1:80574846-80608389
ENSECAG00000018309	2.33052e-06	0.000150186	SEC24D	chr2:108979909-109076922
ENSECAG00000023123	2.33383e-06	0.000150186	NGLY1	chr16:58868918-58925387
ENSECAG00000035688	2.35022e-06	0.000150186	PRR3	chr20:30533225-30537396
ENSECAG00000015670	2.37457e-06	0.000150731	DHX30	chr16:40648494-40668839
ENSECAG00000036840	2.38282e-06	0.000150731	ZNF518B	chr3:113791293-113794533
ENSECAG00000033381	2.40999e-06	0.000151684	-	chr30:1266728-1273731
ENSECAG00000010087	2.43255e-06	0.000152338	GNAI3	chr5:55122201-55159456
ENSECAG00000015042	2.46924e-06	0.000153347	NFKB1	chr3:37926953-38031851
ENSECAG00000022432	2.47314e-06	0.000153347	PLEKHH1	chr24:13725792-13766052
ENSECAG00000005293	2.57649e-06	0.000157859	ZNF654	chr26:2878959-2959833
ENSECAG00000010092	2.60892e-06	0.000157859	POLR1A	chr15:19118793-19193771
ENSECAG00000013049	2.58426e-06	0.000157859	BPHL	chr20:3860051-3889686
ENSECAG00000025019	2.55862e-06	0.000157859	ARHGEF26	chr16:87559822-87677206
ENSECAG00000038599	2.5971e-06	0.000157859	RPL11	chr2:31329856-31334045
ENSECAG00000017837	2.65336e-06	0.000159776	DKK1	chr1:43205005-43208327
ENSECAG00000016919	2.69743e-06	0.000160883	UNC13D	chr11:6202650-6215751
ENSECAG00000019862	2.68838e-06	0.000160883	PAICS	chr3:78122244-78143532
ENSECAG00000010736	2.73678e-06	0.000162456	KIAA1551	chr6:57057444-57123690
ENSECAG00000002379	2.80212e-06	0.00016555	RFX7	chr1:136002551-136128043
ENSECAG00000013073	2.85923e-06	0.000167776	ZBTB10	chr9:7357539-7389595
ENSECAG00000021657	2.8666e-06	0.000167776	SF3B1	chr18:72794115-72830055
ENSECAG00000007010	2.9058e-06	0.000168496	CLU	chr2:56547398-56619680
ENSECAG00000009483	2.89291e-06	0.000168496	PRLR	chr21:31054800-31090470
ENSECAG00000010717	2.92909e-06	0.000169064	MTMR7	chr27:20450960-20556859
ENSECAG00000001316	2.96162e-06	0.000170157	ZNF606	chr10:28076790-28086447
ENSECAG00000007500	2.98453e-06	0.000170691	RPL27	chr11:20211623-20228496
ENSECAG00000007658	3.13044e-06	0.000175938	MGLL	chr16:1704507-1811286
ENSECAG00000013445	3.09305e-06	0.000175938	ADPRHL2	chr2:21348451-21353262
ENSECAG00000015721	3.18865e-06	0.000175938	SLC19A3	chr6:15687590-15715690
ENSECAG00000016463	3.18142e-06	0.000175938	TMEM72	chr1:69919238-69946423
ENSECAG00000017669	3.18311e-06	0.000175938	CTPS2	chrX:12769224-12853146
ENSECAG00000018626	3.10875e-06	0.000175938	PPP2R1A	chr10:22396082-22435598
ENSECAG00000028778	3.18424e-06	0.000175938	-	chr6:34058848-34062321
ENSECAG00000034818	3.14486e-06	0.000175938	H2AFJ	chr6:43400330-43400720
ENSECAG00000008393	3.23724e-06	0.000176525	RANBP17	chr14:9158471-9493676
ENSECAG00000009365	3.24157e-06	0.000176525	IFT88	chr17:1536762-1661886
ENSECAG00000013057	3.23368e-06	0.000176525	MREG	chr6:5773092-5827601
ENSECAG00000000418	3.29304e-06	0.000178215	APOA5	chr7:25340762-25343450
ENSECAG00000021092	3.3153e-06	0.000178215	KLF15	chr16:346594-355460
ENSECAG00000022601	3.30748e-06	0.000178215	PARP12	chr4:93315258-93353289
ENSECAG00000010684	3.44271e-06	0.000179466	PHIP	chr10:33859001-33986228
ENSECAG00000015240	3.3959e-06	0.000179466	PROM2	chr15:12837262-12851798
ENSECAG00000016149	3.42623e-06	0.000179466	TRMT1	chr7:46646002-46652945
ENSECAG00000016999	3.35297e-06	0.000179466	FOPNL	chr13:31000568-31015156
ENSECAG00000019979	3.40427e-06	0.000179466	RBBP7	chrX:12964158-12986234
ENSECAG00000022083	3.42231e-06	0.000179466	FLOT1	chr20:30660716-30671107
ENSECAG00000022135	3.3732e-06	0.000179466	VNN1	chr10:80051569-80065348
ENSECAG00000026912	3.45319e-06	0.000179466	CENPH	chr21:5425994-5441370
ENSECAG00000003315	3.48272e-06	0.000180253	IRS2	chr17:77115112-77144627
ENSECAG00000036493	3.51011e-06	0.000180923	ZNF7	chr9:85491705-85494320
ENSECAG00000011409	3.58802e-06	0.000181943	TIMM44	chr7:5712808-5741207
ENSECAG00000013122	3.56468e-06	0.000181943	ZNF544	chr10:28333336-28339350
ENSECAG00000014994	3.56793e-06	0.000181943	G6PD	chrX:126882910-126894226
ENSECAG00000026866	3.57433e-06	0.000181943	C2H4orf46	chr2:75830084-75831901
ENSECAG00000001495	3.60267e-06	0.000181949	CCDC86	chr12:24160187-24167112
ENSECAG00000003271	3.64337e-06	0.000182533	ERBIN	chr21:8128230-8218407
ENSECAG00000003332	3.63633e-06	0.000182533	H1FX	chr16:2843812-2844451
ENSECAG00000010862	3.67149e-06	0.000183209	TNIP1	chr14:26352597-26382789
ENSECAG00000006416	3.82158e-06	0.000186611	EVC	chr3:115549677-115758692
ENSECAG00000009962	3.76988e-06	0.000186611	MSH3	chr14:85447648-85602857
ENSECAG00000013950	3.7597e-06	0.000186611	MRTFA	chr28:38193251-38351790
ENSECAG00000018653	3.79184e-06	0.000186611	TROVE2	chr30:22449646-22459976
ENSECAG00000019676	3.82906e-06	0.000186611	-	chr6:74862002-74864088
ENSECAG00000022535	3.80963e-06	0.000186611	NUDCD3	chr4:15074241-15203574
ENSECAG00000002661	3.92491e-06	0.000189349	VSIG10	chr8:17903240-17940525
ENSECAG00000011852	3.97595e-06	0.000189349	ALDH4A1	chr2:35223871-35250000
ENSECAG00000014728	3.94463e-06	0.000189349	SRPX2	chrX:83408831-83429692
ENSECAG00000019293	3.96382e-06	0.000189349	RPS15A	chr13:29399670-29404840
ENSECAG00000020547	3.93759e-06	0.000189349	EEF2	chr7:2661098-2826544
ENSECAG00000021768	3.97165e-06	0.000189349	IQCE	chr13:2134265-2180057
ENSECAG00000021312	4.0056e-06	0.000190038	ABHD14A	chr16:37199053-37203440
ENSECAG00000014178	4.18279e-06	0.000196232	GSR	chr27:13770778-13812160
ENSECAG00000020598	4.18314e-06	0.000196232	UBR2	chr20:42623699-42748243
ENSECAG00000023836	4.1791e-06	0.000196232	HCFC2	chr28:28564729-28796897
ENSECAG00000012829	4.24571e-06	0.000197527	HDLBP	chr6:26548737-26586709
ENSECAG00000023443	4.23244e-06	0.000197527	MAB21L4	chr6:26242592-26252701
ENSECAG00000024475	4.25807e-06	0.000197527	CRTC3	chr1:93608613-93703559
ENSECAG00000003034	4.28839e-06	0.0001982	ZNF22	chr1:69851947-69852625
ENSECAG00000007795	4.36881e-06	0.000200437	NRBP1	chr15:69854343-69862273
ENSECAG00000019631	4.35345e-06	0.000200437	MCM2	chr16:1610981-1636541
ENSECAG00000009897	4.42536e-06	0.00020096	CIPC	chr24:22376474-22394224
ENSECAG00000013901	4.43243e-06	0.00020096	ANKRD12	chr8:37071277-37165509
ENSECAG00000015379	4.40351e-06	0.00020096	FGD4	chr6:57410656-57600405
ENSECAG00000026905	4.44438e-06	0.00020096	-	chr21:26032245-26032779
ENSECAG00000003882	4.48641e-06	0.000201406	TPK1	chr4:97666231-97983776
ENSECAG00000031395	4.47563e-06	0.000201406	-	chr1:116098291-116144870
ENSECAG00000018423	4.58132e-06	0.000204932	CCNL2	chr2:48515522-48523026
ENSECAG00000015154	4.60715e-06	0.000205354	CDAN1	chr1:147623012-147634925
ENSECAG00000032331	4.63887e-06	0.000206035	ZNF594	chr11:49767145-49769167
ENSECAG00000000595	4.71875e-06	0.000208842	SLC30A9	chr3:87793918-87887976
ENSECAG00000015806	4.77231e-06	0.000208997	CCNB1	chr21:5448027-5455133
ENSECAG00000019968	4.75645e-06	0.000208997	SLC16A2	chrX:58775768-58877432
ENSECAG00000023559	4.74016e-06	0.000208997	SPCS1	chr16:36555859-36557424
ENSECAG00000012114	4.82192e-06	0.000210047	HSD17B2	chr3:30331225-30393491
ENSECAG00000039947	4.82983e-06	0.000210047	VGLL4	chr16:6871360-7012243
ENSECAG00000005626	4.96861e-06	0.000214593	SERGEF	chr7:88241871-88481371
ENSECAG00000016695	4.9517e-06	0.000214593	SLC27A5	chr10:28593297-28600951
ENSECAG00000011655	5.02445e-06	0.000215518	PCM1	chr27:20988374-21158560
ENSECAG00000023882	5.02205e-06	0.000215518	EPHA1	chr4:96565979-96580730
ENSECAG00000019815	5.05673e-06	0.000216162	GRK6	chr14:3952727-3967009
ENSECAG00000014906	5.08388e-06	0.000216584	CC2D1A	chr7:46172308-46186510
ENSECAG00000007153	5.10533e-06	0.00021676	HUNK	chr26:30009895-30110721
ENSECAG00000016948	5.12399e-06	0.000216817	-	chr11:6259049-6259653
ENSECAG00000019736	5.17806e-06	0.000218368	ANKRD27	chr10:4033681-4070733
ENSECAG00000012321	5.20292e-06	0.00021868	ANXA4	chr15:33615003-33647862
ENSECAG00000008840	5.25671e-06	0.000220004	MCM6	chr18:19736234-19767349
ENSECAG00000009136	5.26955e-06	0.000220004	PRXL2A	chr1:89605553-89618606
ENSECAG00000011111	5.30824e-06	0.000220882	FMNL2	chr18:34356605-34649339
ENSECAG00000010852	5.37374e-06	0.00022094	RPS4X	chrX:56952062-56957741
ENSECAG00000012542	5.34773e-06	0.00022094	COQ2	chr3:55334044-55354036
ENSECAG00000015412	5.38019e-06	0.00022094	WDHD1	chr24:3064762-3128975
ENSECAG00000020890	5.33679e-06	0.00022094	PM20D2	chr10:42597825-42615688
ENSECAG00000014686	5.47394e-06	0.000221023	HAUS6	chr23:38053086-38089700
ENSECAG00000017901	5.48808e-06	0.000221023	FAM13B	chr14:37691604-37772721
ENSECAG00000023383	5.47856e-06	0.000221023	DEGS2	chr24:42533118-42550302
ENSECAG00000023542	5.40976e-06	0.000221023	SH2B1	chr13:20981686-20989599
ENSECAG00000024692	5.46529e-06	0.000221023	ATP13A5	chr19:32749678-32852734
ENSECAG00000037808	5.48493e-06	0.000221023	-	chr27:38935942-38948929
ENSECAG00000017148	5.51111e-06	0.000221239	FNIP1	chr14:42991055-43117699
ENSECAG00000024946	5.58588e-06	0.000223524	-	chr5:55011954-55014545
ENSECAG00000000718	5.62547e-06	0.000224392	TAF15	chr11:37664463-37692087
ENSECAG00000038024	5.66134e-06	0.000225106	MMP26	chr7:75141473-75146499
ENSECAG00000008051	5.68787e-06	0.000225445	CEP192	chr8:40170552-40277493
ENSECAG00000002256	5.76857e-06	0.000227922	-	chr18:36758926-36760434
ENSECAG00000020211	5.88694e-06	0.000231559	HADH	chr2:117872271-117905027
ENSECAG00000020650	5.89758e-06	0.000231559	TFCP2	chr6:69384495-69431185
ENSECAG00000007481	5.94269e-06	0.000232601	ASTN1	chr5:12030413-12318129
ENSECAG00000011541	5.96727e-06	0.000232835	PRDX2	chr7:46874837-46876754
ENSECAG00000011834	6.05092e-06	0.000235366	TIMP2	chr11:3811597-3858304
ENSECAG00000022613	6.1067e-06	0.0002368	PPP2CA	chr14:40837559-40859101
ENSECAG00000008100	6.1655e-06	0.00023688	CEP350	chr5:14693365-14819758
ENSECAG00000016692	6.16028e-06	0.00023688	H2AFV	chr4:15440971-15446179
ENSECAG00000031302	6.13847e-06	0.00023688	AKR1C1	chr29:30002183-30169032
ENSECAG00000011134	6.24826e-06	0.000238596	PRKAG1	chr6:67709766-67721864
ENSECAG00000020473	6.23438e-06	0.000238596	CTIF	chr8:70688121-70951713
ENSECAG00000014967	6.29581e-06	0.000239681	TMEM106B	chr4:45404314-45418262
ENSECAG00000003002	6.36144e-06	0.000241037	CD9	chr6:34795750-34828292
ENSECAG00000031968	6.36993e-06	0.000241037	-	chr14:84362830-84368857
ENSECAG00000008525	6.41773e-06	0.000242115	ZNF512B	chr22:50644745-50652057
ENSECAG00000006469	6.47684e-06	0.000242736	EIF1AX	chrX:15801908-15816518
ENSECAG00000016343	6.55047e-06	0.000242736	TOP3A	chr11:60002709-60038301
ENSECAG00000017831	6.54535e-06	0.000242736	SDF4	chr2:48651384-48670293
ENSECAG00000021243	6.52497e-06	0.000242736	PTBP3	chr25:17378626-17476313
ENSECAG00000024167	6.4719e-06	0.000242736	DDX60	chr2:67104609-67191631
ENSECAG00000032465	6.52879e-06	0.000242736	GAS1	chr23:3677034-3680276
ENSECAG00000023978	6.60952e-06	0.000243711	-	chr10:8541945-8543808
ENSECAG00000026938	6.61572e-06	0.000243711	-	chr10:24981685-24986600
ENSECAG00000022392	6.79798e-06	0.000249691	LCAT	chr3:18958010-18961372
ENSECAG00000002635	6.93868e-06	0.000253883	ZADH2	chr8:93044500-93052024
ENSECAG00000008121	7.00685e-06	0.000253883	-	chr22:23765691-23766798
ENSECAG00000008330	7.07559e-06	0.000253883	RIPK4	chr26:38610187-38639432
ENSECAG00000016003	7.09453e-06	0.000253883	ZNF518A	chr1:33172718-33177188
ENSECAG00000022176	7.04739e-06	0.000253883	RC3H2	chr25:27529935-27568190
ENSECAG00000023234	7.02948e-06	0.000253883	CPTP	chr2:48571113-48572011
ENSECAG00000023524	7.06553e-06	0.000253883	DKC1	chrX:127254816-127266140
ENSECAG00000024489	7.07117e-06	0.000253883	TCTN2	chr8:25987282-26009215
ENSECAG00000033050	6.95484e-06	0.000253883	-	chr15:40532799-40543507
ENSECAG00000015468	7.1237e-06	0.0002542	MGAT4A	chr15:10858274-11061285
ENSECAG00000008478	7.27484e-06	0.000256791	TMEM208	chr3:18384044-18385361
ENSECAG00000013554	7.23476e-06	0.000256791	ANXA7	chr1:61639518-61657510
ENSECAG00000017357	7.3139e-06	0.000256791	DPP4	chr18:42390818-42476580
ENSECAG00000017926	7.31932e-06	0.000256791	TROAP	chr6:67966965-67973895
ENSECAG00000021494	7.27083e-06	0.000256791	KLHL11	chr11:21043302-21050444
ENSECAG00000026873	7.3034e-06	0.000256791	SRSF5	chr24:15727810-15732760
ENSECAG00000000934	7.39756e-06	0.000257414	PCNX1	chr24:16852482-17019394
ENSECAG00000017870	7.39599e-06	0.000257414	RBM12B	chr9:41936650-41939581
ENSECAG00000018137	7.39872e-06	0.000257414	TEF	chr28:38989925-39010331
ENSECAG00000016883	7.44273e-06	0.000258228	FLII	chr11:60050975-60063773
ENSECAG00000009080	7.53842e-06	0.000259667	N6AMT1	chr26:26760194-26790012
ENSECAG00000013691	7.54642e-06	0.000259667	MALT1	chr8:79322406-79380187
ENSECAG00000015829	7.51705e-06	0.000259667	ZNF23	chr3:23083958-23090287
ENSECAG00000019524	7.60531e-06	0.000260977	CNMD	chr17:29052335-29076714
ENSECAG00000020567	7.69816e-06	0.000263441	MTG2	chr22:49067876-49083444
ENSECAG00000019512	7.74575e-06	0.000264168	PDGFC	chr2:77305228-77511065
ENSECAG00000033949	7.76159e-06	0.000264168	-	chr12:27886347-27894725
ENSECAG00000014479	7.84566e-06	0.000265058	PXDC1	chr20:4513527-4539521
ENSECAG00000021993	7.84726e-06	0.000265058	GCLM	chr5:67985848-68002930
ENSECAG00000022272	7.85121e-06	0.000265058	USP34	chr15:40736876-40988801
ENSECAG00000028682	7.91513e-06	0.000266497	-	chr14:31225192-31226661
ENSECAG00000017410	7.95779e-06	0.000267215	MYL3	chr16:41550377-41555607
ENSECAG00000014059	8.08913e-06	0.000270899	ECT2	chr19:15138908-15242173
ENSECAG00000023917	8.1365e-06	0.000271148	ADCK2	chr4:93793389-93823985
ENSECAG00000038523	8.13984e-06	0.000271148	ADH5	chr3:41087712-41098778
ENSECAG00000016138	8.17657e-06	0.000271258	PQLC2	chr2:34843218-34852734
ENSECAG00000018381	8.18648e-06	0.000271258	RPN2	chr22:28469504-28524034
ENSECAG00000017024	8.26007e-06	0.000272975	SEC11C	chr8:79690333-79702653
ENSECAG00000012903	8.36669e-06	0.00027361	WDR76	chr1:146662939-146725708
ENSECAG00000020566	8.35766e-06	0.00027361	DYNC2LI1	chr15:55816956-55847458
ENSECAG00000024062	8.36267e-06	0.00027361	DDX60L	chr2:66994489-67073694
ENSECAG00000036779	8.34841e-06	0.00027361	-	chr13:19729295-19741497
ENSECAG00000015828	8.43796e-06	0.000274013	KLHL12	chr30:30995569-31026207
ENSECAG00000018303	8.42295e-06	0.000274013	YTHDC1	chr3:68340273-68375426
ENSECAG00000024278	8.44464e-06	0.000274013	ASAP2	chr15:85241770-85416021
ENSECAG00000014709	8.4831e-06	0.00027455	SDC1	chr15:76221166-76244476
ENSECAG00000000345	8.6739e-06	0.000275039	ZNF112	chr10:15312323-15331862
ENSECAG00000001181	8.5504e-06	0.000275039	CBX4	chr11:3052866-3059517
ENSECAG00000004446	8.61619e-06	0.000275039	WDR93	chr1:94568153-94609507
ENSECAG00000010387	8.6106e-06	0.000275039	FAN1	chr1:109020734-109049404
ENSECAG00000011686	8.56974e-06	0.000275039	ACVR1B	chr6:70025281-70056170
ENSECAG00000013952	8.66211e-06	0.000275039	CADM4	chr10:14774440-14789943
ENSECAG00000014873	8.53391e-06	0.000275039	OAT	chr1:8666772-8681270
ENSECAG00000021815	8.65411e-06	0.000275039	P3H3	chr6:35326089-35336327
ENSECAG00000003535	8.97049e-06	0.000276086	G0S2	chr5:25810348-25810645
ENSECAG00000009214	8.78022e-06	0.000276086	SACM1L	chr16:42468102-42512341
ENSECAG00000010129	8.9237e-06	0.000276086	RAD9A	chr12:30862579-30867843
ENSECAG00000013217	8.79746e-06	0.000276086	ECHDC2	chr2:6476998-6500626
ENSECAG00000014689	8.92197e-06	0.000276086	ZNF746	chr4:101876774-101900014
ENSECAG00000015134	8.92506e-06	0.000276086	PELI2	chr24:4042945-4218798
ENSECAG00000016337	8.73762e-06	0.000276086	GALNT6	chr6:69560092-69594824
ENSECAG00000017783	8.87122e-06	0.000276086	FST	chr21:19204164-19210417
ENSECAG00000020560	8.91554e-06	0.000276086	LARGE1	chr28:32367359-32907004
ENSECAG00000022986	8.87475e-06	0.000276086	CNDP1	chr8:92428188-92451512
ENSECAG00000024744	8.94509e-06	0.000276086	ARFGAP2	chr12:11673930-11684150
ENSECAG00000029050	8.97141e-06	0.000276086	-	chr28:36065671-36075988
ENSECAG00000018858	9.00311e-06	0.000276114	PHF10	chr31:1020421-1073179
ENSECAG00000019485	9.01642e-06	0.000276114	PPP4R4	chr24:37212618-37315086
ENSECAG00000021766	9.04372e-06	0.000276275	PCOLCE	chr13:8917972-8922876
ENSECAG00000008744	9.1059e-06	0.000277497	UHMK1	chr5:31803257-31823202
ENSECAG00000010877	9.13432e-06	0.000277688	IFT172	chr15:69820243-69854709
ENSECAG00000023721	9.21912e-06	0.000279587	OGT	chrX:56416375-56447798
ENSECAG00000005884	9.30932e-06	0.000281102	CRYL1	chr17:1390960-1503014
ENSECAG00000009267	9.32368e-06	0.000281102	THOC1	chr8:43828058-43882095
ENSECAG00000034476	9.33642e-06	0.000281102	-	chr31:16631971-16720251
ENSECAG00000000292	9.40139e-06	0.00028238	THSD7A	chr4:44641790-45044570
ENSECAG00000021548	9.44409e-06	0.000282984	LRRC41	chr2:12229153-12274310
ENSECAG00000040308	9.47244e-06	0.000283156	TMED7	chr14:56336719-56344732
ENSECAG00000009515	9.5636e-06	0.000284857	ATRNL1	chr1:16232781-16968151
ENSECAG00000015797	9.57485e-06	0.000284857	SLC19A2	chr5:5915750-5934495
ENSECAG00000017701	9.59989e-06	0.000284926	CELSR2	chr5:55379701-55405985
ENSECAG00000016542	9.75303e-06	0.000288787	CPOX	chr19:59186608-59199665
ENSECAG00000006719	9.79092e-06	0.000289225	CLCN2	chr19:25020197-25034425
ENSECAG00000020865	9.81572e-06	0.000289275	VPS13A	chr23:13572268-13804128
ENSECAG00000005738	9.92922e-06	0.000289489	ELOVL2	chr20:11339382-11403026
ENSECAG00000010589	9.90862e-06	0.000289489	-	chr16:8178695-8203587
ENSECAG00000011836	9.93855e-06	0.000289489	TTC27	chr15:64976550-65152974
ENSECAG00000016707	9.86629e-06	0.000289489	ATRX	chrX:60557980-60795869
ENSECAG00000022357	9.88682e-06	0.000289489	EIF4E1B	chr14:4740771-4745125
ENSECAG00000000780	1.00899e-05	0.000291989	KCTD3	chr30:17359442-17407573
ENSECAG00000018249	1.01005e-05	0.000291989	LRRC45	chr11:1225080-1233428
ENSECAG00000022786	1.01176e-05	0.000291989	GBA	chr5:39295249-39300095
ENSECAG00000024189	1.01129e-05	0.000291989	LIMD1	chr16:42537606-42599323
ENSECAG00000020448	1.01566e-05	0.000292439	UBE2T	chr30:30515823-30537016
ENSECAG00000012941	1.02301e-05	0.000293882	JMJD1C	chr1:52678560-53024135
ENSECAG00000000473	1.04009e-05	0.000295035	ATAD1	chr1:40984940-41032681
ENSECAG00000006784	1.04163e-05	0.000295035	ABCC1	chr13:30838818-30964273
ENSECAG00000012140	1.04085e-05	0.000295035	BMPR1B	chr3:44402721-44692141
ENSECAG00000015009	1.04352e-05	0.000295035	UGDH	chr3:89946176-89968633
ENSECAG00000017921	1.03568e-05	0.000295035	SUSD1	chr25:17164847-17345108
ENSECAG00000024343	1.04239e-05	0.000295035	-	chr5:55007755-55040074
ENSECAG00000033009	1.03897e-05	0.000295035	-	chr23:40350679-40384446
ENSECAG00000012679	1.04831e-05	0.000295721	RIF1	chr18:33583705-33642354
ENSECAG00000007206	1.06117e-05	0.000296679	UBE2O	chr11:5705274-5769868
ENSECAG00000024907	1.05951e-05	0.000296679	ABCF1	chr20:30544327-30557495
ENSECAG00000027864	1.05988e-05	0.000296679	-	chr15:16694626-16715363
ENSECAG00000037332	1.05902e-05	0.000296679	-	chr2:29145423-29148342
ENSECAG00000017496	1.07747e-05	0.000300562	TM7SF3	chr6:53315352-53348803
ENSECAG00000007330	1.08513e-05	0.000301588	ALS2CL	chr16:41678934-41702029
ENSECAG00000014368	1.08596e-05	0.000301588	MCM5	chr28:34024169-34043495
ENSECAG00000000186	1.09762e-05	0.000301655	DEGS1	chr30:9395183-9404907
ENSECAG00000006745	1.0927e-05	0.000301655	LGALS1	chr28:35959262-35962345
ENSECAG00000010070	1.0973e-05	0.000301655	-	chr23:55402807-55405063
ENSECAG00000011144	1.09824e-05	0.000301655	PUS7	chr4:5785119-5829936
ENSECAG00000014144	1.09572e-05	0.000301655	SMCHD1	chr8:46034680-46170243
ENSECAG00000019867	1.11487e-05	0.000305552	DAPK1	chr23:2731439-2901893
ENSECAG00000003249	1.12403e-05	0.000307391	TSEN15	chr5:18221196-18246552
ENSECAG00000010933	1.12981e-05	0.000307627	ERMARD	chr31:994021-1020401
ENSECAG00000023859	1.12873e-05	0.000307627	BTG3	chr26:16939083-16955766
ENSECAG00000019430	1.1325e-05	0.000307692	-	chr28:34698293-34716622
ENSECAG00000007142	1.15046e-05	0.000311624	RELCH	chr8:82136981-82249777
ENSECAG00000020253	1.15195e-05	0.000311624	RPS7	chr15:89879750-89885649
ENSECAG00000008011	1.15527e-05	0.000311848	MLH3	chr24:20392236-20429577
ENSECAG00000013265	1.15885e-05	0.000312141	VAPB	chr22:45775664-45823429
ENSECAG00000004502	1.17912e-05	0.000315804	WFDC1	chr3:32248513-32274077
ENSECAG00000011326	1.17835e-05	0.000315804	TAPT1	chr3:108963272-109023472
ENSECAG00000013700	1.18001e-05	0.000315804	PIR	chrX:11774790-11867578
ENSECAG00000000060	1.18976e-05	0.000316529	CIAPIN1	chr3:10357516-10372833
ENSECAG00000009872	1.1903e-05	0.000316529	ROCK2	chr15:83560488-83719220
ENSECAG00000021997	1.18993e-05	0.000316529	RBM12	chr22:27262787-27275519
ENSECAG00000017428	1.1949e-05	0.000317078	TCAF1	chr4:96957264-97018677
ENSECAG00000010269	1.20218e-05	0.000318337	NIPAL2	chr9:45996210-46064748
ENSECAG00000009246	1.20768e-05	0.000318655	SIMC1	chr14:5007622-5100980
ENSECAG00000021172	1.20847e-05	0.000318655	TMEM168	chr4:70759376-70778171
ENSECAG00000008935	1.22868e-05	0.000322625	ERO1B	chr1:76207391-76261868
ENSECAG00000016917	1.2262e-05	0.000322625	TES	chr4:73607837-73661864
ENSECAG00000010723	1.2439e-05	0.000322637	ANGEL2	chr5:23002544-23019294
ENSECAG00000012962	1.23572e-05	0.000322637	SAMD12	chr9:63500898-63920643
ENSECAG00000015456	1.24483e-05	0.000322637	SPAG5	chr11:42848229-42868789
ENSECAG00000017463	1.24716e-05	0.000322637	PCMTD2	chr22:50894224-50919831
ENSECAG00000018027	1.25173e-05	0.000322637	GTPBP1	chr28:36845404-36870526
ENSECAG00000019646	1.24364e-05	0.000322637	AHI1	chr10:82206109-82379430
ENSECAG00000022103	1.24701e-05	0.000322637	SBF1	chr28:47073737-47101012
ENSECAG00000023009	1.24979e-05	0.000322637	LCP1	chr17:24380622-24432664
ENSECAG00000023676	1.25191e-05	0.000322637	ZNF32	chr1:71041117-71044852
ENSECAG00000022150	1.25976e-05	0.000323326	BAIAP2	chr11:1979028-2054625
ENSECAG00000023888	1.26232e-05	0.000323326	ALDH1L2	chr28:29343424-29396772
ENSECAG00000024119	1.2572e-05	0.000323326	COL16A1	chr2:24968199-24990434
ENSECAG00000007113	1.27956e-05	0.000326416	ATXN10	chr28:42719753-42907686
ENSECAG00000013870	1.2796e-05	0.000326416	CERCAM	chr25:32269865-32280415
ENSECAG00000018269	1.29026e-05	0.0003278	MROH1	chr9:84932243-85008582
ENSECAG00000023517	1.2877e-05	0.0003278	FAM49B	chr9:73191188-73314075
ENSECAG00000013136	1.29337e-05	0.000327923	ADD1	chr3:119212378-119258871
ENSECAG00000023395	1.30534e-05	0.000330291	KCNK6	chr10:9534954-9543698
ENSECAG00000022985	1.30902e-05	0.000330554	USP14	chr8:43792906-43839139
ENSECAG00000018811	1.31326e-05	0.000330957	ARL6IP1	chr13:29386144-29393327
ENSECAG00000013054	1.32094e-05	0.000332225	TFDP1	chr17:80165355-80214140
ENSECAG00000021790	1.34529e-05	0.00033767	LNPEP	chr14:71825161-71912556
ENSECAG00000008332	1.34882e-05	0.000337879	TEAD1	chr7:83692421-83937585
ENSECAG00000012062	1.35544e-05	0.000338184	EFNA5	chr14:63583609-63632656
ENSECAG00000021452	1.35306e-05	0.000338184	BUB1B	chr1:149757125-149808003
ENSECAG00000011968	1.37585e-05	0.00033846	DGKA	chr6:74549845-74569412
ENSECAG00000014127	1.36319e-05	0.00033846	XRCC1	chr10:14712955-14754298
ENSECAG00000018697	1.37159e-05	0.00033846	PIAS4	chr7:2837541-2861477
ENSECAG00000018725	1.36611e-05	0.00033846	OGFOD3	chr11:777116-802068
ENSECAG00000019545	1.37274e-05	0.00033846	BIRC6	chr15:65170163-65392604
ENSECAG00000019574	1.36862e-05	0.00033846	TMEM184C	chr2:85523331-85543750
ENSECAG00000019814	1.37304e-05	0.00033846	PAN2	chr6:74866265-74879062
ENSECAG00000019901	1.38253e-05	0.00033846	INPP5E	chr25:38150643-38167311
ENSECAG00000021555	1.38396e-05	0.00033846	ADGRL1	chr7:46000315-46024851
ENSECAG00000024263	1.38627e-05	0.00033846	PRKRA	chr18:56703846-56721124
ENSECAG00000024740	1.37892e-05	0.00033846	COL1A2	chr4:38027876-38062894
ENSECAG00000012176	1.39749e-05	0.000339876	SNX6	chr1:173475247-173551565
ENSECAG00000014876	1.39665e-05	0.000339876	POLK	chr14:89664201-89728597
ENSECAG00000009396	1.40218e-05	0.000339959	PABPC4	chr2:18481408-18496146
ENSECAG00000015865	1.40861e-05	0.000339959	GLUL	chr5:16747009-16756893
ENSECAG00000019705	1.40869e-05	0.000339959	CDC20	chr2:14927827-14931547
ENSECAG00000021241	1.40857e-05	0.000339959	CPNE3	chr9:2356233-2466866
ENSECAG00000016120	1.4128e-05	0.000340295	ESCO1	chr8:43147368-43211380
ENSECAG00000005905	1.43386e-05	0.000340977	SMOX	chr22:19247263-19284006
ENSECAG00000006899	1.42747e-05	0.000340977	PKD1	chr13:41880496-41926116
ENSECAG00000009755	1.43469e-05	0.000340977	EPHB3	chr19:25309323-25329268
ENSECAG00000015773	1.42135e-05	0.000340977	AMFR	chr3:9499282-9543602
ENSECAG00000017895	1.42067e-05	0.000340977	MED13	chr11:34417806-34514183
ENSECAG00000021047	1.42934e-05	0.000340977	EFEMP2	chr12:29666113-29671773
ENSECAG00000026951	1.4343e-05	0.000340977	ARVCF	chr8:369104-390359
ENSECAG00000018949	1.44561e-05	0.000342274	DBI	chr18:11603655-11608321
ENSECAG00000024125	1.44547e-05	0.000342274	DPY19L4	chr9:42842080-42937974
ENSECAG00000012769	1.45022e-05	0.000342718	ERLEC1	chr15:47270293-47297324
ENSECAG00000011946	1.46334e-05	0.000343871	CHEK1	chr7:35114583-35140467
ENSECAG00000023352	1.46106e-05	0.000343871	GULP1	chr18:65107875-65294847
ENSECAG00000024091	1.45864e-05	0.000343871	EIF4B	chr6:70951189-70978814
ENSECAG00000020447	1.47142e-05	0.000345121	RBM5	chr16:38668980-38692542
ENSECAG00000030390	1.47679e-05	0.000345733	-	chr13:8048174-8049743
ENSECAG00000013736	1.48646e-05	0.000347348	RING1	chr20:34369721-34564110
ENSECAG00000007805	1.50278e-05	0.000349841	CCDC141	chr18:57072622-57258190
ENSECAG00000013540	1.50551e-05	0.000349841	KANSL2	chr6:67442040-67458713
ENSECAG00000023622	1.5009e-05	0.000349841	DDX47	chr6:41721918-41737066
ENSECAG00000014496	1.5121e-05	0.000350393	PPP2R3A	chr16:72754728-72876591
ENSECAG00000016134	1.51347e-05	0.000350393	RAB11FIP1	chr27:7770738-7802602
ENSECAG00000004436	1.52011e-05	0.000350634	POLI	chr8:75540146-75576481
ENSECAG00000005925	1.51913e-05	0.000350634	MYBL2	chr22:33966230-34004983
ENSECAG00000021016	1.52661e-05	0.000351485	SLC41A3	chr16:18521-97297
ENSECAG00000024652	1.53888e-05	0.00035366	FUCA1	chr2:31201438-31213734
ENSECAG00000005690	1.54938e-05	0.000355421	ETFBKMT	chr6:56823433-56829978
ENSECAG00000011783	1.56525e-05	0.000358405	PDS5A	chr3:89558823-89720922
ENSECAG00000001599	1.58921e-05	0.000360289	RPS12	chr10:80165690-80200522
ENSECAG00000005087	1.59314e-05	0.000360289	PCID2	chr17:79868942-79892953
ENSECAG00000009239	1.59361e-05	0.000360289	TRIM37	chr11:33430666-33594095
ENSECAG00000014680	1.59175e-05	0.000360289	AFDN	chr31:2412079-2549837
ENSECAG00000015869	1.58009e-05	0.000360289	CXHXorf56	chrX:98748662-98768404
ENSECAG00000022067	1.59221e-05	0.000360289	KYAT1	chr25:32565491-32577302
ENSECAG00000025013	1.59007e-05	0.000360289	R3HCC1	chr2:52261080-52269103
ENSECAG00000010672	1.59871e-05	0.000360789	PLXDC1	chr11:23180940-23242779
ENSECAG00000038673	1.61004e-05	0.000362693	-	chr17:76887038-76896270
ENSECAG00000009921	1.61681e-05	0.000363135	IFRD1	chr4:70493417-70515925
ENSECAG00000023868	1.6178e-05	0.000363135	HNRNPM	chr7:54913672-54950650
ENSECAG00000033926	1.62709e-05	0.000364567	ZFP36	chr10:10390344-10391322
ENSECAG00000010874	1.63664e-05	0.000365063	HGS	chr11:1464434-1481884
ENSECAG00000018130	1.63805e-05	0.000365063	ZFAND6	chr1:115464657-115478083
ENSECAG00000021731	1.63352e-05	0.000365063	NIPSNAP1	chr8:9504634-9520779
ENSECAG00000007013	1.65626e-05	0.000367613	RNASEH2A	chr7:46867629-46872818
ENSECAG00000012977	1.66123e-05	0.000367613	AEBP2	chr6:47474394-47641854
ENSECAG00000014998	1.65972e-05	0.000367613	GLCE	chr1:124788604-124855746
ENSECAG00000019323	1.65595e-05	0.000367613	BLMH	chr11:44223053-44267364
ENSECAG00000003427	1.66538e-05	0.000367691	PRMT6	chr5:57163689-57167234
ENSECAG00000013133	1.66951e-05	0.000367691	GNAO1	chr3:9327162-9490002
ENSECAG00000018756	1.67039e-05	0.000367691	GPLD1	chr20:23195144-23242880
ENSECAG00000009675	1.67642e-05	0.00036837	N4BP2	chr3:89359746-89486991
ENSECAG00000014281	1.68218e-05	0.00036899	SEPHS1	chr29:22509437-22535442
ENSECAG00000004882	1.69572e-05	0.000370998	CSNK1A1	chr14:27651261-27699971
ENSECAG00000022673	1.69726e-05	0.000370998	NSUN7	chr3:88929178-88968483
ENSECAG00000015424	1.70798e-05	0.00037269	LIG1	chr10:18424493-18481066
ENSECAG00000010693	1.71617e-05	0.000373826	ITFG2	chr6:31805070-31813300
ENSECAG00000021856	1.72227e-05	0.000374503	PADI2	chr2:36681246-36722590
ENSECAG00000002201	1.72614e-05	0.000374695	-	chr3:100557992-100558463
ENSECAG00000039438	1.72928e-05	0.000374728	MYL6	chr6:74743843-74747423
ENSECAG00000005538	1.75589e-05	0.000379247	TUBGCP5	chr1:115105126-115203520
ENSECAG00000016700	1.7562e-05	0.000379247	VAT1	chr11:20193702-20200632
ENSECAG00000010762	1.7895e-05	0.000385775	ROBO2	chr26:12248901-12464383
ENSECAG00000015566	1.8058e-05	0.000388619	NSG1	chr3:114470980-114501592
ENSECAG00000007323	1.82359e-05	0.000391774	MTMR1	chrX:123691321-123754913
ENSECAG00000016817	1.8554e-05	0.000397927	JAZF1	chr4:58940101-59259175
ENSECAG00000024896	1.88279e-05	0.000403109	MON2	chr6:80079343-80177808
ENSECAG00000031357	1.89182e-05	0.000404352	-	chr7:49105802-49449048
ENSECAG00000013823	1.89836e-05	0.00040506	SCRIB	chr9:84571377-84592416
ENSECAG00000008481	1.91383e-05	0.000407666	ZNF248	chr1:72026383-72033048
ENSECAG00000014830	1.92209e-05	0.000408037	PRPF4B	chr20:4837940-4871725
ENSECAG00000020600	1.9198e-05	0.000408037	RLIM	chrX:58894432-58920342
ENSECAG00000017520	1.92991e-05	0.000409005	PLXDC2	chr29:16619964-17023935
ENSECAG00000011754	1.95411e-05	0.000413434	-	chr15:17833070-17855477
ENSECAG00000019503	1.96296e-05	0.000414605	KIF12	chr25:19315685-19323403
ENSECAG00000010003	1.98131e-05	0.0004176	EBF4	chr22:20493549-20558458
ENSECAG00000010425	1.98445e-05	0.0004176	ZNF326	chr5:71249620-71285943
ENSECAG00000021819	1.98969e-05	0.0004176	PPIL4	chr31:17245275-17277399
ENSECAG00000021890	1.99048e-05	0.0004176	LHFPL2	chr14:87361220-87439073
ENSECAG00000012967	2.01102e-05	0.000421203	PRKAA2	chr2:3161175-3230943
ENSECAG00000013518	2.05723e-05	0.000429409	METTL17	chr1:159484969-159486558
ENSECAG00000014603	2.05881e-05	0.000429409	SPPL2B	chr7:1523082-1538936
ENSECAG00000040193	2.06048e-05	0.000429409	GOSR1	chr11:44407824-44459862
ENSECAG00000021249	2.07531e-05	0.000431781	TRIM33	chr5:50812709-50924648
ENSECAG00000014585	2.084e-05	0.000432871	-	chr3:55380177-55446127
ENSECAG00000000789	2.09645e-05	0.000433953	SH3BP5L	chr21:4985361-5003835
ENSECAG00000010251	2.09408e-05	0.000433953	SLC37A2	chr7:34554258-34578895
ENSECAG00000015552	2.0996e-05	0.000433953	GDPD1	chr11:33631558-33673243
ENSECAG00000007334	2.11547e-05	0.000434651	SMG9	chr10:14850320-14873047
ENSECAG00000008412	2.13074e-05	0.000434651	ICE2	chr1:132600394-132664585
ENSECAG00000012603	2.13058e-05	0.000434651	MRPS6	chr26:31868337-31938969
ENSECAG00000016012	2.12951e-05	0.000434651	TREX2	chrX:125949360-125952064
ENSECAG00000020515	2.12213e-05	0.000434651	CFAP74	chr2:48101708-48173507
ENSECAG00000024311	2.12314e-05	0.000434651	BANF1	chr12:29780635-29781176
ENSECAG00000024672	2.12443e-05	0.000434651	UNK	chr11:6217947-6253880
ENSECAG00000034446	2.12994e-05	0.000434651	-	chr2:7608704-7658116
ENSECAG00000022556	2.14187e-05	0.00043621	ABCA9	chr11:11782913-11932890
ENSECAG00000006704	2.15257e-05	0.000436826	FAM98B	chr1:151243126-151270791
ENSECAG00000023133	2.15442e-05	0.000436826	-	chr10:22638443-22645812
ENSECAG00000024519	2.15536e-05	0.000436826	SPC25	chr18:48605427-48620054
ENSECAG00000017966	2.17884e-05	0.000440871	TTC12	chr7:22253533-22303330
ENSECAG00000001100	2.18946e-05	0.000441595	WDSUB1	chr18:39996999-40052078
ENSECAG00000014258	2.18891e-05	0.000441595	PLRG1	chr2:79564898-79579957
ENSECAG00000015297	2.20031e-05	0.000443068	-	chr6:75181242-75345047
ENSECAG00000023913	2.21161e-05	0.000444629	ANAPC5	chr8:24310739-24348719
ENSECAG00000013289	2.23019e-05	0.000447646	IFNLR1	chr2:30958642-30980123
ENSECAG00000019350	2.24155e-05	0.000448488	FAM76A	chr2:28203159-28224428
ENSECAG00000024965	2.24075e-05	0.000448488	DYRK1A	chr26:34922342-35079175
ENSECAG00000013159	2.25879e-05	0.000450826	TJAP1	chr20:43333724-43357830
ENSECAG00000017780	2.26403e-05	0.000450826	TRPM7	chr1:140657062-140766529
ENSECAG00000017832	2.26345e-05	0.000450826	EIF4H	chr13:11996878-12020089
ENSECAG00000008534	2.28442e-05	0.000451348	LNPK	chr18:54445759-54504538
ENSECAG00000009817	2.27488e-05	0.000451348	HPN	chr10:6348891-6359672
ENSECAG00000010558	2.28467e-05	0.000451348	PTGFR	chr5:81333164-81379216
ENSECAG00000017286	2.27769e-05	0.000451348	PSPC1	chr17:694897-792054
ENSECAG00000019517	2.27448e-05	0.000451348	TRIM56	chr13:9363722-9371568
ENSECAG00000008644	2.2905e-05	0.000451577	TLDC1	chr3:32389853-32404322
ENSECAG00000016860	2.29664e-05	0.000451577	KIF20A	chr14:37535413-37543306
ENSECAG00000023831	2.29544e-05	0.000451577	E2F1	chr22:25400845-25408999
ENSECAG00000000501	2.31151e-05	0.000451663	UNC5CL	chr20:41332161-41343269
ENSECAG00000014107	2.30785e-05	0.000451663	C18H2orf69	chr18:74896013-74941465
ENSECAG00000016497	2.30709e-05	0.000451663	PCED1A	chr22:20444545-20449232
ENSECAG00000019685	2.30909e-05	0.000451663	TTC3	chr26:34604768-34713067
ENSECAG00000000370	2.31548e-05	0.000451734	RPS11	chr10:19587218-19591312
ENSECAG00000020468	2.32031e-05	0.000451974	RELN	chr4:4128581-4586959
ENSECAG00000009188	2.32875e-05	0.00045221	RPL7	chr9:13566645-13570156
ENSECAG00000012530	2.32577e-05	0.00045221	LSAMP	chr19:44859025-45169583
ENSECAG00000000362	2.33657e-05	0.000453027	STXBP5	chr31:19082128-19243036
ENSECAG00000007743	2.36104e-05	0.000454671	KMT2A	chr7:26823144-26898963
ENSECAG00000008105	2.37409e-05	0.000454671	SEC61A2	chr29:23513963-23543277
ENSECAG00000010345	2.35764e-05	0.000454671	ZSCAN31	chr20:27704648-27717600
ENSECAG00000013601	2.36702e-05	0.000454671	COPS8	chr6:23196291-23209717
ENSECAG00000019019	2.37345e-05	0.000454671	SNX1	chr1:129328733-129340015
ENSECAG00000019020	2.3637e-05	0.000454671	WDCP	chr15:72694053-72719449
ENSECAG00000020538	2.35215e-05	0.000454671	CYC1	chr9:84876985-84879277
ENSECAG00000022108	2.35784e-05	0.000454671	BORA	chr17:46137899-46163768
ENSECAG00000004962	2.37839e-05	0.000454799	RIPOR3	chr22:39505923-39580625
ENSECAG00000004372	2.42289e-05	0.000461196	SLC22A3	chr31:8034302-8129003
ENSECAG00000009744	2.42012e-05	0.000461196	IRF7	chr12:35633707-35636445
ENSECAG00000015689	2.41899e-05	0.000461196	CDV3	chr16:70766984-70783515
ENSECAG00000019780	2.4271e-05	0.000461297	-	chr1:154833890-154854423
ENSECAG00000011200	2.43776e-05	0.00046262	SLF2	chr1:29113425-29152102
ENSECAG00000017382	2.45688e-05	0.00046484	LRWD1	chr13:10436097-10444022
ENSECAG00000023672	2.45411e-05	0.00046484	ARL5A	chr18:33918085-33941660
ENSECAG00000000261	2.46078e-05	0.000464875	IDH3B	chr22:20574520-20579728
ENSECAG00000029415	2.49606e-05	0.000470831	-	chr3:36499482-36500031
ENSECAG00000012932	2.5253e-05	0.000475631	USP24	chr2:4505490-4642369
ENSECAG00000011530	2.53844e-05	0.000477388	MOV10	chr5:52403566-52426285
ENSECAG00000032327	2.54914e-05	0.000478679	ARF1	chr14:94279322-94296021
ENSECAG00000018007	2.55982e-05	0.000479966	ISCA2	chr24:19956253-19958410
ENSECAG00000013962	2.58054e-05	0.000483128	-	chr9:7864976-7902169
ENSECAG00000006251	2.58733e-05	0.000483677	CLEC3B	chr16:43086422-43096083
ENSECAG00000021074	2.60971e-05	0.000485686	CLDN1	chr19:30179680-30192489
ENSECAG00000021283	2.60897e-05	0.000485686	PEF1	chr2:25023820-25040842
ENSECAG00000024887	2.60818e-05	0.000485686	PC	chr12:30478924-30563873
ENSECAG00000004874	2.63979e-05	0.000487512	EPM2AIP1	chr16:49696252-49698212
ENSECAG00000013079	2.63978e-05	0.000487512	USP54	chr1:61728452-61791164
ENSECAG00000014017	2.62476e-05	0.000487512	PRKG1	chr1:42837203-43179795
ENSECAG00000019563	2.63095e-05	0.000487512	ZNF276	chr3:36818473-36836378
ENSECAG00000023644	2.64288e-05	0.000487512	PPAT	chr3:78142976-78176000
ENSECAG00000024212	2.63946e-05	0.000487512	MYSM1	chr2:1396310-1435730
ENSECAG00000010846	2.65145e-05	0.000487658	DPP8	chr1:128144883-128203291
ENSECAG00000011361	2.64855e-05	0.000487658	SLC8B1	chr8:21666574-21689344
ENSECAG00000013414	2.66382e-05	0.000488095	-	chr6:58690216-58694757
ENSECAG00000014330	2.66553e-05	0.000488095	CYCS	chr4:56623415-56625584
ENSECAG00000018483	2.65934e-05	0.000488095	-	chr3:37021729-37053725
ENSECAG00000000365	2.67758e-05	0.000488789	PCNX4	chr24:7399008-7436116
ENSECAG00000008083	2.67925e-05	0.000488789	SLC29A1	chr20:43992815-44002081
ENSECAG00000021247	2.68102e-05	0.000488789	DET1	chr1:95536188-95558181
ENSECAG00000005773	2.70088e-05	0.000488851	ZNF574	chr10:13847042-13856218
ENSECAG00000018768	2.68893e-05	0.000488851	-	chr15:32587401-32593321
ENSECAG00000022256	2.70011e-05	0.000488851	ASB4	chr4:38844940-38960823
ENSECAG00000023225	2.69329e-05	0.000488851	PHF5A	chr28:39055101-39062876
ENSECAG00000023274	2.69495e-05	0.000488851	LAMA5	chr22:49180046-49232360
ENSECAG00000023010	2.739e-05	0.000495036	USP45	chr10:51706987-51765174
ENSECAG00000020146	2.75744e-05	0.000496935	ALG14	chr5:66998651-67088234
ENSECAG00000020745	2.75501e-05	0.000496935	DVL1	chr2:48551251-48563409
ENSECAG00000024948	2.77922e-05	0.000500139	SLCO2A1	chr16:71079016-71175120
ENSECAG00000015543	2.78513e-05	0.000500484	CSE1L	chr22:38265933-38309378
ENSECAG00000008536	2.80956e-05	0.00050415	DEF8	chr3:37004217-37013778
ENSECAG00000029056	2.82572e-05	0.000506325	-	chr14:25409092-25458701
ENSECAG00000016058	2.84163e-05	0.000508448	CARS2	chr17:77868261-77930299
ENSECAG00000000703	2.87347e-05	0.00051319	OXSM	chr16:58857131-58860349
ENSECAG00000007750	2.87632e-05	0.00051319	DDX39B	chr20:31989053-32195323
ENSECAG00000020238	2.88119e-05	0.000513327	GRAMD1B	chr7:31416414-31643324
ENSECAG00000013740	2.88635e-05	0.000513517	SSR2	chr5:38749243-38757173
ENSECAG00000010266	2.8964e-05	0.00051418	NFAT5	chr3:20285679-20400321
ENSECAG00000026943	2.89829e-05	0.00051418	ZFAND1	chr9:6384977-6404007
ENSECAG00000000410	2.9078e-05	0.000515138	GLT8D1	chr16:36562332-36568744
ENSECAG00000030143	2.91882e-05	0.000516359	-	chrX:58359320-58376884
ENSECAG00000015542	2.92376e-05	0.000516503	OSBPL8	chr28:5113610-5239452
ENSECAG00000019583	2.93748e-05	0.000518197	SUFU	chr1:27734629-27837685
ENSECAG00000009381	2.96898e-05	0.000522837	TADA2B	chr3:116693362-116707695
ENSECAG00000017499	2.97214e-05	0.000522837	SULT1E1	chr3:66833888-66851845
ENSECAG00000023066	2.97884e-05	0.000523281	CD109	chr10:29059778-29250414
ENSECAG00000002233	2.98396e-05	0.000523446	SLC44A1	chr25:11428544-11606995
ENSECAG00000010953	3.01462e-05	0.000528085	TNIP3	chr2:107149784-107250184
ENSECAG00000014969	3.0354e-05	0.000530984	TP53I3	chr15:72645910-72669021
ENSECAG00000011454	3.04573e-05	0.000531818	TRAF1	chr25:25052424-25088895
ENSECAG00000021834	3.05291e-05	0.000531818	MIOS	chr4:41389713-41429316
ENSECAG00000023171	3.05002e-05	0.000531818	MED21	chr6:53354758-53360022
ENSECAG00000013238	3.05867e-05	0.000532081	FAM83D	chr22:29960185-29980315
ENSECAG00000012038	3.06811e-05	0.000532134	C2CD3	chr7:71898475-72028717
ENSECAG00000023970	3.06923e-05	0.000532134	MERTK	chr15:15557424-15659750
ENSECAG00000024196	3.07172e-05	0.000532134	KIFC1	chr20:34700861-34736774
ENSECAG00000000235	3.08947e-05	0.000532998	MTBP	chr9:65379754-65461247
ENSECAG00000005666	3.0812e-05	0.000532998	ZBED6	chr5:509056-512002
ENSECAG00000020623	3.08905e-05	0.000532998	PTCD3	chr15:19069782-19118470
ENSECAG00000001042	3.11203e-05	0.000533948	PHF1	chr20:34715486-34719692
ENSECAG00000020666	3.11081e-05	0.000533948	ZNF311	chr20:28318794-28323924
ENSECAG00000023035	3.10562e-05	0.000533948	MPPE1	chr8:41099597-41129805
ENSECAG00000039659	3.11001e-05	0.000533948	FAM136A	chr15:33223429-33227867
ENSECAG00000024520	3.12465e-05	0.00053538	KDELR3	chr28:36633218-36652287
ENSECAG00000014690	3.13398e-05	0.000536245	CAD	chr15:70006327-70030446
ENSECAG00000008458	3.16835e-05	0.000539132	RANBP2	chr15:1083738-1171993
ENSECAG00000008937	3.15701e-05	0.000539132	CAMKK1	chr11:47706235-47724995
ENSECAG00000020582	3.17238e-05	0.000539132	RBKS	chr15:69490169-69577763
ENSECAG00000023403	3.17106e-05	0.000539132	OTUD4	chr2:87565748-87630632
ENSECAG00000031050	3.16652e-05	0.000539132	-	chr19:56929833-56931386
ENSECAG00000016495	3.19262e-05	0.000541836	NUSAP1	chr1:148798925-148828026
ENSECAG00000012399	3.19729e-05	0.000541895	SUB1	chr21:32794462-32810254
ENSECAG00000011527	3.21084e-05	0.000543456	CASD1	chr4:38134710-38179109
ENSECAG00000000238	3.21564e-05	0.000543534	BOK	chr6:26806606-26818247
ENSECAG00000007322	3.22338e-05	0.000544109	PRPF19	chr12:24198187-24208468
ENSECAG00000016651	3.22984e-05	0.000544465	NSMCE4A	chr1:11008096-11021690
ENSECAG00000013904	3.24404e-05	0.000546123	TMEM30A	chr10:30525188-30563444
ENSECAG00000007262	3.25621e-05	0.000547437	EEA1	chr28:19305840-19493891
ENSECAG00000011819	3.26207e-05	0.000547576	SNX14	chr10:39717073-39786044
ENSECAG00000016199	3.26578e-05	0.000547576	TXNDC15	chr14:40326713-40341906
ENSECAG00000037204	3.27762e-05	0.000548827	MAP3K10	chr10:10819299-10834907
ENSECAG00000011173	3.31449e-05	0.000552915	PPP2CB	chr27:13685058-13716938
ENSECAG00000011500	3.31528e-05	0.000552915	FUBP3	chr25:33944473-33994069
ENSECAG00000018698	3.31012e-05	0.000552915	LRIG2	chr5:52004149-52059387
ENSECAG00000010641	3.33509e-05	0.000555479	UNKL	chr13:42542134-42585603
ENSECAG00000015474	3.34074e-05	0.000555681	CLASP2	chr16:52289105-52450809
ENSECAG00000009579	3.3567e-05	0.000557595	GPN1	chr15:69704404-69720794
ENSECAG00000014498	3.36486e-05	0.00055821	SLC38A2	chr6:65250744-65260538
ENSECAG00000011467	3.37001e-05	0.000558325	ALPL	chr2:33116385-33149649
ENSECAG00000021422	3.38096e-05	0.0005594	DNAJC13	chr16:69801499-69896786
ENSECAG00000011854	3.38597e-05	0.000559489	-	chr20:32526214-32535442
ENSECAG00000007231	3.39902e-05	0.000560906	ETNK1	chr6:49566837-49634186
ENSECAG00000009629	3.41645e-05	0.000562299	LTBP3	chr12:29407326-29425090
ENSECAG00000020977	3.41545e-05	0.000562299	TCEA2	chr22:50734818-50742456
ENSECAG00000009382	3.47244e-05	0.000570016	SH3BP4	chr6:21386927-21490927
ENSECAG00000016787	3.46995e-05	0.000570016	-	chr14:47231908-47232458
ENSECAG00000005938	3.48325e-05	0.000571044	-	chr5:38570489-38597131
ENSECAG00000023140	3.49183e-05	0.000571701	RASSF3	chr6:81563553-81626408
ENSECAG00000024945	3.51783e-05	0.000575206	ECH1	chr10:9925544-9934311
ENSECAG00000007727	3.52639e-05	0.000575855	RHBDD1	chr6:15058720-15154065
ENSECAG00000018435	3.53521e-05	0.00057632	WDR1	chr3:113968244-114019316
ENSECAG00000019738	3.54305e-05	0.00057632	MTMR3	chr8:9138397-9279679
ENSECAG00000039880	3.53946e-05	0.00057632	-	chrX:124277462-124283876
ENSECAG00000007391	3.56029e-05	0.000578374	MAT2A	chr15:19609699-19616217
ENSECAG00000013731	3.57651e-05	0.000580256	STC1	chr2:52762828-52775227
ENSECAG00000020917	3.59955e-05	0.000583239	STAG2	chrX:102502276-102687114
ENSECAG00000012939	3.61134e-05	0.000584394	CBX7	chr28:37135460-37152947
ENSECAG00000009185	3.61677e-05	0.000584516	SLC7A6OS	chr3:19258814-19265863
ENSECAG00000003995	3.63896e-05	0.000585835	FAM199X	chrX:86407146-86430310
ENSECAG00000016635	3.63291e-05	0.000585835	BAX	chr10:19185579-19189122
ENSECAG00000028115	3.63856e-05	0.000585835	EFCAB7	chr5:93898920-93935224
ENSECAG00000018354	3.65204e-05	0.000587185	HNRNPLL	chr15:60317776-60351792
ENSECAG00000013362	3.69924e-05	0.000594012	CRYM	chr13:26937853-26954213
ENSECAG00000015461	3.71454e-05	0.000595679	CACNA1G	chr11:26293657-26349037
ENSECAG00000016500	3.71913e-05	0.000595679	ATP6V1B2	chr2:49557442-49580314
ENSECAG00000006696	3.73062e-05	0.000595995	TMTC4	chr17:69457966-69516460
ENSECAG00000013251	3.7291e-05	0.000595995	KANSL3	chr15:12200223-12260406
ENSECAG00000031341	3.76043e-05	0.000599992	SURF4	chr25:36162307-36169232
ENSECAG00000019065	3.76742e-05	0.000600343	ABCG1	chr26:39022947-39086034
ENSECAG00000020360	3.77692e-05	0.000601092	TMEM260	chr24:4424656-4490437
ENSECAG00000001999	3.78544e-05	0.000601684	GMDS	chr20:2392137-3047022
ENSECAG00000003368	3.79181e-05	0.000601932	G3BP1	chr14:25584422-25623023
ENSECAG00000008002	3.82792e-05	0.000606127	IPMK	chr1:48337061-48376708
ENSECAG00000016785	3.82365e-05	0.000606127	ERP44	chr25:6646377-6721906
ENSECAG00000000296	3.83887e-05	0.000607095	LAMC3	chr25:34276113-34339559
ENSECAG00000002892	3.86001e-05	0.000609667	TIMELESS	chr6:74902283-74942681
ENSECAG00000022937	3.88661e-05	0.000613095	TRAPPC8	chr8:56081672-56163178
ENSECAG00000010280	3.92137e-05	0.000615685	KCNC2	chr28:3973066-4162259
ENSECAG00000013400	3.92269e-05	0.000615685	AADAT	chr2:65626262-65647987
ENSECAG00000023076	3.91422e-05	0.000615685	GPCPD1	chr22:17864635-18072893
ENSECAG00000036867	3.91055e-05	0.000615685	OXCT2	chr2:18533447-18539436
ENSECAG00000019899	3.93193e-05	0.000616363	AREL1	chr24:20102829-20128313
ENSECAG00000032089	3.94019e-05	0.000616886	UBE2B	chr14:40711424-40731045
ENSECAG00000006544	3.95038e-05	0.00061771	MGA	chr1:148465045-148560725
ENSECAG00000018662	3.97517e-05	0.000620811	CCDC66	chr16:33072908-33131410
ENSECAG00000012257	3.98427e-05	0.000621457	SRP68	chr11:6023039-6055572
ENSECAG00000022600	3.99075e-05	0.000621693	SPAG1	chr9:47662483-47738388
ENSECAG00000023935	3.99983e-05	0.000622333	CPSF2	chr24:35277410-35309633
ENSECAG00000011407	4.02014e-05	0.000623172	STON2	chr24:25910153-26011889
ENSECAG00000018229	4.01439e-05	0.000623172	ZDHHC14	chr31:10295309-10573465
ENSECAG00000024034	4.01881e-05	0.000623172	TTBK2	chr1:147509577-147615237
ENSECAG00000014430	4.05349e-05	0.000627565	GALM	chr15:60214999-60317036
ENSECAG00000025076	4.09342e-05	0.000632963	CTTNBP2	chr4:74964470-75117404
ENSECAG00000011444	4.10444e-05	0.000633886	THOC5	chr8:9522500-9552358
ENSECAG00000002083	4.17557e-05	0.000644077	-	chr17:49625688-49626669
ENSECAG00000014705	4.19156e-05	0.000644955	-	chr1:72320717-72329232
ENSECAG00000018302	4.18883e-05	0.000644955	-	chrX:121702982-121708233
ENSECAG00000005508	4.20555e-05	0.000645521	SPATS2	chr6:68006030-68139219
ENSECAG00000036126	4.20062e-05	0.000645521	-	chr4:5992982-6097918
ENSECAG00000002716	4.25595e-05	0.000648489	KDM7A	chr4:93374403-93459765
ENSECAG00000016654	4.24738e-05	0.000648489	SRSF1	chr11:32591317-32595613
ENSECAG00000022930	4.2319e-05	0.000648489	C13H7orf50	chr13:697820-846324
ENSECAG00000024999	4.2474e-05	0.000648489	SMC5	chr23:19893633-19975562
ENSECAG00000036248	4.24061e-05	0.000648489	-	chr1:94397384-94510423
ENSECAG00000037565	4.25591e-05	0.000648489	GOLGA5	chr24:36073544-36103985
ENSECAG00000023319	4.26707e-05	0.000649393	TM6SF2	chr21:4364623-4371810
ENSECAG00000009432	4.30315e-05	0.00065409	PDRG1	chr22:23560440-23566500
ENSECAG00000005128	4.30997e-05	0.000654331	ZNF30	chr10:6226449-6242167
ENSECAG00000010205	4.32013e-05	0.00065508	CRAT	chr25:32797462-32812643
ENSECAG00000006944	4.32644e-05	0.000655244	GMFB	chr24:2644294-2652429
ENSECAG00000006712	4.3428e-05	0.000656135	WRAP73	chr2:46675855-46701098
ENSECAG00000011667	4.34064e-05	0.000656135	PACSIN2	chr28:40414105-40453435
ENSECAG00000004274	4.39095e-05	0.000659432	IQGAP2	chr14:88819057-89085902
ENSECAG00000010149	4.38477e-05	0.000659432	EXOC3	chr21:58709449-58731353
ENSECAG00000013585	4.38923e-05	0.000659432	ZBTB37	chr5:9558031-9568858
ENSECAG00000013667	4.37572e-05	0.000659432	CREB1	chr18:81697685-81738151
ENSECAG00000035305	4.37569e-05	0.000659432	-	chr12:29365155-29369489
ENSECAG00000023989	4.39851e-05	0.000659777	OSBPL3	chr4:56346579-56513437
ENSECAG00000000471	4.45345e-05	0.000666068	KIF1BP	chr1:57689680-57728273
ENSECAG00000010114	4.46172e-05	0.000666068	RASGRP1	chr1:151166186-151239758
ENSECAG00000016629	4.45401e-05	0.000666068	ARHGAP10	chr2:85170796-85451269
ENSECAG00000024437	4.4594e-05	0.000666068	CUL5	chr7:17615576-17721814
ENSECAG00000008396	4.47389e-05	0.000667089	CALM2	chr15:52839441-52909811
ENSECAG00000009573	4.49696e-05	0.00066895	RPS3A	chr2:82560325-82565073
ENSECAG00000013542	4.49845e-05	0.00066895	CMIP	chr3:29844092-30083468
ENSECAG00000013970	4.50239e-05	0.00066895	ASH2L	chr27:7613576-7643920
ENSECAG00000025141	4.51562e-05	0.000669693	BMPR2	chr18:77364126-77569018
ENSECAG00000035260	4.51809e-05	0.000669693	PANK4	chr2:47627625-47645561
ENSECAG00000012112	4.53447e-05	0.000670534	ALOX15B	chr11:51280588-51300593
ENSECAG00000016304	4.53071e-05	0.000670534	CASC4	chr1:146194530-146300664
ENSECAG00000010840	4.54184e-05	0.000670832	LIPA	chr1:39401819-39440078
ENSECAG00000021707	4.56338e-05	0.000673219	-	chr22:50382979-50425079
ENSECAG00000012059	4.57593e-05	0.000674276	OPLAH	chr9:84832070-84841483
ENSECAG00000000239	4.63314e-05	0.000680749	FNDC1	chr31:8962608-9059540
ENSECAG00000002193	4.64877e-05	0.000680749	-	chr10:27705968-27708827
ENSECAG00000002855	4.65247e-05	0.000680749	FCGRT	chr10:19601547-19613661
ENSECAG00000014087	4.64647e-05	0.000680749	CRYBG3	chr19:59749830-59855439
ENSECAG00000015748	4.65116e-05	0.000680749	ARNT2	chr1:91378938-91547124
ENSECAG00000031539	4.63837e-05	0.000680749	ZNF697	chr5:46577645-46581753
ENSECAG00000018499	4.67601e-05	0.0006826	EMC7	chr1:156140334-156152539
ENSECAG00000023660	4.67219e-05	0.0006826	RBM15	chr5:54477475-54484399
ENSECAG00000012040	4.68754e-05	0.000683485	ST6GALNAC6	chr25:31857665-31867183
ENSECAG00000014105	4.70572e-05	0.000685088	ACP7	chr10:10130794-10143099
ENSECAG00000021498	4.70947e-05	0.000685088	SNX13	chr4:50192990-50355211
ENSECAG00000004034	4.72394e-05	0.0006856	C1GALT1C1	chrX:99508929-99509886
ENSECAG00000015920	4.71883e-05	0.0006856	PHTF2	chr4:2978593-3069804
ENSECAG00000023584	4.7363e-05	0.000686599	DMXL1	chr14:53260721-53395217
ENSECAG00000021954	4.7568e-05	0.000688774	NAE1	chr3:18065720-18087493
ENSECAG00000010380	4.78436e-05	0.000688782	HAP1	chr11:21136654-21145707
ENSECAG00000017007	4.78223e-05	0.000688782	FANCL	chr15:43577750-43655851
ENSECAG00000019530	4.76377e-05	0.000688782	KRTCAP2	chr5:39335391-39337604
ENSECAG00000020187	4.77382e-05	0.000688782	EIF4E2	chr6:19512253-19526640
ENSECAG00000022485	4.77574e-05	0.000688782	MRPS18B	chr20:30581406-30587493
ENSECAG00000007999	4.81338e-05	0.000690559	FRMD6	chr1:187508628-187645096
ENSECAG00000008968	4.80711e-05	0.000690559	HSPD1	chr18:72876648-72887044
ENSECAG00000011922	4.82592e-05	0.000690559	TMBIM1	chr6:7741439-7748648
ENSECAG00000012497	4.8251e-05	0.000690559	LIMK1	chr13:11920473-11946839
ENSECAG00000012500	4.82978e-05	0.000690559	AP5Z1	chr13:3933605-3944854
ENSECAG00000016383	4.81034e-05	0.000690559	USP53	chr2:108595105-108634504
ENSECAG00000010727	4.84786e-05	0.000692353	KLHL2	chr2:69912029-70018193
ENSECAG00000011792	4.85845e-05	0.000692475	SPTB	chr24:11377274-11439446
ENSECAG00000019921	4.85976e-05	0.000692475	-	chr10:5584621-5612758
ENSECAG00000006910	4.8692e-05	0.000692633	ABT1	chr20:25568768-25571556
ENSECAG00000014209	4.87193e-05	0.000692633	LETMD1	chr6:69352348-69362240
ENSECAG00000019518	4.88468e-05	0.000693657	ZNF45	chr10:15083021-15088385
ENSECAG00000008193	4.92078e-05	0.000697203	UPP1	chr4:18111153-18123848
ENSECAG00000039892	4.91899e-05	0.000697203	PGFS	chr29:30323638-30339653
ENSECAG00000016916	4.9356e-05	0.000697725	DGKD	chr6:20164678-20274162
ENSECAG00000037977	4.93321e-05	0.000697725	RNPEPL1	chr6:25999918-26011531
ENSECAG00000010431	4.95432e-05	0.000698227	THOC2	chrX:102180881-102284441
ENSECAG00000013640	4.95588e-05	0.000698227	CEP85	chr2:29307599-29330904
ENSECAG00000025004	4.95286e-05	0.000698227	NUP54	chr3:61757467-61785351
ENSECAG00000023789	4.97466e-05	0.000700085	AMBRA1	chr12:11065932-11200479
ENSECAG00000013269	5.02013e-05	0.000704959	RPS27L	chr1:130200466-130204168
ENSECAG00000016437	5.02618e-05	0.000704959	C5orf51	chr21:25168380-25190115
ENSECAG00000017413	5.02161e-05	0.000704959	TELO2	chr13:42460535-42473875
ENSECAG00000016534	5.04583e-05	0.000706057	ARG2	chr24:13789306-13821022
ENSECAG00000018824	5.04547e-05	0.000706057	MOSPD2	chrX:11297732-11357163
ENSECAG00000023907	5.05091e-05	0.000706057	WDR6	chr16:39563243-39571274
ENSECAG00000033324	5.06323e-05	0.00070699	-	chr3:67605504-67634658
ENSECAG00000004167	5.07452e-05	0.000707725	ZBED8	chr14:18466383-18468168
ENSECAG00000022460	5.0798e-05	0.000707725	U2SURP	chr16:78454718-78503620
ENSECAG00000012298	5.09954e-05	0.000709686	ZNF268	chr8:32625031-32643922
ENSECAG00000008981	5.12647e-05	0.000712228	GRHPR	chr25:2553873-2604340
ENSECAG00000021448	5.12918e-05	0.000712228	PADI1	chr2:36575140-36609313
ENSECAG00000010363	5.17533e-05	0.000716254	SLC44A2	chr7:51252452-51275240
ENSECAG00000013266	5.1694e-05	0.000716254	PATJ	chr5:95051044-95352731
ENSECAG00000024211	5.17465e-05	0.000716254	CTNS	chr11:47539199-47551907
ENSECAG00000039653	5.18198e-05	0.000716384	GOLGA5	chr24:35796847-35827288
ENSECAG00000007356	5.18787e-05	0.000716407	CERS5	chr6:68633016-68662119
ENSECAG00000015034	5.2478e-05	0.000722439	PLAC8B	chr3:55478507-55500292
ENSECAG00000017836	5.24886e-05	0.000722439	ARID4B	chr1:77053353-77137683
ENSECAG00000019395	5.24587e-05	0.000722439	SIKE1	chr5:50565013-50569841
ENSECAG00000011696	5.25476e-05	0.000722457	MYCBP2	chr17:49754340-50009454
ENSECAG00000013176	5.30429e-05	0.000728468	MEGF6	chr2:46718563-46929742
ENSECAG00000018760	5.31116e-05	0.000728612	CDR2L	chr11:6864743-6874650
ENSECAG00000001603	5.32993e-05	0.000730387	PEG10	chr4:38278516-38285926
ENSECAG00000000326	5.35432e-05	0.000731329	FAM131A	chr19:25012832-25018564
ENSECAG00000011497	5.35254e-05	0.000731329	MBD1	chr8:72187168-72244219
ENSECAG00000022541	5.35006e-05	0.000731329	ZNF25	chr1:72173004-72177428
ENSECAG00000006588	5.37026e-05	0.000732708	CHUK	chr1:29740554-29780513
ENSECAG00000000872	5.40866e-05	0.000733131	TOR1AIP1	chr5:14600700-14635386
ENSECAG00000003759	5.39577e-05	0.000733131	TBC1D14	chr3:116616426-116682418
ENSECAG00000009713	5.39831e-05	0.000733131	PTGER2	chr1:188166336-188177529
ENSECAG00000011029	5.39295e-05	0.000733131	RAD17	chr14:93327172-93362510
ENSECAG00000019352	5.40005e-05	0.000733131	-	chr7:4664980-4701604
ENSECAG00000021937	5.41434e-05	0.000733131	DUSP12	chr5:32793641-32800307
ENSECAG00000022358	5.40278e-05	0.000733131	FBP2	chr23:2611867-2673227
ENSECAG00000022311	5.48431e-05	0.000741803	TFAP4	chr13:39899633-39910227
ENSECAG00000010622	5.4936e-05	0.000742259	-	chr25:31510612-31514096
ENSECAG00000010212	5.50133e-05	0.000742502	SLK	chr1:26513198-26565105
ENSECAG00000020378	5.5121e-05	0.000743155	NQO1	chr3:20413240-20428449
ENSECAG00000017863	5.5334e-05	0.000745224	PFKL	chr26:40810549-40838486
ENSECAG00000004258	5.55362e-05	0.000747144	IL17RB	chr16:35537123-35541365
ENSECAG00000009256	5.6116e-05	0.000754134	CPE	chr2:69762332-69867775
ENSECAG00000014342	5.64815e-05	0.000758232	TRIM4	chr13:7845107-7920192
ENSECAG00000000487	5.69285e-05	0.000761784	SYNM	chr1:105457036-105483662
ENSECAG00000007796	5.68186e-05	0.000761784	BTAF1	chr1:36995899-37086261
ENSECAG00000020044	5.68837e-05	0.000761784	IMPAD1	chr9:27441984-27506653
ENSECAG00000036451	5.72508e-05	0.000765278	-	chr7:80568921-80596102
ENSECAG00000013270	5.75872e-05	0.000767318	ZNF134	chr10:27074130-27108842
ENSECAG00000016250	5.75659e-05	0.000767318	NUDT16	chr16:68872188-68877278
ENSECAG00000016465	5.74851e-05	0.000767318	ZDHHC20	chr17:2093297-2214795
ENSECAG00000012675	5.76877e-05	0.000767841	MGME1	chr22:6963983-6978267
ENSECAG00000010845	5.84302e-05	0.000776899	RASA2	chr16:77226207-77397826
ENSECAG00000017077	5.85446e-05	0.000777594	IL17RA	chr6:29008726-29029970
ENSECAG00000020859	5.8806e-05	0.000780217	AGAP3	chr4:102807168-102863364
ENSECAG00000020896	5.88667e-05	0.000780217	LIPC	chr1:134166066-134304889
ENSECAG00000020194	5.95021e-05	0.000787805	FRS2	chr6:85576542-85640241
ENSECAG00000009858	5.97964e-05	0.000790866	ZBTB41	chr30:26253171-26290021
ENSECAG00000018992	5.99155e-05	0.000791605	ABCA8	chr11:11873312-11927495
ENSECAG00000025110	6.00853e-05	0.000793012	DDX17	chr28:36654409-36671738
ENSECAG00000005015	6.0392e-05	0.000794388	ARHGEF10L	chr2:36234132-36387507
ENSECAG00000010577	6.03799e-05	0.000794388	P2RY2	chr7:72711158-72724689
ENSECAG00000015884	6.03039e-05	0.000794388	ZNF395	chr2:57271434-57283418
ENSECAG00000040177	6.04433e-05	0.000794388	-	chr8:83481380-83490035
ENSECAG00000023870	6.06739e-05	0.000796583	ACSS1	chr22:772394-828356
ENSECAG00000008623	6.07986e-05	0.000797385	SPRED1	chr1:151373120-151486183
ENSECAG00000008426	6.09435e-05	0.000797918	PAPSS2	chr1:41041724-41182864
ENSECAG00000021662	6.09666e-05	0.000797918	STMN1	chr2:29591598-29597231
ENSECAG00000013644	6.14025e-05	0.000801946	TRDMT1	chr29:19313174-19365607
ENSECAG00000020630	6.13649e-05	0.000801946	YTHDC2	chr14:57894105-57968825
ENSECAG00000020858	6.15342e-05	0.000802828	SLC35E4	chr8:8501633-8508039
ENSECAG00000026945	6.16534e-05	0.000803547	HES1	chr19:33498925-33501206
ENSECAG00000012668	6.17309e-05	0.000803721	PTPRF	chr2:14705117-14783409
ENSECAG00000000891	6.18727e-05	0.000803974	LATS1	chr31:17145007-17169298
ENSECAG00000009751	6.18787e-05	0.000803974	NUP205	chr4:89836485-89915689
ENSECAG00000000308	6.23528e-05	0.000809213	RICTOR	chr21:27398218-27506881
ENSECAG00000022883	6.24111e-05	0.000809213	NADK	chr2:48291497-48304167
ENSECAG00000004698	6.26891e-05	0.000811977	PTGR1	chr25:16830815-16853882
ENSECAG00000013264	6.30268e-05	0.000815507	ACTR8	chr16:35513682-35533533
ENSECAG00000009512	6.31011e-05	0.000815625	CNBP	chr16:2990090-2992164
ENSECAG00000017724	6.33407e-05	0.000817879	GNA13	chr11:12409474-12444788
ENSECAG00000007605	6.34838e-05	0.000818882	KMT2B	chr10:7042397-7062915
ENSECAG00000007885	6.40655e-05	0.000825273	ORC5	chr4:4637171-4762487
ENSECAG00000008103	6.42025e-05	0.000825273	AP3M1	chr1:62163148-62172429
ENSECAG00000009849	6.42363e-05	0.000825273	DMAC1	chr23:28202472-28203998
ENSECAG00000013423	6.43655e-05	0.000825273	RBM39	chr22:27299697-27328346
ENSECAG00000013764	6.44405e-05	0.000825273	CHID1	chr12:35843262-35864194
ENSECAG00000023667	6.44048e-05	0.000825273	ARID5A	chr15:12280727-12285581
ENSECAG00000032253	6.4279e-05	0.000825273	-	chr5:2384919-2388632
ENSECAG00000020629	6.4577e-05	0.000826177	ELMOD3	chr15:19741878-19768379
ENSECAG00000018353	6.48479e-05	0.000827969	ZBTB4	chr11:50777339-50781537
ENSECAG00000025131	6.48493e-05	0.000827969	HMGCL	chr2:31238561-31254981
ENSECAG00000027910	6.49841e-05	0.000828845	UBE2V2	chr9:36130981-36179900
ENSECAG00000023189	6.52532e-05	0.00083143	DDAH2	chr20:32351835-32356284
ENSECAG00000006443	6.55677e-05	0.000834588	RAB21	chr28:928444-954986
ENSECAG00000034761	6.57189e-05	0.000835664	-	chr9:7615754-7704514
ENSECAG00000005169	6.63064e-05	0.000840575	ABCC10	chr20:43294830-43314706
ENSECAG00000007655	6.62114e-05	0.000840575	QSER1	chr7:100701027-100773485
ENSECAG00000010267	6.62915e-05	0.000840575	CD44	chr12:1842253-1927222
ENSECAG00000004762	6.66714e-05	0.000843494	NRIP1	chr26:14575982-14579450
ENSECAG00000024911	6.66353e-05	0.000843494	ITGB3BP	chr5:93935244-94004664
ENSECAG00000024883	6.67943e-05	0.000844197	MTCH1	chr20:37711101-37728605
ENSECAG00000014883	6.69389e-05	0.000844472	EFR3A	chr9:74857189-74958236
ENSECAG00000024904	6.69509e-05	0.000844472	WIF1	chr6:81903718-81966178
ENSECAG00000021059	6.71556e-05	0.000846202	MED16	chr7:376137-389687
ENSECAG00000017261	6.73064e-05	0.000847249	RHOT2	chr13:43171524-43180423
ENSECAG00000005530	6.74403e-05	0.000848082	ACAD9	chr16:3279175-3311795
ENSECAG00000011749	6.76417e-05	0.000849762	MSX2	chr14:6224858-6231576
ENSECAG00000016298	6.81206e-05	0.000854921	-	chr7:76824198-76843637
ENSECAG00000018678	6.86787e-05	0.000861062	FBXL18	chr13:4332775-4375203
ENSECAG00000017955	6.8984e-05	0.000863161	SLC12A9	chr13:9078581-9087327
ENSECAG00000025168	6.89299e-05	0.000863161	ELAC2	chr11:55546161-55567846
ENSECAG00000004845	6.91371e-05	0.000864214	CHEK2	chr8:10153570-10196641
ENSECAG00000016772	6.92781e-05	0.000864574	NANS	chr25:4995596-5056694
ENSECAG00000021200	6.93039e-05	0.000864574	SGK3	chr9:19038697-19093013
ENSECAG00000011174	6.93956e-05	0.000864855	MYO5C	chr1:139392160-139419807
ENSECAG00000009448	6.94697e-05	0.000864918	-	chr21:2362133-2375180
ENSECAG00000010245	6.95677e-05	0.000865279	ZNF365	chr1:51998872-52020443
ENSECAG00000022579	6.97788e-05	0.000867043	XPNPEP1	chr1:21535364-21589535
ENSECAG00000028359	7.04706e-05	0.000874772	SLC25A5	chrX:98701278-98704176
ENSECAG00000007654	7.05651e-05	0.000875078	KLHDC10	chr4:84808880-84866317
ENSECAG00000024984	7.08372e-05	0.000877582	GTPBP2	chr20:43418317-43467701
ENSECAG00000004867	7.09944e-05	0.000878662	MFSD14A	chr5:62761719-62801355
ENSECAG00000023573	7.12437e-05	0.000880008	ATAD2B	chr15:72792487-72945759
ENSECAG00000034739	7.12076e-05	0.000880008	ADORA2A	chr8:2901269-2909591
ENSECAG00000003104	7.1495e-05	0.000882241	TECPR1	chr13:5665481-5695501
ENSECAG00000020559	7.16076e-05	0.00088276	ZNF555	chr7:1876170-1877724
ENSECAG00000022544	7.17452e-05	0.000883588	KMT2C	chr4:103683294-103950042
ENSECAG00000024063	7.19252e-05	0.000884934	KDM4C	chr23:27325211-27722850
ENSECAG00000024614	7.21905e-05	0.000887327	FAM161A	chr15:40394237-40417314
ENSECAG00000002357	7.2304e-05	0.000887851	RPP25L	chr23:50350176-50352549
ENSECAG00000002847	7.25329e-05	0.000889789	KNOP1	chr13:28620332-28632167
ENSECAG00000020613	7.30398e-05	0.000894764	SLC9A2	chr15:7175515-7264754
ENSECAG00000021670	7.30813e-05	0.000894764	GGT5	chr8:3080366-3097874
ENSECAG00000001455	7.3476e-05	0.00089672	-	chr13:16710954-16711569
ENSECAG00000013128	7.35274e-05	0.00089672	ACP2	chr12:11729757-11738090
ENSECAG00000025150	7.34988e-05	0.00089672	LMO4	chr5:73578931-73635830
ENSECAG00000032603	7.34328e-05	0.00089672	-	chr21:3556493-3562631
ENSECAG00000014279	7.3766e-05	0.00089788	ELP1	chr25:14618506-14666353
ENSECAG00000019870	7.37302e-05	0.00089788	ITGA2B	chr11:19243748-19256923
ENSECAG00000000346	7.3894e-05	0.000898383	EDRF1	chr1:7478202-7526835
ENSECAG00000018373	7.39507e-05	0.000898383	FAM234B	chr6:41917196-41947088
ENSECAG00000000614	7.41897e-05	0.000898671	SNX27	chr5:42227518-42290817
ENSECAG00000018297	7.41472e-05	0.000898671	TEX10	chr25:6864006-6917806
ENSECAG00000023902	7.40932e-05	0.000898671	BAK1	chr20:34826780-34833881
ENSECAG00000023369	7.44645e-05	0.000901129	EDEM1	chr16:12470998-12496350
ENSECAG00000000965	7.48197e-05	0.000904553	ATG2B	chr24:39163861-39231281
ENSECAG00000006127	7.53029e-05	0.000906227	SBNO1	chr8:25748845-25787454
ENSECAG00000020621	7.52694e-05	0.000906227	ZNF618	chr25:19103635-19282891
ENSECAG00000022588	7.53445e-05	0.000906227	-	chr9:73048784-73108139
ENSECAG00000022743	7.53923e-05	0.000906227	GPATCH1	chr10:4369712-4403061
ENSECAG00000022790	7.53393e-05	0.000906227	TLK1	chr18:50390059-50528432
ENSECAG00000024350	7.53321e-05	0.000906227	ESD	chr17:23889710-23911846
ENSECAG00000010312	7.55523e-05	0.000907279	RHPN2	chr10:4313462-4362318
ENSECAG00000007702	7.57841e-05	0.000908852	NELFB	chr25:39429924-39439701
ENSECAG00000013755	7.58284e-05	0.000908852	ZBTB44	chr7:39751476-39821367
ENSECAG00000018927	7.59231e-05	0.000909118	ANGPTL4	chr7:6062343-6067383
ENSECAG00000000307	7.60963e-05	0.000910321	BACH1	chr26:27160272-27178842
ENSECAG00000009896	7.62919e-05	0.000910921	SERPINB1	chr20:3551445-3592177
ENSECAG00000040285	7.62396e-05	0.000910921	DDX39A	chr7:45876471-45883623
ENSECAG00000006392	7.67178e-05	0.000913557	SEC63	chr10:58972875-59039624
ENSECAG00000017538	7.67315e-05	0.000913557	LY96	chr9:12867352-12934705
ENSECAG00000032720	7.67102e-05	0.000913557	C14orf132	chr24:38993471-38994130
ENSECAG00000007576	7.68188e-05	0.000913728	SLC38A1	chr6:65142264-65190838
ENSECAG00000016290	7.70655e-05	0.000915558	-	chr24:19206327-19211884
ENSECAG00000025008	7.71189e-05	0.000915558	MKNK2	chr7:1266993-1279143
ENSECAG00000016819	7.7224e-05	0.000915938	PDCD2	chr31:355211-360307
ENSECAG00000000400	7.77174e-05	0.000918625	JAML	chr7:26630529-26655967
ENSECAG00000007640	7.76816e-05	0.000918625	KDM6A	chrX:37801822-38008021
ENSECAG00000008291	7.76172e-05	0.000918625	MDN1	chr10:43031148-43192631
ENSECAG00000017396	7.77955e-05	0.000918625	TMEM173	chr14:36509802-36514617
ENSECAG00000036419	7.78173e-05	0.000918625	RPL36	chr7:3940438-3941095
ENSECAG00000018313	7.79074e-05	0.000918823	EEF1AKMT1	chr17:1694624-1708754
ENSECAG00000008851	7.81704e-05	0.000921058	CCNL1	chr19:1017280-1029762
ENSECAG00000031838	7.82932e-05	0.000921637	-	chr11:2992291-2994080
ENSECAG00000000767	7.87699e-05	0.000926379	SLC4A7	chr16:57568575-57670482
ENSECAG00000016798	7.89085e-05	0.000927138	MIEF2	chr11:60045433-60046462
ENSECAG00000006878	7.93996e-05	0.00092942	CSAD	chr6:71054534-71079749
ENSECAG00000016963	7.92163e-05	0.00092942	COMMD1	chr15:40205774-40354600
ENSECAG00000021751	7.93802e-05	0.00092942	ZFP14	chr10:7887952-7902539
ENSECAG00000024306	7.93058e-05	0.00092942	DENND4A	chr1:127933688-128013745
ENSECAG00000007908	7.97867e-05	0.000930474	MIPEP	chr17:4422001-4606749
ENSECAG00000008434	7.97711e-05	0.000930474	EFHC1	chr20:51094781-51171014
ENSECAG00000011122	7.95989e-05	0.000930474	SUCLA2	chr17:22881760-22921288
ENSECAG00000022271	7.96528e-05	0.000930474	CEP97	chr19:56678196-56704518
ENSECAG00000013830	8.00299e-05	0.000931575	FBXO27	chr10:10088451-10130437
ENSECAG00000017385	7.99736e-05	0.000931575	ZC3HAV1L	chr4:92552834-92561225
ENSECAG00000019216	8.01432e-05	0.000932028	ANAPC2	chr25:39356730-39369691
ENSECAG00000023236	8.02307e-05	0.00093218	CLCN7	chr13:42489439-42516954
ENSECAG00000000106	8.0512e-05	0.000933716	TXNDC5	chr20:8479267-8504216
ENSECAG00000020244	8.04544e-05	0.000933716	ZBTB47	chr16:45023245-45033132
ENSECAG00000013881	8.06362e-05	0.000933893	DHX35	chr22:29987493-30055371
ENSECAG00000022920	8.0751e-05	0.000933893	VPS54	chr15:38639366-38843116
ENSECAG00000028573	8.0744e-05	0.000933893	-	chr28:36108357-36119063
ENSECAG00000016424	8.0883e-05	0.000934557	STXBP2	chr7:5444157-5452207
ENSECAG00000017202	8.10074e-05	0.000935132	SNX5	chr22:6980918-7004782
ENSECAG00000007778	8.11281e-05	0.000935662	RUNDC1	chr11:20219534-20344288
ENSECAG00000018032	8.14353e-05	0.000938342	EML2	chr10:16228238-16359241
ENSECAG00000026879	8.16072e-05	0.000939458	TXNRD2	chr8:450323-501220
ENSECAG00000000817	8.19613e-05	0.000941803	NAP1L4	chr12:35135546-35165381
ENSECAG00000010573	8.19181e-05	0.000941803	CELSR1	chr28:43374231-43519714
ENSECAG00000009595	8.22644e-05	0.000944419	MPP1	chrX:127268624-127299723
ENSECAG00000023977	8.2351e-05	0.000944548	NEMP1	chr6:75667711-75687440
ENSECAG00000022196	8.25659e-05	0.000946146	MRPL49	chr12:28907054-28909823
ENSECAG00000015795	8.27674e-05	0.000946722	LIN7C	chr7:96165485-96174604
ENSECAG00000022307	8.27397e-05	0.000946722	ATF6	chr5:32806412-33005918
ENSECAG00000012127	8.31822e-05	0.0009506	UVSSA	chr3:120582532-120612853
ENSECAG00000006365	8.3615e-05	0.000952238	-	chrX:56272396-56342144
ENSECAG00000007715	8.34292e-05	0.000952238	ZNF638	chr15:32354730-32493021
ENSECAG00000009329	8.36868e-05	0.000952238	FDXR	chr11:6970594-6980821
ENSECAG00000014475	8.36856e-05	0.000952238	STK39	chr18:47788934-48066502
ENSECAG00000018306	8.37057e-05	0.000952238	CREB3L1	chr12:10968314-11002254
ENSECAG00000019039	8.39076e-05	0.000953669	CNST	chr30:6188775-6254946
ENSECAG00000011931	8.42261e-05	0.000954242	IDH1	chr18:82212004-82228114
ENSECAG00000014384	8.42541e-05	0.000954242	AURKB	chr11:51426259-51430460
ENSECAG00000034285	8.42153e-05	0.000954242	TMED2	chr8:25930430-25938346
ENSECAG00000036387	8.42628e-05	0.000954242	KLHL42	chr6:53927752-53948190
ENSECAG00000034754	8.45804e-05	0.000956973	-	chr12:36830431-36832817
ENSECAG00000014951	8.47575e-05	0.000958111	-	chr2:15429244-15436530
ENSECAG00000006659	8.497e-05	0.000959133	ATG4B	chr6:26875303-26901052
ENSECAG00000011403	8.5001e-05	0.000959133	ALDH3A2	chr11:59172385-59214457
ENSECAG00000017906	8.52592e-05	0.000961181	PRC1	chr1:93990904-94018867
ENSECAG00000009033	8.53793e-05	0.000961669	AP2B1	chr11:37757233-37863968
ENSECAG00000021147	8.54733e-05	0.000961863	ATM	chr7:17823688-17941470
ENSECAG00000001756	8.56072e-05	0.000962485	C11H17orf75	chr11:40471347-40480735
ENSECAG00000019710	8.56823e-05	0.000962485	NT5C1A	chr2:18403937-18418395
ENSECAG00000005707	8.58298e-05	0.000963278	SAMD8	chr1:63063524-63112831
ENSECAG00000012677	8.67042e-05	0.00097222	HNRNPL	chr10:9936583-9948163
ENSECAG00000026871	8.72002e-05	0.000976908	TMEM41B	chr7:80747915-80890492
ENSECAG00000020895	8.75532e-05	0.000979985	G2E3	chr1:170135461-170174370
ENSECAG00000006431	8.84361e-05	0.000986343	THAP11	chr3:18885515-18886442
ENSECAG00000009318	8.83151e-05	0.000986343	EHBP1	chr15:39413574-39772020
ENSECAG00000011479	8.83616e-05	0.000986343	PLAC9	chr1:67102672-67106745
ENSECAG00000015572	8.83447e-05	0.000986343	HSD17B10	chrX:44971480-44973471
ENSECAG00000004636	8.86026e-05	0.000986443	-	chr7:23243198-23252391
ENSECAG00000033586	8.85589e-05	0.000986443	-	chr7:2036148-2039461
ENSECAG00000007806	8.88935e-05	0.000988171	PTPN3	chr25:15049906-15189064
ENSECAG00000009383	8.90734e-05	0.000988171	TBCA	chr14:88017080-88088914
ENSECAG00000021930	8.89568e-05	0.000988171	PUM2	chr15:76131347-76200486
ENSECAG00000035026	8.90121e-05	0.000988171	-	chr5:37382391-37432418
ENSECAG00000020681	8.92735e-05	0.000989514	BAP1	chr16:36824329-36832035
ENSECAG00000008827	8.9718e-05	0.000992684	NDC80	chr8:45962058-46004111
ENSECAG00000015961	8.96913e-05	0.000992684	PPP1R9A	chr4:38411176-38718848
ENSECAG00000013223	9.00479e-05	0.000994539	PBK	chr2:56749037-56774840
ENSECAG00000017461	9.01239e-05	0.000994539	PNKP	chr10:19862248-19869760
ENSECAG00000024859	9.00921e-05	0.000994539	-	chr7:47384194-47386396
ENSECAG00000002798	9.02148e-05	0.000994665	KIFAP3	chr5:6318991-6496138
ENSECAG00000000295	9.03989e-05	0.000995819	MRE11	chr7:6136467-6198229
ENSECAG00000021764	9.13204e-05	0.00100491	WDR90	chr13:43179026-43195613
ENSECAG00000030414	9.13851e-05	0.00100491	-	chr15:91352738-91360604
ENSECAG00000011574	9.16341e-05	0.00100623	HDHD5	chr6:28956045-28974876
ENSECAG00000015061	9.16656e-05	0.00100623	MCMBP	chr1:12790351-12833267
ENSECAG00000018711	9.21847e-05	0.00101104	NAT14	chr10:25062193-25064668
ENSECAG00000018097	9.25912e-05	0.00101461	PRMT9	chr2:85486056-85518163
ENSECAG00000000529	9.28947e-05	0.00101616	MAP1S	chr21:3206119-3220853
ENSECAG00000009328	9.28676e-05	0.00101616	LRIG1	chr16:24504324-24621629
ENSECAG00000017670	9.32077e-05	0.00101782	TEKT2	chr2:21354174-21356983
ENSECAG00000019881	9.32084e-05	0.00101782	PARP10A	chr9:84765247-84772310
ENSECAG00000016013	9.34973e-05	0.00101919	SZRD1	chr2:36929720-36949314
ENSECAG00000016329	9.34759e-05	0.00101919	MANSC1	chr6:41337696-41351400
ENSECAG00000000314	9.47677e-05	0.00102756	SART3	chr8:14550401-14586600
ENSECAG00000004339	9.474e-05	0.00102756	MIS18BP1	chr1:182510876-182559349
ENSECAG00000011986	9.47871e-05	0.00102756	NAPEPLD	chr4:3906563-3929476
ENSECAG00000013509	9.4839e-05	0.00102756	-	chr1:32390584-32512848
ENSECAG00000015620	9.47804e-05	0.00102756	-	chr16:43444058-43454777
ENSECAG00000015836	9.46156e-05	0.00102756	NDUFA12	chr28:21163982-21186336
ENSECAG00000018173	9.47448e-05	0.00102756	SNX15	chr12:28831841-28840339
ENSECAG00000016802	9.51242e-05	0.00102976	PEG3	chr10:26217849-26241643
ENSECAG00000012226	9.54592e-05	0.00103071	CPLANE1	chr21:28889522-29001640
ENSECAG00000018527	9.54473e-05	0.00103071	ASH1L	chr5:38995235-39201529
ENSECAG00000024474	9.53776e-05	0.00103071	SLC30A5	chr21:5471405-5502026
ENSECAG00000002491	9.57054e-05	0.00103248	WTIP	chr10:5659448-5683008
ENSECAG00000000455	9.58281e-05	0.00103291	CEP19	chr19:35546536-35548633
ENSECAG00000010085	9.60532e-05	0.00103442	PRDX4	chrX:18985721-19003288
ENSECAG00000018745	9.61329e-05	0.00103442	EIF2B5	chr19:24852765-24860777
ENSECAG00000021542	9.62848e-05	0.00103516	DIRC2	chr19:39220903-39282460
ENSECAG00000021001	9.63813e-05	0.00103531	SENP6	chr10:30874491-30990219
ENSECAG00000013162	9.67328e-05	0.0010382	PCNA	chr22:18406487-18412679
ENSECAG00000022536	9.7375e-05	0.0010433	REST	chr3:77756617-77772369
ENSECAG00000040504	9.73057e-05	0.0010433	-	chr25:36251890-36253087
ENSECAG00000022692	9.78997e-05	0.00104803	HNRNPDL	chr3:56090278-56096406
ENSECAG00000035053	9.82397e-05	0.00105077	-	chr11:23351527-23358371
ENSECAG00000022567	9.84124e-05	0.00105172	RACK1	chr14:501618-506382
ENSECAG00000007599	9.85868e-05	0.00105269	ILK	chr7:77745732-77751775
ENSECAG00000011023	9.91187e-05	0.00105746	-	chr5:13063390-13089389
ENSECAG00000026999	9.94364e-05	0.00105995	RGS14	chr14:4011255-4024594
ENSECAG00000011972	0.000100582	0.00107125	UBR1	chr1:147291557-147455195
ENSECAG00000000648	0.000100913	0.00107386	LCORL	chr3:107435390-107583964
ENSECAG00000021736	0.000101098	0.00107492	AURKC	chr10:26543053-26546956
ENSECAG00000002901	0.000101826	0.00108174	OR51L1	chr7:75155283-75156291
ENSECAG00000016382	0.000102145	0.00108329	ANLN	chr4:66032703-66164256
ENSECAG00000019381	0.00010211	0.00108329	MEGF8	chr10:13610274-13647842
ENSECAG00000014531	0.000102429	0.00108447	ZNF410	chr24:19406550-19444702
ENSECAG00000014810	0.000102409	0.00108447	PAN3	chr17:7889000-8022081
ENSECAG00000000010	0.000102951	0.00108905	LRRC58	chr19:41212143-41226448
ENSECAG00000000374	0.000103036	0.00108905	PLEKHG7	chr28:19301792-19356634
ENSECAG00000009111	0.000103213	0.00109	RUFY3	chr3:65973155-66051210
ENSECAG00000006898	0.000103489	0.00109114	ACHE	chr13:9105539-9111419
ENSECAG00000022345	0.000103495	0.00109114	ROR2	chr23:50773754-50976849
ENSECAG00000004556	0.000103968	0.00109521	BCL6	chr19:27967822-27980999
ENSECAG00000003599	0.000104066	0.00109532	-	chrX:25054798-25122016
ENSECAG00000008926	0.000104327	0.00109588	RNF139	chr9:68748849-68760745
ENSECAG00000011308	0.000104221	0.00109588	TMPRSS13	chr7:26377372-26404031
ENSECAG00000019243	0.000104382	0.00109588	HSD11B1	chr5:25757896-25788073
ENSECAG00000011456	0.000104997	0.00110142	ARPC2	chr6:7693282-7723905
ENSECAG00000000836	0.000105904	0.0011072	FES	chr1:93904991-93914210
ENSECAG00000008214	0.000105991	0.0011072	MCCC1	chr19:23876416-23935027
ENSECAG00000015187	0.000105988	0.0011072	CCDC57	chr11:1019572-1132971
ENSECAG00000021198	0.000105662	0.0011072	C9H8orf37	chr9:43379206-43407727
ENSECAG00000024623	0.000105774	0.0011072	ATP1A1	chr5:49182046-49211802
ENSECAG00000020572	0.000106168	0.00110813	PFDN2	chr5:32330069-32341401
ENSECAG00000023651	0.000106907	0.00111491	SLC18B1	chr10:80118920-80157264
ENSECAG00000008126	0.000107248	0.00111754	TP53	chr11:50953561-50957599
ENSECAG00000011079	0.00010769	0.00111886	MRPL19	chr15:28535576-28542085
ENSECAG00000015083	0.000107526	0.00111886	EAF2	chr19:40042153-40082217
ENSECAG00000023656	0.000107732	0.00111886	DCAF17	chr18:50733968-50768431
ENSECAG00000023659	0.000107702	0.00111886	MIB1	chr8:42904464-43041102
ENSECAG00000023071	0.000107918	0.00111986	DDIAS	chr7:64385446-64404951
ENSECAG00000020301	0.000108214	0.00112108	KIAA1324	chr5:55446417-55515842
ENSECAG00000031896	0.000108199	0.00112108	-	chr7:54107742-54113440
ENSECAG00000004757	0.000108382	0.00112188	TGFBR1	chr25:5898573-5923520
ENSECAG00000024559	0.000108932	0.00112665	CREBRF	chr14:7621609-7662640
ENSECAG00000009401	0.000109255	0.00112906	NUDT7	chr3:26809491-26821325
ENSECAG00000000273	0.000109849	0.00113073	DLST	chr24:20277840-20341917
ENSECAG00000017091	0.000109918	0.00113073	-	chr12:30197597-30212686
ENSECAG00000021614	0.00010972	0.00113073	RFC3	chr17:12703119-12888485
ENSECAG00000022504	0.000109839	0.00113073	CTBP2	chr1:8006712-8171086
ENSECAG00000027939	0.000109959	0.00113073	-	chr24:18657731-18672752
ENSECAG00000029043	0.000109543	0.00113073	STBD1	chr3:61610134-61613375
ENSECAG00000038836	0.000110203	0.00113231	-	chr12:12552825-12598502
ENSECAG00000014310	0.000110834	0.00113787	SEC23A	chr1:176957270-177056623
ENSECAG00000010128	0.000111233	0.00114043	SEMA4D	chr23:52731744-52824949
ENSECAG00000021209	0.000111266	0.00114043	CRELD2	chr28:46516039-46524214
ENSECAG00000021067	0.000111631	0.00114323	RAPGEF6	chr14:43126334-43327594
ENSECAG00000021401	0.000111865	0.0011447	SMAP1	chr20:63362578-63522048
ENSECAG00000020717	0.000113149	0.00115689	HELQ	chr3:55195264-55247431
ENSECAG00000030487	0.000113782	0.00116242	-	chr24:36176087-36347242
ENSECAG00000018517	0.000114598	0.0011698	MCPH1	chr27:34340913-34573718
ENSECAG00000008131	0.000115214	0.00117512	ITPR2	chr6:52728906-53191520
ENSECAG00000014140	0.000115814	0.00118029	NDUFAF7	chr15:61440911-61455294
ENSECAG00000022361	0.000116074	0.00118197	TIA1	chr15:33264076-33318551
ENSECAG00000035548	0.00011617	0.00118199	-	chr5:37114393-37125645
ENSECAG00000004807	0.000116609	0.00118253	TLE3	chr1:124066263-124115396
ENSECAG00000014244	0.000116469	0.00118253	MAN1C1	chr2:29714533-29847114
ENSECAG00000019837	0.000116635	0.00118253	PIK3R1	chr21:6214890-6284894
ENSECAG00000020461	0.000116486	0.00118253	BMPR1A	chr1:84422081-84484153
ENSECAG00000022088	0.000116695	0.00118253	DEF6	chr20:36312274-36331537
ENSECAG00000012351	0.000117232	0.00118627	FUK	chr3:23875325-23889560
ENSECAG00000012556	0.000117254	0.00118627	ZC3H3	chr9:84287715-84366877
ENSECAG00000016612	0.000117605	0.00118791	SSRP1	chr12:20509953-20518221
ENSECAG00000021007	0.000117568	0.00118791	-	chr11:60921481-61101224
ENSECAG00000009655	0.000117762	0.00118853	SINHCAF	chr6:56506887-56518900
ENSECAG00000006542	0.000117903	0.001189	ZBED5	chr7:82108987-82111069
ENSECAG00000016874	0.000118325	0.00119229	PRKACA	chr7:46048243-46065141
ENSECAG00000002173	0.000118458	0.00119267	ZMYM2	chr17:943318-1036989
ENSECAG00000000294	0.000118717	0.00119279	ZMYM3	chrX:56160185-56173871
ENSECAG00000000612	0.000118755	0.00119279	-	chr8:3287680-3291064
ENSECAG00000011611	0.000118642	0.00119279	ZNF197	chr16:43385096-43400128
ENSECAG00000017375	0.000119082	0.00119511	ESRP2	chr3:19196408-19201985
ENSECAG00000013312	0.000119874	0.0012021	CXHXorf38	chrX:34222853-34237749
ENSECAG00000036992	0.000120488	0.00120729	-	chr14:59595930-59598416
ENSECAG00000000546	0.000121168	0.00121313	CCDC62	chr8:25337769-25374139
ENSECAG00000009966	0.000121277	0.00121325	THY1	chr7:27702639-27707164
ENSECAG00000013254	0.000121635	0.00121392	TRMT61B	chr15:68624102-68638561
ENSECAG00000021359	0.000121481	0.00121392	RTN3	chr12:27633415-27693098
ENSECAG00000022160	0.000121608	0.00121392	PTPN9	chr1:119550534-119626827
ENSECAG00000007395	0.000122287	0.00121849	FAM160A1	chr2:82099413-82265660
ENSECAG00000022819	0.000122197	0.00121849	CNTRL	chr25:25264074-25334386
ENSECAG00000022379	0.000122656	0.00122119	RNF34	chr8:24376865-24393656
ENSECAG00000016050	0.000122949	0.00122274	PTDSS1	chr9:44310964-44376674
ENSECAG00000033988	0.000123006	0.00122274	-	chr12:25813742-25819780
ENSECAG00000010224	0.000123266	0.00122382	H2AFY	chr14:39866538-39928873
ENSECAG00000023916	0.00012331	0.00122382	SPRTN	chr1:80540463-80550909
ENSECAG00000022445	0.000123778	0.00122749	SNX16	chr9:6294065-6332623
ENSECAG00000010373	0.00012392	0.00122792	ANKIB1	chr4:36092838-36178829
ENSECAG00000013493	0.000124305	0.00123077	USP40	chr6:20280216-20371518
ENSECAG00000007044	0.000125094	0.00123236	FRAS1	chr3:59404528-59670461
ENSECAG00000008614	0.00012459	0.00123236	LLGL2	chr11:6425315-6460162
ENSECAG00000008616	0.0001247	0.00123236	-	chr10:26530370-26532236
ENSECAG00000015401	0.000125004	0.00123236	GAA	chr11:2828747-2843725
ENSECAG00000015959	0.000124892	0.00123236	MYBL1	chr9:19237589-19263164
ENSECAG00000017726	0.000125155	0.00123236	SNUPN	chr1:119518273-119535512
ENSECAG00000019215	0.000125068	0.00123236	ITGB8	chr4:52391644-52465628
ENSECAG00000008822	0.000125813	0.00123451	FASTKD2	chr18:81072174-81087211
ENSECAG00000009649	0.000125622	0.00123451	LPCAT2	chr3:8369039-8431675
ENSECAG00000012929	0.000125843	0.00123451	STOM	chr25:25480061-25505813
ENSECAG00000014090	0.000125702	0.00123451	RPL10A	chr20:36444426-36473258
ENSECAG00000018094	0.000125865	0.00123451	TBC1D16	chr11:2894288-2976938
ENSECAG00000016282	0.00012597	0.00123456	NAALADL2	chr19:17298314-17970869
ENSECAG00000012072	0.000126079	0.00123467	SRC	chr22:28633299-28649766
ENSECAG00000003869	0.000126375	0.00123467	ZC3H7A	chr13:33956230-33978951
ENSECAG00000013232	0.000126297	0.00123467	PHYKPL	chr14:3586411-3611440
ENSECAG00000018932	0.000126291	0.00123467	GALNTL5	chr4:103540380-103604082
ENSECAG00000020083	0.000126722	0.00123709	SDF2	chr11:42909723-42918383
ENSECAG00000008165	0.000127221	0.00123907	IVD	chr1:149567156-149579501
ENSECAG00000010505	0.000127172	0.00123907	MARVELD2	chr14:93309169-93327192
ENSECAG00000028640	0.000127202	0.00123907	PLPP2	chr7:1371-8780
ENSECAG00000014769	0.000127439	0.00123926	ITPKB	chr30:7191043-7308037
ENSECAG00000023537	0.000127426	0.00123926	SBF2	chr7:81130568-81595262
ENSECAG00000007660	0.000127607	0.00123994	DYNC1I2	chr18:50947315-50998160
ENSECAG00000011099	0.000127776	0.00124062	VAV3	chr5:56345696-56697081
ENSECAG00000024638	0.000128177	0.00124354	MED23	chr10:78878894-79058088
ENSECAG00000013383	0.000128423	0.00124364	GORASP2	chr18:50337854-50368964
ENSECAG00000018240	0.000128526	0.00124364	PHKB	chr3:866336-1085143
ENSECAG00000020181	0.000128584	0.00124364	AKAP9	chr4:35709942-35901927
ENSECAG00000023886	0.000128363	0.00124364	RPA1	chr11:45786809-45849283
ENSECAG00000013771	0.000128753	0.00124397	PDE4D	chr21:13598799-14489676
ENSECAG00000018805	0.000128816	0.00124397	ATP9B	chr8:96388248-96674919
ENSECAG00000040302	0.000129008	0.00124486	-	chr2:62503931-62511391
ENSECAG00000008882	0.000129834	0.00125154	ULK2	chr11:59012589-59096738
ENSECAG00000009610	0.0001299	0.00125154	RNF144A	chr15:87190752-87286286
ENSECAG00000020404	0.000130055	0.00125207	DENND1B	chr30:26550267-26783065
ENSECAG00000004437	0.000130422	0.00125367	SH3GLB2	chr25:32724986-32742336
ENSECAG00000015901	0.000130415	0.00125367	NUP58	chr17:5202771-5253563
ENSECAG00000015757	0.000130838	0.0012567	RPL26	chr11:51600926-51605379
ENSECAG00000018642	0.000131245	0.00125917	PRICKLE2	chr16:26333142-26640531
ENSECAG00000024389	0.000131296	0.00125917	TEC	chr3:82489187-82613348
ENSECAG00000013622	0.00013146	0.00125978	ACTL6A	chr19:20983693-21014435
ENSECAG00000019915	0.000132057	0.00126453	RRAGC	chr2:19046647-19060152
ENSECAG00000006043	0.000132613	0.001267	PHC3	chr19:12894125-12961621
ENSECAG00000015844	0.000132618	0.001267	ZNF496	chr14:93755567-93792621
ENSECAG00000016731	0.00013261	0.001267	IREB2	chr1:117182084-117236587
ENSECAG00000023479	0.000132842	0.00126818	FAM126A	chr4:54760214-54832833
ENSECAG00000022700	0.000133976	0.00127802	MBTD1	chr11:26787952-26824364
ENSECAG00000017667	0.00013411	0.00127828	ENDOD1	chr7:6694617-6730483
ENSECAG00000018657	0.000134207	0.00127828	BSCL2	chr12:26495976-26505293
ENSECAG00000016202	0.000134471	0.00127886	SEMA4C	chr15:12013775-12023239
ENSECAG00000016788	0.000134389	0.00127886	COQ3	chr10:51654927-51677117
ENSECAG00000018474	0.000135459	0.00128728	DDR1	chr20:30775201-30790120
ENSECAG00000023532	0.000136059	0.00129199	AKAP8L	chr21:1404146-1431325
ENSECAG00000014356	0.000136354	0.00129283	GTF3C2	chr15:69909174-69940817
ENSECAG00000014572	0.00013627	0.00129283	-	chr13:24221487-24241291
ENSECAG00000023807	0.000136707	0.0012952	DNAJA4	chr1:117028983-117044479
ENSECAG00000009914	0.000136856	0.00129563	SLC7A9	chr10:4196600-4222460
ENSECAG00000014155	0.000137073	0.00129573	SMOC2	chr31:1860409-2033086
ENSECAG00000015843	0.000137032	0.00129573	PPP6R1	chr10:24854743-24874193
ENSECAG00000008829	0.000137747	0.00129916	CROT	chr4:31684041-31737352
ENSECAG00000012745	0.000137724	0.00129916	MSANTD2	chr7:34327189-34357208
ENSECAG00000017817	0.000137647	0.00129916	TRIP10	chr7:4781365-4789819
ENSECAG00000029412	0.00013796	0.00129921	-	chr4:51532559-51533775
ENSECAG00000029766	0.000137944	0.00129921	H2AFX	chr7:27450702-27451134
ENSECAG00000024704	0.000138457	0.00130291	CETN3	chr14:77458804-77473407
ENSECAG00000013594	0.000138663	0.00130317	RXFP1	chr2:75840027-75947011
ENSECAG00000014443	0.000138693	0.00130317	HSD11B1L	chr7:3935717-3938482
ENSECAG00000016512	0.000138969	0.00130356	CDK6	chr4:36379594-36600465
ENSECAG00000021688	0.000139046	0.00130356	NEK3	chr17:19034567-19052246
ENSECAG00000022024	0.000138927	0.00130356	RBM8A	chr5:44489329-44491100
ENSECAG00000029432	0.000139217	0.00130419	ARL10	chr14:4973744-4982011
ENSECAG00000014786	0.000139954	0.0013101	MGAT1	chr14:876401-877745
ENSECAG00000007149	0.000140435	0.00131069	ADCY7	chr3:3320178-3359444
ENSECAG00000008014	0.000140384	0.00131069	ZNF768	chr13:20249953-20251870
ENSECAG00000009689	0.000140299	0.00131069	GAMT	chr7:769805-772642
ENSECAG00000020436	0.000140192	0.00131069	DALRD3	chr16:39559976-39562910
ENSECAG00000018200	0.00014118	0.00131666	USP37	chr6:7869461-7957297
ENSECAG00000001472	0.000142078	0.00132405	-	chr7:1977076-2144575
ENSECAG00000015331	0.000142328	0.00132539	FARP1	chr17:67408028-67637709
ENSECAG00000018283	0.000142918	0.0013299	MIGA2	chr25:32748864-32768815
ENSECAG00000014128	0.000143191	0.00133145	TYW5	chr18:74913352-74933734
ENSECAG00000016254	0.00014351	0.00133263	PSMB6	chr11:50034698-50036602
ENSECAG00000018424	0.00014353	0.00133263	EIF2S1	chr24:13580827-13594904
ENSECAG00000013742	0.000144245	0.00133827	MAEA	chr3:120623166-120662188
ENSECAG00000040274	0.000144453	0.00133921	-	chr10:27243586-27257576
ENSECAG00000015628	0.000146089	0.00135338	GLIPR1L2	chr28:4343130-4382533
ENSECAG00000019640	0.000146202	0.00135342	TOMM20	chr1:77163370-77177820
ENSECAG00000017687	0.000146633	0.00135641	GDI1	chrX:126800964-126806057
ENSECAG00000023673	0.000146757	0.00135655	TARBP1	chr1:77731463-77815811
ENSECAG00000012784	0.000147362	0.00136114	ZMAT3	chr19:20574836-20599578
ENSECAG00000023220	0.000148071	0.00136584	RHBDF1	chr13:43717459-43735930
ENSECAG00000024329	0.000148088	0.00136584	TMEM9	chr30:29563217-29580547
ENSECAG00000009303	0.000148485	0.00136749	GFPT2	chr14:1481913-1520612
ENSECAG00000010661	0.000148813	0.00136749	-	chr17:7111717-7115494
ENSECAG00000013604	0.000148569	0.00136749	MDM2	chr6:84984771-85051232
ENSECAG00000016214	0.000148735	0.00136749	TMEM94	chr11:6484785-6507905
ENSECAG00000017101	0.000148714	0.00136749	PTGFRN	chr5:48686140-48756249
ENSECAG00000006109	0.00014909	0.00136903	SECTM1	chr11:893124-896625
ENSECAG00000016042	0.000149241	0.00136941	FBXO3	chr12:24577-56494
ENSECAG00000007445	0.000149678	0.00136991	ZNF331	chr10:23138873-23146347
ENSECAG00000007611	0.000149504	0.00136991	INF2	chr24:46493691-46506024
ENSECAG00000012701	0.000149733	0.00136991	TRA2B	chr19:26462076-26483003
ENSECAG00000018407	0.000149617	0.00136991	SNRPB2	chr22:8006598-8016400
ENSECAG00000007910	0.000150145	0.00137184	RNF141	chr7:81767850-81799742
ENSECAG00000034886	0.000150163	0.00137184	SPTSSA	chr1:173319382-173337134
ENSECAG00000001342	0.00015044	0.00137237	SCAND1	chr22:27493375-27493888
ENSECAG00000003158	0.000150413	0.00137237	ZNF624	chr11:57986563-57995609
ENSECAG00000017711	0.000150713	0.00137386	KIAA0100	chr11:42878254-42906567
ENSECAG00000012635	0.000150858	0.00137418	BRAT1	chr13:2183038-2195978
ENSECAG00000000057	0.000151706	0.00137989	TRMT5	chr24:8171948-8178729
ENSECAG00000017376	0.000151681	0.00137989	NEMF	chr1:186135465-186187862
ENSECAG00000005250	0.000151971	0.00138131	STARD3NL	chr4:8714432-8858319
ENSECAG00000013051	0.000152162	0.00138204	SYNJ2BP	chr24:16253445-16290366
ENSECAG00000004924	0.000152705	0.00138486	TSEN54	chr11:6461967-6470483
ENSECAG00000008317	0.000152804	0.00138486	NF1	chr11:41259496-41497097
ENSECAG00000020698	0.000152691	0.00138486	MELK	chr25:1804575-1888553
ENSECAG00000013303	0.000153663	0.00139163	-	chr10:9524884-9525532
ENSECAG00000021408	0.000153803	0.0013919	VRK2	chr15:43655922-43748726
ENSECAG00000016427	0.000154034	0.00139298	MYNN	chr19:12594257-12606442
ENSECAG00000034219	0.000154316	0.00139452	-	chr12:12297914-12460168
ENSECAG00000029716	0.000154785	0.00139775	-	chr4:102529414-102533995
ENSECAG00000017344	0.000154931	0.00139806	URGCP	chr4:14688671-14731777
ENSECAG00000013625	0.000155297	0.00140035	FN3KRP	chr11:503826-511904
ENSECAG00000017223	0.000155435	0.0014006	BCL2L1	chr22:23334138-23376133
ENSECAG00000001989	0.000155814	0.0014019	SESN2	chr2:27776796-27795324
ENSECAG00000013738	0.000155889	0.0014019	SLC25A13	chr4:39469285-39663998
ENSECAG00000016864	0.000155916	0.0014019	DIP2A	chr26:42827064-42954913
ENSECAG00000012106	0.000156033	0.00140195	SMARCA1	chrX:106696959-106969135
ENSECAG00000007683	0.000156208	0.00140251	SMARCAL1	chr6:6172973-6229070
ENSECAG00000019958	0.000156634	0.00140533	ARHGAP20	chr7:19777085-19893441
ENSECAG00000014358	0.000157447	0.00140845	RERG	chr6:43716192-43829301
ENSECAG00000016982	0.000157544	0.00140845	CCT4	chr15:40365078-40380094
ENSECAG00000019456	0.000157253	0.00140845	MINDY2	chr1:133947373-134012149
ENSECAG00000022947	0.000157423	0.00140845	-	chr27:33062853-33067456
ENSECAG00000038326	0.000157324	0.00140845	-	chr24:46488289-46492415
ENSECAG00000007084	0.000158047	0.00141194	-	chr15:30822422-30860687
ENSECAG00000034678	0.00015853	0.00141525	-	chr10:39892143-39957050
ENSECAG00000020867	0.00015866	0.0014154	ACTR3	chr18:16406069-16460451
ENSECAG00000011405	0.000159087	0.00141719	BLM	chr1:93793424-93855083
ENSECAG00000020175	0.000159013	0.00141719	SLC12A8	chr19:37054947-37179816
ENSECAG00000000639	0.00015956	0.00141838	PLXNB3	chrX:126274639-126289699
ENSECAG00000017746	0.00015951	0.00141838	CMTM3	chr3:17910929-17917575
ENSECAG00000017934	0.000159477	0.00141838	LRSAM1	chr25:31516515-31554304
ENSECAG00000012629	0.00015995	0.00142083	MASTL	chr29:10931823-10963600
ENSECAG00000011384	0.000160275	0.00142271	MFSD14B	chr23:55441185-55527859
ENSECAG00000000568	0.000161265	0.00142588	TMEM68	chr9:28567081-28608925
ENSECAG00000010774	0.00016154	0.00142588	TRIM28	chr10:28619248-28628443
ENSECAG00000013588	0.000161225	0.00142588	WDR20	chr24:44283639-44345983
ENSECAG00000016856	0.000161377	0.00142588	SLC7A2	chr27:20637359-20686420
ENSECAG00000018274	0.000161657	0.00142588	FAM172A	chr14:74349072-74745208
ENSECAG00000021774	0.000161111	0.00142588	DNAAF5	chr13:452670-495702
ENSECAG00000021916	0.000161588	0.00142588	CEP120	chr14:49705599-49775973
ENSECAG00000022848	0.000160821	0.00142588	ANAPC7	chr8:23907491-23927512
ENSECAG00000026820	0.00016147	0.00142588	SELENOP	chr21:24468791-24471394
ENSECAG00000015703	0.000162096	0.00142875	RRP1	chr26:40340637-40390577
ENSECAG00000015321	0.000162425	0.00142925	VDAC2	chr1:63137700-63152861
ENSECAG00000017761	0.000162495	0.00142925	NEK4	chr16:36513023-36551531
ENSECAG00000036703	0.000162347	0.00142925	SPINK9	chr14:28680195-28684887
ENSECAG00000016453	0.000163039	0.00143302	ZNF324	chr10:28555917-28558621
ENSECAG00000015123	0.000163434	0.00143348	-	chr26:40541801-40642087
ENSECAG00000019850	0.00016325	0.00143348	TUBGCP3	chr17:79298111-79382273
ENSECAG00000024776	0.000163405	0.00143348	DUSP23	chr5:34129439-34131284
ENSECAG00000005459	0.000164441	0.00143579	ZNF236	chr8:94404506-94501052
ENSECAG00000008844	0.000164267	0.00143579	SLC25A24	chr5:56128393-56238679
ENSECAG00000009145	0.000164547	0.00143579	CAPZB	chr2:34698511-34831082
ENSECAG00000012102	0.000164539	0.00143579	DNMT3B	chr22:24215494-24238833
ENSECAG00000017053	0.000163882	0.00143579	CUL7	chr20:42989435-43004255
ENSECAG00000019070	0.000164605	0.00143579	PSMG1	chr26:36436121-36456279
ENSECAG00000020437	0.000164468	0.00143579	BCL2	chr8:82940150-83108807
ENSECAG00000022603	0.000164614	0.00143579	-	chr22:45614798-45693507
ENSECAG00000030680	0.000164855	0.00143689	-	chr5:554921-559946
ENSECAG00000023716	0.000165443	0.00144101	RBM19	chr8:21185258-21314683
ENSECAG00000018726	0.000165843	0.00144349	TMEM206	chr5:23500400-23530936
ENSECAG00000012602	0.000166115	0.00144385	KANK4	chr5:94933351-95006264
ENSECAG00000013820	0.000166019	0.00144385	KMT5C	chr10:24947835-24954669
ENSECAG00000001546	0.000166834	0.00144612	EHMT2	chr20:32472910-32485836
ENSECAG00000012069	0.000166522	0.00144612	43530	chr21:50481434-50561045
ENSECAG00000013112	0.000166953	0.00144612	LRIF1	chr5:53915572-53930880
ENSECAG00000016694	0.000166619	0.00144612	THAP9	chr3:55639082-55662359
ENSECAG00000023990	0.000166919	0.00144612	ITPK1	chr24:35899946-36022534
ENSECAG00000007177	0.000167272	0.00144688	TRUB1	chr1:17068784-17101635
ENSECAG00000019018	0.000167168	0.00144688	NCAPH2	chr28:47127801-47140513
ENSECAG00000008676	0.000168195	0.00145386	HNRNPA1	chr6:72011039-72014534
ENSECAG00000016552	0.000168488	0.00145539	PAXBP1	chr26:30688734-30723352
ENSECAG00000017486	0.000168842	0.00145744	CCDC159	chr7:50737097-50743257
ENSECAG00000023958	0.000169209	0.0014596	ADPRH	chr19:41789982-41802421
ENSECAG00000019617	0.000169342	0.00145974	ATP8B4	chr1:141086002-141299841
ENSECAG00000010902	0.000170444	0.00146723	CIAO2B	chr3:18160475-18162519
ENSECAG00000014312	0.000170431	0.00146723	PRKCZ	chr2:47942351-48084568
ENSECAG00000024092	0.000170871	0.00146989	RANGAP1	chr28:38897167-38926444
ENSECAG00000024312	0.000171165	0.00147141	RORB	chr23:16921204-17138552
ENSECAG00000019797	0.000172204	0.00147932	GART	chr26:31410607-31436181
ENSECAG00000005515	0.000172555	0.00148132	GCNT4	chr14:90055015-90078088
ENSECAG00000024165	0.000172734	0.00148184	ABHD11	chr13:11655113-11658628
ENSECAG00000019900	0.000172929	0.0014825	CFL1	chr12:29653540-29657222
ENSECAG00000006093	0.000174194	0.00149232	CABIN1	chr8:3131844-3281442
ENSECAG00000012771	0.000174564	0.00149448	ALOXE3	chr11:51334443-51355382
ENSECAG00000012019	0.000175414	0.00150073	SETX	chr25:35313008-35389985
ENSECAG00000014069	0.000175642	0.00150165	GOLM1	chr23:4475447-4516620
ENSECAG00000020058	0.000175938	0.00150316	PNPT1	chr15:45589712-45634273
ENSECAG00000007848	0.000176367	0.00150579	ITGA9	chr16:48986478-49312736
ENSECAG00000007838	0.000176953	0.00150874	FAM53B	chr1:8332939-8357620
ENSECAG00000031428	0.00017685	0.00150874	-	chr26:36214659-36215901
ENSECAG00000009109	0.000177077	0.00150877	ZNF79	chr25:31496017-31508460
ENSECAG00000003758	0.000177198	0.00150878	DNASE1L1	chrX:126765110-126769653
ENSECAG00000019306	0.000177706	0.00151138	ZNF653	chr7:50640277-50658329
ENSECAG00000026807	0.000177745	0.00151138	VPS25	chr11:20377048-20381365
ENSECAG00000019253	0.000178058	0.00151301	CBX8	chr11:3093599-3096920
ENSECAG00000015168	0.000178195	0.00151314	RRP7	chr28:40177410-40183503
ENSECAG00000010564	0.000178334	0.0015133	GLMN	chr5:69375660-69414075
ENSECAG00000000367	0.00017871	0.00151534	RFC2	chr13:12042186-12065617
ENSECAG00000007650	0.000178823	0.00151534	EPHA2	chr2:37119407-37147001
ENSECAG00000008252	0.000178937	0.00151534	NOL11	chr11:14532710-14553035
ENSECAG00000015050	0.000179951	0.00152249	CTH	chr5:88239833-88311048
ENSECAG00000016313	0.000180132	0.00152249	PTPN4	chr18:10879099-11039607
ENSECAG00000024434	0.000180146	0.00152249	VKORC1	chr13:19801508-19803240
ENSECAG00000012577	0.00018029	0.00152268	HOXA10	chr4:58382372-58386064
ENSECAG00000020908	0.000180532	0.00152369	NIT2	chr19:57755362-57772085
ENSECAG00000014633	0.000181035	0.00152691	CTC1	chr11:51451441-51476377
ENSECAG00000019276	0.000181192	0.00152721	MCM4	chr9:36219768-36236717
ENSECAG00000008296	0.000181421	0.00152725	CCBE1	chr8:79924589-80158888
ENSECAG00000011721	0.000181579	0.00152725	JARID2	chr20:15142283-15395340
ENSECAG00000020978	0.000181665	0.00152725	RPS25	chr7:27373256-27375307
ENSECAG00000025106	0.000181685	0.00152725	SLC35C2	chr22:36140702-36148880
ENSECAG00000007346	0.000182307	0.0015294	FBXO9	chr20:51787278-51809250
ENSECAG00000014710	0.000182297	0.0015294	FZD6	chr9:50358728-50383421
ENSECAG00000020203	0.00018209	0.0015294	RSPO3	chr10:75066120-75154243
ENSECAG00000012445	0.000182787	0.00153216	CHD1	chr14:70513975-70587966
ENSECAG00000018910	0.000182881	0.00153216	DDX51	chr8:31817241-31822690
ENSECAG00000000298	0.000183215	0.00153394	DENND4C	chr23:38212762-38290119
ENSECAG00000004043	0.000183657	0.00153412	SOCS4	chr24:3141667-3142993
ENSECAG00000010559	0.000183728	0.00153412	ZKSCAN8	chr20:27518974-27524427
ENSECAG00000011001	0.000183587	0.00153412	B4GAT1	chr12:30059198-30061400
ENSECAG00000015938	0.00018385	0.00153412	TNKS1BP1	chr12:20484246-20505825
ENSECAG00000022050	0.000183643	0.00153412	HVCN1	chr8:23706933-23735894
ENSECAG00000007498	0.000184268	0.00153659	AP1AR	chr2:114395339-114428443
ENSECAG00000017281	0.000185627	0.00154586	SORBS3	chr2:51653715-51676729
ENSECAG00000035616	0.000185535	0.00154586	-	chr30:10534014-10573074
ENSECAG00000023411	0.000185921	0.00154729	-	chr1:59878855-60235345
ENSECAG00000012693	0.000186301	0.00154815	LONRF1	chr27:16230709-16324987
ENSECAG00000013482	0.000186396	0.00154815	SERPINA3	chr24:37639325-37645204
ENSECAG00000024279	0.000186187	0.00154815	FAM200B	chr3:109525961-109527935
ENSECAG00000000303	0.000186889	0.00155048	SLC2A1	chr2:15587665-15615823
ENSECAG00000013659	0.000186924	0.00155048	TUBB4A	chr25:39417783-39420022
ENSECAG00000007811	0.000188178	0.00155938	HYI	chr2:14850264-14854338
ENSECAG00000018402	0.000188246	0.00155938	RPS6KA4	chr12:28189767-28199914
ENSECAG00000038916	0.00018861	0.00156136	WDR18	chr7:449825-455924
ENSECAG00000020755	0.000188946	0.00156208	CCT2	chr6:85643354-85675157
ENSECAG00000031430	0.000188821	0.00156208	-	chr6:75407055-75407498
ENSECAG00000015385	0.000189111	0.00156241	RNF150	chr2:90684858-90921042
ENSECAG00000004246	0.000189681	0.00156609	ZNF16	chr9:85593211-85606058
ENSECAG00000024032	0.000190094	0.00156846	KCNK9	chr9:81007604-81092484
ENSECAG00000016209	0.000191966	0.00158286	CTU2	chr3:35940158-36052594
ENSECAG00000021680	0.000192914	0.00158963	BMT2	chr4:70799796-70867455
ENSECAG00000007250	0.000193933	0.00159384	RNF114	chr22:38998694-39011214
ENSECAG00000008342	0.000193889	0.00159384	USP20	chr25:33353366-33380060
ENSECAG00000018736	0.000193643	0.00159384	MRAS	chr16:74618571-74674038
ENSECAG00000025018	0.000193846	0.00159384	ZFX	chrX:19324439-19373233
ENSECAG00000000484	0.000194719	0.00159504	PPARA	chr28:43181290-43245175
ENSECAG00000005234	0.000194612	0.00159504	-	chr19:48032723-48034536
ENSECAG00000010516	0.000194993	0.00159504	DNAJB12	chr1:60645548-60661850
ENSECAG00000012652	0.000195111	0.00159504	CHDH	chr16:35566886-35574176
ENSECAG00000015777	0.000194568	0.00159504	MON1B	chr3:26357243-26366851
ENSECAG00000016301	0.000194803	0.00159504	MCUB	chr2:116540591-116624212
ENSECAG00000016920	0.000194556	0.00159504	BFAR	chr13:31568144-31593542
ENSECAG00000020001	0.000195323	0.00159504	RMND5A	chr15:18508763-18567499
ENSECAG00000020636	0.000195495	0.00159504	GALNT11	chr4:103641178-103667858
ENSECAG00000022699	0.000195416	0.00159504	PKHD1	chr20:50376587-50788187
ENSECAG00000023944	0.000195235	0.00159504	E2F6	chr15:83452065-83472671
ENSECAG00000026813	0.000195607	0.00159504	RPL14	chr16:46755288-46757718
ENSECAG00000015714	0.000195798	0.00159556	RIT1	chr5:38844816-38850926
ENSECAG00000013090	0.000196189	0.00159667	POLA1	chrX:19810674-20098204
ENSECAG00000024661	0.000196082	0.00159667	ILKAP	chr6:23967942-24128295
ENSECAG00000009254	0.000196607	0.00159716	N4BP3	chr14:3668591-3670984
ENSECAG00000012670	0.000196528	0.00159716	ANXA2	chr1:132690639-132732643
ENSECAG00000015076	0.000196633	0.00159716	INO80D	chr18:80470664-80518390
ENSECAG00000010283	0.000197218	0.00160088	MBTPS1	chr3:32064369-32105601
ENSECAG00000014822	0.000197837	0.00160486	CMTR1	chr20:38089659-38143257
ENSECAG00000016379	0.000197994	0.0016051	MAPK8IP3	chr13:42231009-42283104
ENSECAG00000007148	0.000198309	0.00160661	CEP128	chr24:25225146-25680266
ENSECAG00000024264	0.000198441	0.00160664	ARMH1	chr2:13726472-13761321
ENSECAG00000020796	0.000198726	0.0016079	PRKAB2	chr5:45419605-45433065
ENSECAG00000005863	0.000199142	0.0016092	TKT	chr16:36084094-36112313
ENSECAG00000009869	0.000199024	0.0016092	ZNF205	chr13:40882214-40888904
ENSECAG00000005393	0.00019989	0.00161316	ATP11C	chrX:115246197-115415881
ENSECAG00000015533	0.00019984	0.00161316	ATXN3	chr24:35227871-35260906
ENSECAG00000015755	0.000200031	0.00161326	UBR5	chr9:49492010-49567650
ENSECAG00000002428	0.000200708	0.00161768	FBXO28	chr30:9446257-9471343
ENSECAG00000011878	0.000200964	0.00161771	DTL	chr5:23749058-23806830
ENSECAG00000019370	0.000200971	0.00161771	CAMTA2	chr11:49885882-49902531
ENSECAG00000014306	0.000202551	0.00162939	PSMD11	chr11:40368692-40396366
ENSECAG00000015922	0.00020292	0.0016299	MBOAT2	chr15:85598974-85719039
ENSECAG00000023163	0.000203005	0.0016299	CXADR	chr26:16884122-16940683
ENSECAG00000032167	0.00020295	0.0016299	GNG12	chr5:90492926-90494850
ENSECAG00000010284	0.000205012	0.00164496	PKNOX1	chr26:39642093-39735050
ENSECAG00000000224	0.000205619	0.00164692	BCS1L	chr6:8034671-8037366
ENSECAG00000001627	0.000205652	0.00164692	EGLN2	chr10:11238530-11246134
ENSECAG00000002265	0.000205394	0.00164692	PEX11B	chr5:44496311-44502730
ENSECAG00000015363	0.000206581	0.00165331	KLHL22	chr8:1694249-1725103
ENSECAG00000013593	0.000206957	0.00165526	OSR1	chr15:76980574-76987547
ENSECAG00000038379	0.0002076	0.00165934	-	chr6:70902677-70906199
ENSECAG00000019089	0.000207848	0.00166026	TRIM27	chr20:28254063-28271123
ENSECAG00000018906	0.000208034	0.0016607	ZNF292	chr10:40993554-41082557
ENSECAG00000000543	0.000208474	0.00166103	CYBRD1	chr18:50811266-50840846
ENSECAG00000012927	0.00020836	0.00166103	KIAA0319L	chr2:21798686-21884828
ENSECAG00000022576	0.000208289	0.00166103	IARS2	chr30:10685073-10750540
ENSECAG00000010597	0.000209358	0.00166702	TRIT1	chr2:18210117-18289397
ENSECAG00000001856	0.00020975	0.00166907	JRKL	chr7:7884163-7885738
ENSECAG00000008072	0.000209998	0.00166999	RSBN1	chr5:51494102-51527638
ENSECAG00000016106	0.000210905	0.00167586	AGPAT5	chr27:34215921-34264729
ENSECAG00000016462	0.000211005	0.00167586	TFB2M	chr30:6126014-6144483
ENSECAG00000016955	0.000211207	0.00167641	MARK3	chr24:45321604-45426145
ENSECAG00000015608	0.000211565	0.00167712	CRIM1	chr15:61996531-62217238
ENSECAG00000017469	0.000211525	0.00167712	SPC24	chr7:50866729-50873517
ENSECAG00000011181	0.000212363	0.00168074	SLC12A4	chr3:18961582-18983443
ENSECAG00000019819	0.000212199	0.00168074	LRRC2	chr16:41807220-41827350
ENSECAG00000035054	0.000212424	0.00168074	-	chr20:24814499-24814880
ENSECAG00000002425	0.000213475	0.00168799	MFAP3L	chr2:65696216-65710925
ENSECAG00000018888	0.000214101	0.00169187	RENBP	chrX:126450563-126457393
ENSECAG00000034134	0.000214451	0.00169357	-	chr1:33626970-33628558
ENSECAG00000007214	0.000214786	0.00169515	CACNG4	chr11:13923063-13981529
ENSECAG00000006675	0.000215221	0.00169751	UBR3	chr18:49391988-49615364
ENSECAG00000000141	0.000216488	0.00170428	PTCH1	chr23:1688157-1757493
ENSECAG00000008301	0.000216446	0.00170428	XRN1	chr16:77869813-77983158
ENSECAG00000008326	0.000216219	0.00170428	SCAMP4	chr7:1168091-1187655
ENSECAG00000011402	0.000216965	0.00170649	BDP1	chr14:93029667-93106460
ENSECAG00000019343	0.000217083	0.00170649	ALDH1A1	chr23:17493417-17624794
ENSECAG00000021579	0.000217178	0.00170649	POGZ	chr5:42409567-42456967
ENSECAG00000020730	0.000217959	0.00171156	RNH1	chr12:36660354-36675092
ENSECAG00000019013	0.000218372	0.00171337	NDUFAF3	chr16:39555751-39556743
ENSECAG00000021101	0.000218463	0.00171337	LGI4	chr10:6414578-6422020
ENSECAG00000009471	0.000219231	0.00171831	-	chr12:26411178-26422403
ENSECAG00000032959	0.000219422	0.00171873	-	chr12:27344979-27351535
ENSECAG00000013309	0.000219702	0.00171986	SUPT5H	chr10:10417846-10442780
ENSECAG00000024418	0.000219846	0.0017199	GLOD4	chr11:44909015-44927165
ENSECAG00000022905	0.000220109	0.00172089	ACOX1	chr11:6104827-6125389
ENSECAG00000012002	0.000221005	0.00172642	LRRC8B	chr5:71627550-71658161
ENSECAG00000014271	0.000221092	0.00172642	AKR1B1	chr4:88514659-88535745
ENSECAG00000000301	0.000221458	0.00172712	ZNF341	chr22:25441954-25496384
ENSECAG00000011680	0.000221369	0.00172712	TBC1D19	chr3:100233571-100373496
ENSECAG00000009709	0.000222219	0.0017309	MYO1D	chr11:40038778-40355178
ENSECAG00000010491	0.000222103	0.0017309	MFSD10	chr3:119205399-119209845
ENSECAG00000024183	0.000222422	0.00173141	SERPINB11	chr8:83582345-83604786
ENSECAG00000010047	0.000222733	0.00173275	BUB3	chr1:9783842-9795920
ENSECAG00000015410	0.00022332	0.00173624	MAP3K6	chr2:28496020-28508640
ENSECAG00000013909	0.00022445	0.00174394	SIRT1	chr1:56786103-56814050
ENSECAG00000024626	0.000224632	0.00174428	FAM193B	chr14:3849742-3878352
ENSECAG00000011168	0.000225213	0.00174554	TUBGCP6	chr28:46847313-46875894
ENSECAG00000016543	0.000225167	0.00174554	-	chrX:56058777-56063774
ENSECAG00000030258	0.000225003	0.00174554	-	chr4:96011245-96011668
ENSECAG00000023237	0.000225625	0.00174765	HNRNPA3	chr18:55603214-55608254
ENSECAG00000024179	0.000226282	0.00175166	EBNA1BP2	chr2:15109110-15115709
ENSECAG00000007763	0.00022664	0.00175335	ALMS1	chr15:30340459-30589455
ENSECAG00000011889	0.000226968	0.0017548	USPL1	chr17:9973583-10003382
ENSECAG00000023976	0.000227434	0.00175732	NOC2L	chr2:48908634-48922706
ENSECAG00000011981	0.00023007	0.00177659	SLC25A43	chrX:98654168-98690654
ENSECAG00000012186	0.000230272	0.00177705	PHLPP2	chr3:22820480-22890055
ENSECAG00000007872	0.000230636	0.00177877	TCF19	chr20:30992257-30996726
ENSECAG00000016519	0.000231135	0.00178152	ARV1	chr1:80811946-80824599
ENSECAG00000008774	0.00023155	0.00178362	ARL6IP5	chr16:22292851-22319479
ENSECAG00000013849	0.000232189	0.00178744	ZFP28	chr10:25869394-25894335
ENSECAG00000009952	0.000232991	0.00179181	EGFR	chr4:24604201-24796263
ENSECAG00000014833	0.000233109	0.00179181	CRY1	chr28:30984651-31077154
ENSECAG00000020056	0.000233186	0.00179181	SLC11A2	chr6:69306695-69337392
ENSECAG00000016034	0.000233471	0.0017929	CASP7	chr1:18176971-18207501
ENSECAG00000024870	0.0002344	0.00179801	CWH43	chr3:81843012-81897037
ENSECAG00000037356	0.000234423	0.00179801	-	chr10:22597038-22605659
ENSECAG00000018394	0.000235067	0.00180185	MESD	chr1:91065340-91072627
ENSECAG00000032555	0.000235658	0.00180527	-	chr7:805289-809379
ENSECAG00000005807	0.000237109	0.00181527	CCDC151	chr7:50691936-50699120
ENSECAG00000007621	0.000237255	0.00181528	TRIP11	chr24:35159819-35217554
ENSECAG00000020699	0.000237544	0.00181638	PABPC1	chr9:48184623-48201059
ENSECAG00000004843	0.000238044	0.00181701	MDM4	chr5:1102589-1122934
ENSECAG00000010882	0.000237979	0.00181701	-	chr30:7913108-7916382
ENSECAG00000019898	0.000238061	0.00181701	TTC21B	chr18:45971589-46051599
ENSECAG00000000753	0.000238644	0.00182035	TTC17	chr12:8343986-8492159
ENSECAG00000003345	0.000239136	0.001823	-	chr2:42358305-42502091
ENSECAG00000008403	0.000239438	0.00182418	RPL8	chr9:85530611-85532748
ENSECAG00000030758	0.000239936	0.00182687	TIGD5	chr9:84419607-84421548
ENSECAG00000033054	0.00024045	0.00182967	-	chr4:102169458-102172713
ENSECAG00000005750	0.000241968	0.00183787	ZNF664	chr8:26264330-26265116
ENSECAG00000014762	0.000241806	0.00183787	PFAS	chr11:51478541-51493241
ENSECAG00000018343	0.00024194	0.00183787	LENG8	chr10:23990620-24000868
ENSECAG00000003681	0.000242591	0.00184149	-	chr13:3329753-3330468
ENSECAG00000001048	0.000243065	0.00184397	-	chr18:34561234-34562623
ENSECAG00000022206	0.000243228	0.00184409	PMPCA	chr25:38170260-38181335
ENSECAG00000021525	0.000243542	0.00184535	IL4R	chr13:21872425-21910040
ENSECAG00000012914	0.000244076	0.00184828	RAB22A	chr22:45729002-45747082
ENSECAG00000003367	0.000244561	0.00184971	RAD51C	chr11:33199695-33228815
ENSECAG00000012143	0.00024445	0.00184971	CYFIP1	chr1:114965888-115021329
ENSECAG00000000518	0.000244814	0.00185013	ARID1B	chr31:10733337-11144488
ENSECAG00000025129	0.000244911	0.00185013	NDRG1	chr9:76028648-76083709
ENSECAG00000006942	0.000245454	0.00185241	STIP1	chr12:28053438-28065357
ENSECAG00000020532	0.000245509	0.00185241	-	chr8:30772413-30776604
ENSECAG00000016332	0.000245708	0.00185279	PIGO	chr25:438637-445011
ENSECAG00000018650	0.000246464	0.00185738	SMC2	chr25:10109570-10153979
ENSECAG00000011139	0.000246786	0.00185869	-	chr10:5893488-5896739
ENSECAG00000018390	0.00024729	0.00186082	FFAR4	chr1:35673710-35694764
ENSECAG00000018903	0.000247366	0.00186082	ACTR10	chr24:5795141-5814356
ENSECAG00000011453	0.000247739	0.0018625	CCDC93	chr18:12882292-13046170
ENSECAG00000009294	0.000248314	0.00186347	PARD6B	chr22:39608567-39622767
ENSECAG00000010663	0.000248133	0.00186347	SKIL	chr19:13091387-13111602
ENSECAG00000024756	0.000248226	0.00186347	DSEL	chr8:86765875-86769514
ENSECAG00000001385	0.000249991	0.00187493	ZBED4	chr28:46480382-46483907
ENSECAG00000014289	0.000250271	0.00187591	ARHGAP12	chr29:7006952-7108100
ENSECAG00000010640	0.000250815	0.00187886	MAP2K1	chr1:127313155-127388451
ENSECAG00000021161	0.000251017	0.00187926	MRPL13	chr9:65335694-65379734
ENSECAG00000004471	0.000251366	0.0018798	EIF4E3	chr16:20013858-20230332
ENSECAG00000013084	0.00025154	0.0018798	ARL8B	chr16:12506299-12547080
ENSECAG00000018547	0.000251541	0.0018798	BROX	chr30:10467241-10486816
ENSECAG00000021507	0.000252507	0.0018859	ATF6B	chr20:32642327-32651769
ENSECAG00000017044	0.000252823	0.00188622	RALA	chr4:10955355-10971572
ENSECAG00000019373	0.000253002	0.00188622	GARS	chr4:61280351-61323895
ENSECAG00000024443	0.000252976	0.00188622	TMEM62	chr1:147212369-147244867
ENSECAG00000005608	0.000253476	0.00188863	TOP2B	chr16:58927471-59028172
ENSECAG00000021300	0.000253659	0.00188887	CFLAR	chr18:76301015-76324307
ENSECAG00000000263	0.000254173	0.00188933	SLC35A2	chrX:40808768-40816551
ENSECAG00000006649	0.00025407	0.00188933	CELF2	chr29:24221448-24516789
ENSECAG00000019845	0.000254081	0.00188933	SPAG7	chr11:49903525-49907399
ENSECAG00000020889	0.000255094	0.00189505	CHTOP	chr5:40501914-40508848
ENSECAG00000019904	0.000255462	0.00189666	CHST11	chr28:28881985-29132639
ENSECAG00000020154	0.000256869	0.00190597	UBAC2	chr17:68264305-68425158
ENSECAG00000019677	0.000257221	0.00190745	EPHX1	chr30:7989169-8006337
ENSECAG00000000508	0.000257542	0.00190871	-	chr10:28014760-28025538
ENSECAG00000000700	0.000257721	0.0019089	EPRS	chr30:12960566-13031514
ENSECAG00000004513	0.000257933	0.00190918	DOP1A	chr10:37711302-37801946
ENSECAG00000017002	0.000258071	0.00190918	LARP1	chr14:23073795-23126425
ENSECAG00000024060	0.000258216	0.00190918	LRFN5	chr1:179519416-179656795
ENSECAG00000000931	0.000259466	0.00191729	TMEM119	chr8:14522912-14523740
ENSECAG00000000577	0.000259815	0.00191761	DAD1	chr1:162584212-162593729
ENSECAG00000021005	0.000259694	0.00191761	AKAP11	chr17:27796513-27875883
ENSECAG00000007896	0.000260159	0.00191902	REXO4	chr25:36196577-36207029
ENSECAG00000020642	0.000260786	0.00192138	TFE3	chrX:40913008-40922948
ENSECAG00000021514	0.000260735	0.00192138	PGAP2	chr7:73975246-73995303
ENSECAG00000020948	0.000261038	0.0019221	PANK3	chr14:11587068-11605369
ENSECAG00000024905	0.000261326	0.00192309	STRIP1	chr5:54733231-54762343
ENSECAG00000015258	0.00026163	0.0019242	-	chr21:3309173-3311368
ENSECAG00000006466	0.000263002	0.00193076	CLDN4	chr13:11708785-11709415
ENSECAG00000013089	0.000263138	0.00193076	FKBP10	chr11:21070104-21078865
ENSECAG00000018146	0.000262817	0.00193076	VPS36	chr17:18962664-18982592
ENSECAG00000024806	0.000262923	0.00193076	GPR176	chr1:150003967-150112541
ENSECAG00000009708	0.000263716	0.00193161	UMPS	chr19:37473710-37492766
ENSECAG00000016353	0.000263565	0.00193161	OLA1	chr18:52931084-53097051
ENSECAG00000017521	0.000263463	0.00193161	RAB18	chr29:10687541-10743096
ENSECAG00000007945	0.000264288	0.00193448	TMEM131	chr15:11546950-11770153
ENSECAG00000008569	0.000264417	0.00193448	TMTC1	chr6:55418776-55670869
ENSECAG00000009485	0.000265206	0.00193702	GPT2	chr3:390060-421464
ENSECAG00000018090	0.000265092	0.00193702	INTS10	chr27:2412474-2441742
ENSECAG00000018567	0.000265229	0.00193702	KAT8	chr13:19777669-19787990
ENSECAG00000010784	0.000265883	0.00193954	ATRIP	chr16:39867151-40059860
ENSECAG00000014984	0.000265811	0.00193954	PGK1	chrX:61091220-61110233
ENSECAG00000012279	0.000266506	0.00194295	ELMO2	chr22:36154247-36187494
ENSECAG00000021663	0.000266685	0.00194312	SMOC1	chr24:15812973-15954929
ENSECAG00000007918	0.000266871	0.00194335	TNS4	chr11:22171827-22193379
ENSECAG00000024031	0.000267162	0.00194433	KIAA0232	chr3:116510441-116566414
ENSECAG00000014049	0.000267337	0.00194448	ITPA	chr22:20106415-20115528
ENSECAG00000019266	0.000267561	0.00194498	SLC35F2	chr7:17419413-17519636
ENSECAG00000021023	0.000268082	0.00194763	QRSL1	chr10:57929564-57959592
ENSECAG00000002523	0.00026852	0.00194969	SOWAHB	chr3:61127447-61129823
ENSECAG00000014108	0.000270223	0.00196003	TNFRSF8	chr2:39790036-39853712
ENSECAG00000015355	0.000270395	0.00196003	CLK1	chr18:76062190-76071421
ENSECAG00000020589	0.000270413	0.00196003	HDAC3	chr14:34687459-34701511
ENSECAG00000001784	0.000270824	0.00196086	CD14	chr14:35514398-35515929
ENSECAG00000006545	0.000270841	0.00196086	NSFL1C	chr22:21734291-21756332
ENSECAG00000015352	0.00027106	0.00196131	PPP2R3C	chr1:173872667-173893288
ENSECAG00000000306	0.000271321	0.00196155	GLRX3	chr1:3451269-3483352
ENSECAG00000013749	0.000271563	0.00196155	MBOAT1	chr20:19219088-19310218
ENSECAG00000023244	0.000271534	0.00196155	TAF1B	chr15:84815623-84883886
ENSECAG00000017447	0.000271723	0.00196158	SMS	chrX:17339876-17384261
ENSECAG00000009387	0.000272536	0.00196631	MEIS1	chr15:36382826-36512410
ENSECAG00000005616	0.000273036	0.00196853	RPA2	chr2:28079583-28096411
ENSECAG00000017742	0.000273158	0.00196853	ERN2	chr13:24844134-24863124
ENSECAG00000020688	0.000273559	0.00197029	CDADC1	chr17:21753207-21789523
ENSECAG00000024647	0.0002745	0.00197593	MBLAC2	chr14:77406956-77418334
ENSECAG00000015152	0.00027477	0.00197615	SERPINA6	chr24:37337914-37355964
ENSECAG00000031859	0.000274847	0.00197615	HBA2	chr13:43643708-43644562
ENSECAG00000024750	0.000275245	0.00197788	NCALD	chr9:48982312-49251651
ENSECAG00000006607	0.000275683	0.00197916	KIF11	chr1:36519796-36566253
ENSECAG00000034473	0.000275739	0.00197916	HOXB8	chr11:24735329-24737767
ENSECAG00000012383	0.000276194	0.00198129	ATE1	chr1:11048448-11236518
ENSECAG00000023709	0.00027648	0.0019822	SRSF10	chr2:31124997-31132881
ENSECAG00000020385	0.000277026	0.00198498	CD63	chr6:74417062-74419470
ENSECAG00000003199	0.000277507	0.00198729	GGACT	chr17:69396879-69397350
ENSECAG00000011569	0.000278101	0.00199041	KHDC4	chr5:38825760-38842813
ENSECAG00000021154	0.000278307	0.00199074	ZNF699	chr7:52692726-52701111
ENSECAG00000017207	0.000278915	0.00199396	C14H5orf15	chr14:41041881-41054681
ENSECAG00000020077	0.000279522	0.00199715	HTATIP2	chr7:90229867-90245531
ENSECAG00000017368	0.000280285	0.00200146	MTF2	chr5:68707435-68773555
ENSECAG00000015278	0.00028096	0.00200261	IDH3A	chr1:116926668-116947090
ENSECAG00000015935	0.000280891	0.00200261	ACTB	chr13:4382296-4388231
ENSECAG00000017013	0.000281081	0.00200261	MRPL4	chr7:51498465-51504498
ENSECAG00000019212	0.000281085	0.00200261	WDR4	chr26:39544002-39577931
ENSECAG00000010812	0.000281749	0.0020062	EDC4	chr3:18908361-18919561
ENSECAG00000014442	0.000282384	0.00200958	OPRK1	chr9:30936633-30964808
ENSECAG00000033850	0.000283089	0.00201346	-	chr1:116664237-116686538
ENSECAG00000015499	0.000283644	0.00201626	XPC	chr16:4477573-4510242
ENSECAG00000024655	0.00028456	0.00202162	EMILIN2	chr8:46209240-46259595
ENSECAG00000008104	0.00028493	0.0020231	DYNLL1	chr8:16052268-16054085
ENSECAG00000017190	0.00028544	0.00202557	-	chr7:52491344-52493027
ENSECAG00000022868	0.000285687	0.00202618	-	chr25:25605055-25675814
ENSECAG00000018468	0.000286129	0.00202711	BRF1	chr24:46870260-46940148
ENSECAG00000021501	0.000286142	0.00202711	UQCRC2	chr13:27403861-27426741
ENSECAG00000016587	0.000286661	0.00202802	GOLPH3L	chr5:43100952-43141568
ENSECAG00000019639	0.000286756	0.00202802	SNRPA1	chr1:107322118-107335054
ENSECAG00000023940	0.000286452	0.00202802	NDOR1	chr25:39385681-39394438
ENSECAG00000012520	0.000288042	0.00203596	SRD5A1	chr21:53616374-53638223
ENSECAG00000020931	0.000288376	0.00203717	TRIM65	chr11:6160478-6165542
ENSECAG00000017471	0.000289726	0.00204325	-	chr1:149707410-149741517
ENSECAG00000020891	0.000289722	0.00204325	SLC29A3	chr1:59767097-59808254
ENSECAG00000024899	0.000289677	0.00204325	PLA2G7	chr20:46158638-46193209
ENSECAG00000013737	0.000290097	0.00204472	MRPL11	chr12:30140413-30143250
ENSECAG00000004809	0.000290661	0.00204685	B3GALNT1	chr19:5224129-5241138
ENSECAG00000019591	0.000291053	0.00204685	ANKRD28	chr16:67205873-67404290
ENSECAG00000023099	0.000290764	0.00204685	COLGALT1	chr21:3096598-3114957
ENSECAG00000024703	0.000290931	0.00204685	APAF1	chr28:24121469-24186635
ENSECAG00000006436	0.00029146	0.00204742	COQ10B	chr18:72853730-72869204
ENSECAG00000014253	0.000291383	0.00204742	PMPCB	chr4:3984501-3999159
ENSECAG00000003471	0.000293071	0.00205758	WTAP	chr31:8560796-8578513
ENSECAG00000015040	0.000293855	0.00206192	NASP	chr2:12686348-12898952
ENSECAG00000000749	0.000294105	0.00206252	DLD	chr4:7818923-7848692
ENSECAG00000024635	0.000295212	0.00206869	EMC6	chr11:47559126-47559459
ENSECAG00000036915	0.000295314	0.00206869	-	chrX:7468720-7472228
ENSECAG00000007197	0.000295862	0.00206885	-	chr1:162946792-162953714
ENSECAG00000011238	0.000295745	0.00206885	PSTK	chr1:9967246-9985537
ENSECAG00000020110	0.000295999	0.00206885	INTS8	chr9:42960536-43026365
ENSECAG00000026819	0.000295832	0.00206885	NTN1	chr11:52149122-52317552
ENSECAG00000019739	0.00029636	0.00207023	PXDN	chr15:91363108-91447975
ENSECAG00000017593	0.000297012	0.00207362	HMBS	chr7:27442097-27449166
ENSECAG00000021502	0.000298085	0.00207995	HS1BP3	chr15:75840797-75873037
ENSECAG00000012093	0.000298656	0.00208184	NEURL4	chr11:50668484-50679773
ENSECAG00000015999	0.000298688	0.00208184	CTBP1	chr3:120723440-120751727
ENSECAG00000012601	0.000299365	0.0020854	CEP85L	chr10:67838444-67986661
ENSECAG00000018188	0.000299627	0.00208606	KYNU	chr18:26036991-26136254
ENSECAG00000018882	0.000299962	0.00208724	HSPA14	chr29:21212938-21240280
ENSECAG00000019651	0.000300346	0.00208759	TSEN34	chr10:23663634-23672160
ENSECAG00000024675	0.000300204	0.00208759	CHST14	chr1:149521462-149522593
ENSECAG00000014461	0.000300658	0.0020886	HARS2	chr14:35456565-35466131
ENSECAG00000002155	0.000301273	0.00209145	NUP93	chr3:9805026-9889821
ENSECAG00000017478	0.000301403	0.00209145	B4GALT6	chr8:55889356-55975437
ENSECAG00000024178	0.000301647	0.00209199	RPUSD2	chr1:149436102-149439662
ENSECAG00000025083	0.000302072	0.00209378	FEM1A	chr7:3390124-3392110
ENSECAG00000012388	0.000303428	0.00209975	GALNT5	chr18:38339055-38384841
ENSECAG00000018758	0.000303437	0.00209975	DHX57	chr15:60098335-60147951
ENSECAG00000022469	0.000303149	0.00209975	RPL27A	chr7:80259030-80261628
ENSECAG00000019967	0.000304087	0.00210221	MUS81	chr12:29659836-29665196
ENSECAG00000023512	0.000304128	0.00210221	MTA3	chr15:56689008-56834759
ENSECAG00000008704	0.000304729	0.0021052	MUTYH	chr2:13003891-13140192
ENSECAG00000022246	0.00030499	0.00210584	PIP4K2B	chr11:23399456-23423517
ENSECAG00000003967	0.000305254	0.0021065	SHC1	chr5:39485554-39493127
ENSECAG00000019876	0.000308045	0.00212459	ATP23	chr6:76392791-76405813
ENSECAG00000017994	0.000308301	0.00212519	EDC3	chr1:120200606-120239133
ENSECAG00000010103	0.0003096	0.00213297	ZC3H7B	chr28:38953823-38982830
ENSECAG00000018720	0.000309883	0.00213375	AGBL2	chr12:12064824-12108787
ENSECAG00000003503	0.000311362	0.00214275	DNAJA3	chr13:39742754-39772859
ENSECAG00000009606	0.00031157	0.002143	CUL1	chr4:101308412-101386431
ENSECAG00000010756	0.000312334	0.0021469	PPME1	chr7:71824781-71867601
ENSECAG00000014636	0.000312479	0.0021469	WDR27	chr31:1095943-1282141
ENSECAG00000004586	0.000313578	0.00215239	ARSI	chr14:27019087-27023917
ENSECAG00000012362	0.000313793	0.00215239	C7	chr21:25896993-26024455
ENSECAG00000030878	0.000313648	0.00215239	-	chrX:13757699-13771272
ENSECAG00000016598	0.000315467	0.0021615	HINT3	chr10:74062027-74078526
ENSECAG00000018369	0.000315349	0.0021615	RGMB	chr14:70625763-70649991
ENSECAG00000011826	0.000315748	0.00216225	ATP5IF1	chr2:27818179-27820483
ENSECAG00000017805	0.000316226	0.00216339	HSD17B4	chr14:53031919-53113430
ENSECAG00000024269	0.000316261	0.00216339	UGT8	chr2:112389000-112467652
ENSECAG00000003357	0.000316984	0.00216716	ING1	chr17:77935395-77940898
ENSECAG00000000097	0.00031905	0.00217729	-	chr8:3066854-3077075
ENSECAG00000013046	0.000318878	0.00217729	ZBTB21	chr26:38833753-38843838
ENSECAG00000017703	0.000319163	0.00217729	SLC35F6	chr15:70404843-70419036
ENSECAG00000018069	0.000318805	0.00217729	ARAP2	chr3:92529701-92729369
ENSECAG00000013547	0.000319581	0.00217896	ARHGAP28	chr8:34835974-35021156
ENSECAG00000008150	0.000320613	0.00218481	TMEM245	chr25:14743270-14829925
ENSECAG00000024227	0.00032133	0.00218837	SIAH1	chr3:1724174-1725023
ENSECAG00000025065	0.000321485	0.00218837	COL12A1	chr10:30375856-30480133
ENSECAG00000022763	0.000322241	0.00219232	CCNT2	chr18:18937332-18974859
ENSECAG00000010097	0.000323657	0.00220076	-	chr4:104174017-104254121
ENSECAG00000006526	0.000324518	0.0022044	CENPJ	chr17:257895-456934
ENSECAG00000021864	0.000324544	0.0022044	MAN2C1	chr1:119714645-119719213
ENSECAG00000015445	0.000325244	0.00220744	HACE1	chr10:56234847-56383527
ENSECAG00000021529	0.000325345	0.00220744	EZH2	chr4:101391719-101430993
ENSECAG00000003051	0.000326089	0.0022113	SLC30A1	chr5:24179000-24182424
ENSECAG00000020667	0.000327667	0.0022208	PRPF31	chr10:23602981-23617136
ENSECAG00000017485	0.000327885	0.00222107	TGM1	chr1:163941336-163962522
ENSECAG00000023152	0.000329587	0.00223139	PI4KA	chr8:5099323-5222630
ENSECAG00000017807	0.000332985	0.00225318	NAV2	chr7:89626173-90023454
ENSECAG00000000794	0.000334106	0.00225357	EMB	chr21:21688669-21730201
ENSECAG00000007248	0.000334106	0.00225357	SMPD4	chr8:1549213-1571606
ENSECAG00000013403	0.000333731	0.00225357	ZNF383	chr10:8876861-8882527
ENSECAG00000015883	0.00033326	0.00225357	C23H9orf3	chr23:2088089-2432607
ENSECAG00000016816	0.000334121	0.00225357	MED6	chr24:16407264-16585794
ENSECAG00000023392	0.000333792	0.00225357	ZBTB8A	chr2:24292487-24358267
ENSECAG00000022741	0.000334327	0.00225374	CDC42EP3	chr15:61099003-61099768
ENSECAG00000017791	0.000335549	0.00226076	DIP2B	chr6:68928509-69133136
ENSECAG00000035640	0.000336814	0.00226806	-	chr10:26726485-26731953
ENSECAG00000018098	0.000337575	0.00227197	SON	chr26:31437108-31468157
ENSECAG00000000453	0.00033848	0.00227683	GCFC2	chr15:28472904-28517292
ENSECAG00000013600	0.00033871	0.00227716	-	chr28:47198324-47201636
ENSECAG00000015915	0.000339694	0.00228244	-	chr26:14037239-14118725
ENSECAG00000018363	0.00033986	0.00228244	GNAQ	chr23:13045744-13336883
ENSECAG00000022047	0.000340871	0.002288	APOD	chr19:34701709-34718488
ENSECAG00000000909	0.000341128	0.0022885	CSPP1	chr9:18714417-18872337
ENSECAG00000018233	0.00034164	0.00229071	NIPBL	chr21:29015690-29124751
ENSECAG00000019473	0.000341975	0.00229173	ZNF319	chr3:10798746-10802213
ENSECAG00000014291	0.000342316	0.00229279	PAFAH1B1	chr11:46433194-46505442
ENSECAG00000009402	0.000343097	0.00229679	VEGFA	chr20:43590762-43604805
ENSECAG00000000414	0.000344334	0.00230131	SLC2A2	chr19:13632198-13659908
ENSECAG00000015324	0.000344691	0.00230131	-	chrX:6668086-6794064
ENSECAG00000022120	0.000344645	0.00230131	EWSR1	chr8:9693010-9719097
ENSECAG00000023893	0.000343995	0.00230131	SERPINB5	chr8:83259658-83284916
ENSECAG00000023998	0.000344304	0.00230131	RTCB	chr28:31688039-31708231
ENSECAG00000000393	0.000344884	0.00230137	HPS1	chr1:31159902-31184395
ENSECAG00000018923	0.000345557	0.00230464	RBFOX2	chr28:34269762-34540969
ENSECAG00000014850	0.000345813	0.00230512	GNL3	chr16:36569000-36575404
ENSECAG00000001996	0.00034717	0.00231293	CDC42EP4	chr11:8311357-8331735
ENSECAG00000000361	0.000347795	0.00231392	HEATR3	chr3:3163174-3197809
ENSECAG00000016078	0.000347788	0.00231392	CSGALNACT2	chr1:71545769-71572692
ENSECAG00000019749	0.000347872	0.00231392	COMMD9	chr12:2774078-2792070
ENSECAG00000008929	0.000348061	0.00231394	AAR2	chr22:27717492-27735822
ENSECAG00000019064	0.000348841	0.00231789	GHITM	chr1:86647060-86675882
ENSECAG00000024956	0.000349033	0.00231794	KDM5C	chrX:45167627-45197507
ENSECAG00000010437	0.000349405	0.00231918	TCEA3	chr2:31599434-31631316
ENSECAG00000021065	0.000350377	0.0023244	RPL5	chr5:68961333-68970452
ENSECAG00000008110	0.000351693	0.00233067	TMEM116	chr8:22724505-22782115
ENSECAG00000010500	0.000351539	0.00233067	ITGA4	chr18:59353625-59428446
ENSECAG00000014053	0.000351971	0.00233128	SF3B3	chr3:23798546-23847143
ENSECAG00000010028	0.000352353	0.00233136	EVPL	chr11:6064813-6080998
ENSECAG00000019077	0.000352382	0.00233136	CLTC	chr11:33960342-34022845
ENSECAG00000035192	0.000352542	0.00233136	AP5B1	chr12:29588934-29591680
ENSECAG00000012867	0.000353409	0.00233586	MIER3	chr21:16221249-16248264
ENSECAG00000013504	0.000353716	0.00233665	PSMD5	chr25:24979951-24997138
ENSECAG00000015301	0.000353963	0.00233705	RNF122	chr27:11355616-11367888
ENSECAG00000024773	0.000354559	0.00233975	SH3GL1	chr7:3068599-3099177
ENSECAG00000018168	0.000355394	0.00234403	ATF5	chr10:19929829-19932331
ENSECAG00000007555	0.000355701	0.00234482	TRIM41	chr14:507920-517123
ENSECAG00000021754	0.000356261	0.00234728	MARK2	chr12:27778962-27832721
ENSECAG00000024681	0.000356603	0.00234829	PUF60	chr9:84595429-84604170
ENSECAG00000021613	0.000358579	0.00235972	WWTR1	chr16:83788293-83943533
ENSECAG00000026833	0.000358714	0.00235972	ZFC3H1	chr6:87112595-87163025
ENSECAG00000014590	0.000359813	0.0023657	MDFI	chr20:41871063-41887375
ENSECAG00000009253	0.000360457	0.00236869	IRAK1BP1	chr10:33810471-33843513
ENSECAG00000015033	0.000362025	0.0023765	NTMT1	chr25:33186264-33192082
ENSECAG00000023625	0.000361997	0.0023765	FCHO2	chr14:91804214-91928380
ENSECAG00000017022	0.000362246	0.0023767	UPF2	chr29:23624030-23730237
ENSECAG00000010980	0.000362578	0.00237764	GLE1	chr25:32323837-32346797
ENSECAG00000001653	0.00036459	0.00238756	POLE	chr8:32194965-32254733
ENSECAG00000012194	0.000364581	0.00238756	DDX49	chr21:4098988-4106164
ENSECAG00000014030	0.000364662	0.00238756	-	chr3:10710845-10750856
ENSECAG00000019843	0.000365326	0.00239065	ATL3	chr12:27586639-27627482
ENSECAG00000030355	0.000365566	0.00239097	-	chr19:48596957-48598292
ENSECAG00000008017	0.000366418	0.0023953	TBC1D5	chr16:65651416-66172848
ENSECAG00000022645	0.000366987	0.00239776	CUX1	chr13:9963793-10324076
ENSECAG00000011360	0.000367351	0.00239889	PCGF1	chr15:29549354-29551510
ENSECAG00000010105	0.000367606	0.0023993	TBCD	chr11:295734-486568
ENSECAG00000008167	0.000368909	0.00240642	SPPL2A	chr1:140590971-140633992
ENSECAG00000026994	0.00036908	0.00240642	TMEM14C	chr20:11115905-11122759
ENSECAG00000004316	0.000370738	0.00241597	-	chr9:42503832-42504246
ENSECAG00000019040	0.000372221	0.00242437	FGFR1OP	chr31:3074833-3104869
ENSECAG00000017704	0.000373566	0.00243187	ZBTB1	chr24:11180768-11185788
ENSECAG00000022922	0.000374013	0.00243352	FTO	chr3:6829490-7180809
ENSECAG00000009181	0.000374984	0.00243856	CLINT1	chr14:20602616-20664904
ENSECAG00000007392	0.000375263	0.00243911	NPEPPS	chr11:23812719-23986851
ENSECAG00000010384	0.000376212	0.00244275	ARSE	chrX:1218938-1238678
ENSECAG00000033173	0.000376091	0.00244275	ALKBH4	chr13:10427699-10436516
ENSECAG00000012945	0.00037661	0.00244406	TPST2	chr8:11982087-12036533
ENSECAG00000011370	0.000379672	0.00246266	SMARCD2	chr11:15524019-15534186
ENSECAG00000012138	0.000380989	0.00246992	NSUN5	chr13:11323694-11333648
ENSECAG00000010791	0.000381224	0.00247017	LMCD1	chr16:9604271-9663593
ENSECAG00000010873	0.000381841	0.00247289	CNIH4	chr30:9235588-9252726
ENSECAG00000018555	0.000382351	0.00247491	UBP1	chr16:52485870-52536566
ENSECAG00000019711	0.000383799	0.002483	PGD	chr2:41161669-41177263
ENSECAG00000009091	0.000384413	0.00248568	WDR74	chr12:26605871-26611577
ENSECAG00000009706	0.000385378	0.00248838	AKAP13	chr1:97992741-98311687
ENSECAG00000019053	0.000385426	0.00248838	ABRAXAS1	chr3:55171809-55190291
ENSECAG00000033060	0.000385034	0.00248838	-	chr3:68285542-68287090
ENSECAG00000020619	0.000385801	0.00248952	MSX1	chr3:114896536-114900583
ENSECAG00000000184	0.000386081	0.00249005	CREB3	chr25:999439-1002983
ENSECAG00000016420	0.00038762	0.00249868	ZNF12	chr13:4752609-4759585
ENSECAG00000009093	0.000389606	0.00250871	GLYR1	chr13:39428918-39461802
ENSECAG00000014532	0.00038968	0.00250871	USP5	chr6:35347536-35361788
ENSECAG00000021543	0.000389777	0.00250871	CDKN1A	chr20:37470639-37474178
ENSECAG00000019165	0.000390576	0.00251256	CENPK	chr21:8668894-8697681
ENSECAG00000005084	0.000391239	0.00251425	-	chr26:2866825-2871474
ENSECAG00000012032	0.000391101	0.00251425	KIT	chr3:79504107-79619675
ENSECAG00000016794	0.00039269	0.00252228	ANKRD13C	chr5:88362885-88448537
ENSECAG00000017894	0.000393071	0.00252343	CKAP2	chr17:19011107-19026141
ENSECAG00000001441	0.000394263	0.00252979	TNK2	chr19:36130260-36170151
ENSECAG00000018086	0.000394493	0.00252997	FAM214B	chr25:454264-456779
ENSECAG00000018579	0.000394936	0.00253151	F11R	chr5:32246416-32263759
ENSECAG00000026987	0.000395377	0.00253304	-	chr4:44222745-44228639
ENSECAG00000016634	0.000396453	0.00253837	-	chrX:39571824-39572758
ENSECAG00000017621	0.000396816	0.00253837	TESK2	chr2:13083406-13119381
ENSECAG00000019278	0.000396733	0.00253837	GREB1L	chr8:43215345-43359308
ENSECAG00000010053	0.000397923	0.00254155	HJURP	chr6:20525174-20541055
ENSECAG00000013639	0.000397752	0.00254155	B9D1	chr11:59568073-59582084
ENSECAG00000025104	0.000397567	0.00254155	HNRNPK	chr23:6938947-6951838
ENSECAG00000008151	0.000399454	0.00255003	WDR73	chr1:93391641-93403094
ENSECAG00000008499	0.000400029	0.0025511	COL5A2	chr18:65664727-65803946
ENSECAG00000011019	0.000399883	0.0025511	KCNAB3	chr11:51182180-51187843
ENSECAG00000011996	0.000402167	0.00256213	ZMYND10	chr16:38482717-38488141
ENSECAG00000015306	0.00040211	0.00256213	ATG4D	chr7:51302994-51308706
ENSECAG00000039428	0.000402737	0.00256445	-	chr6:18827818-18830107
ENSECAG00000000682	0.000402954	0.00256453	NDUFB5	chr19:21032032-21046524
ENSECAG00000023516	0.000404803	0.00257499	POLR1C	chr20:43367430-43371059
ENSECAG00000000678	0.000405283	0.00257674	NFYC	chr2:17466051-17516495
ENSECAG00000009119	0.000405709	0.00257814	JAK2	chr23:25864366-25998417
ENSECAG00000008196	0.00040655	0.00257976	GNB4	chr19:20848440-20879266
ENSECAG00000017246	0.000406582	0.00257976	PPP1R7	chr6:26478622-26506729
ENSECAG00000021805	0.000406527	0.00257976	LAMB2	chr16:39470406-39482070
ENSECAG00000001568	0.00040875	0.00259118	GPD1	chr6:68608494-68613942
ENSECAG00000017989	0.000408796	0.00259118	TAB2	chr31:17357485-17403173
ENSECAG00000005829	0.000410983	0.0026024	ARHGAP42	chr7:11449706-11706049
ENSECAG00000011269	0.000410799	0.0026024	-	chr16:39258791-39263219
ENSECAG00000006687	0.000413349	0.00261607	PIN1	chr7:51772766-51784859
ENSECAG00000016791	0.000414032	0.00261906	MEIS3	chr10:17706560-17717287
ENSECAG00000024214	0.000414701	0.00262198	FANCA	chr3:36836393-36893300
ENSECAG00000013916	0.000416145	0.00262978	COPS5	chr9:18874571-18891116
ENSECAG00000001515	0.000417351	0.00263607	MRPL54	chr7:2681416-2683269
ENSECAG00000009141	0.000418547	0.00264096	PGAP3	chr11:22788846-22803242
ENSECAG00000015587	0.000418351	0.00264096	FEM1B	chr1:125720831-125733198
ENSECAG00000011250	0.000419507	0.00264435	WDYHV1	chr9:67934056-67955150
ENSECAG00000015558	0.00041942	0.00264435	-	chr26:39748394-39761755
ENSECAG00000023322	0.000421336	0.00265454	ID3	chr2:31493679-31495532
ENSECAG00000010787	0.000422035	0.00265761	PPP2R5E	chr24:10215033-10353449
ENSECAG00000020790	0.000423724	0.0026669	ABHD17B	chr23:18468789-18511777
ENSECAG00000018570	0.000424324	0.002668	USP10	chr3:32563293-32633482
ENSECAG00000035185	0.000424245	0.002668	-	chr1:119707452-119714304
ENSECAG00000009796	0.000425055	0.00267126	FER	chr14:62005569-62413232
ENSECAG00000008796	0.000425643	0.00267361	PPIF	chr1:66883132-66889131
ENSECAG00000013883	0.000425872	0.00267371	ICAM1	chr7:51481224-51489202
ENSECAG00000020513	0.000426731	0.00267776	CEP89	chr10:4234683-4308395
ENSECAG00000005942	0.000427074	0.00267857	GVQW3	chr7:70062867-70066670
ENSECAG00000018714	0.000427302	0.00267866	GSN	chr25:25416310-25472854
ENSECAG00000012380	0.000428435	0.00268442	RABGAP1L	chr5:9784062-10453047
[truncated: 10,526 more rows]
