# Supplementary material for: Characterization of the placental transcriptome through mid to late gestation in the mare
Source: PLoS One. 2019 Nov 14;14(11):e0224497. doi: 10.1371/journal.pone.0224497 (PMC6855469; doi:10.1371/journal.pone.0224497)
Supplement: S2 Table — Genes were normalized on an individual basis, with the highest expression set to 1. Identity of the genes / cluster / tissue, including normalized value are included. (XLSX) [file pone.0224497.s002.xlsx]

## Sheet: Cluster IDs
Chorioallantois cluster IDs										Endometrium cluster IDs
tracking_id	Short Name	4 m	6 m	10 m	11 m	Cluster	Distance			tracking_id	Short Name	4 m	6 m	10 m	11 m	Cluster	Distance
ENSECAG00000022843	ZC3H13	0.945389	1	0.502707	0.815255	1	0.0617482			ENSECAG00000015312	GUCA2A	0.411247	0	0.749489	1	1	0.126887
ENSECAG00000010410	BOD1L1	0.939347	1	0.515387	0.813346	1	0.059543			ENSECAG00000024624	MLPH	0.379864	0.257938	0.902815	1	1	0.0472542
ENSECAG00000019810	KIF2A	1	0.836168	0.557985	0.79482	1	0.0543168			ENSECAG00000005307	RNF183	0.32846	0.280918	0.776606	1	1	0.0287592
ENSECAG00000007187	BRWD3	1	0.903496	0.533377	0.794519	1	0.0463454			ENSECAG00000006197	FUCA2	0.292742	0.375513	0.942856	1	1	0.0414246
ENSECAG00000006079	DICER1	1	0.969261	0.525807	0.789922	1	0.0447218			ENSECAG00000019298	FER1L6	0.279743	0.220672	0.70999	1	1	0.0283558
ENSECAG00000009006	USP46	1	0.98218	0.600439	0.789066	1	0.0429967			ENSECAG00000038024	MMP26	0.268605	0.308244	0.994447	1	1	0.0375156
ENSECAG00000021855	KLF3	1	0.956759	0.60681	0.783649	1	0.0396806			ENSECAG00000002597	SLC25A21	0.259523	0.517928	0.978182	1	1	0.0993552
ENSECAG00000019916	BPTF	0.974094	1	0.536419	0.782145	1	0.0428608			ENSECAG00000031395	-	0.253035	0.413278	0.958995	1	1	0.048104
ENSECAG00000010685	RSF1	1	0.933154	0.607453	0.780197	1	0.0381538			ENSECAG00000013731	STC1	0.236125	0.283082	0.671567	1	1	0.0323997
ENSECAG00000014404	WDR62	1	0.804955	0.581236	0.758964	1	0.0478565			ENSECAG00000023411	-	0.235202	0.354224	0.666759	1	1	0.043651
ENSECAG00000009552	KAT6A	0.98975	1	0.516382	0.758913	1	0.0366462			ENSECAG00000016337	GALNT6	0.219505	0.274039	0.779621	1	1	0.00608357
ENSECAG00000020987	LCA5	1	0.875415	0.627267	0.758897	1	0.0361182			ENSECAG00000018188	KYNU	0.21485	0.332871	0.89315	1	1	0.011908
ENSECAG00000015412	WDHD1	1	0.968217	0.618337	0.75444	1	0.0304319			ENSECAG00000015484	ATP6V0D2	0.199306	0.238238	0.734704	1	1	0.0113257
ENSECAG00000020276	HOOK3	1	0.928668	0.627681	0.751141	1	0.0295205			ENSECAG00000024087	CPN1	0.189828	0.339797	0.938737	1	1	0.0188827
ENSECAG00000015230	LGALS8	0.882565	1	0.569008	0.750067	1	0.0387001			ENSECAG00000020896	LIPC	0.172989	0.150546	0.695396	1	1	0.0299701
ENSECAG00000022272	USP34	0.984172	1	0.59431	0.747624	1	0.029201			ENSECAG00000018766	IYD	0.160498	0.140374	0.900359	1	1	0.0163912
ENSECAG00000016437	C5orf51	1	0.966212	0.52124	0.747566	1	0.0297884			ENSECAG00000019203	HPCAL4	0.148102	0.354974	0.914918	1	1	0.017897
ENSECAG00000021780	S100PBP	1	0.928653	0.575831	0.745052	1	0.0251697			ENSECAG00000011916	ANKEF1	0.138886	0.191014	0.669937	1	1	0.0325717
ENSECAG00000023931	MED12	1	0.833398	0.655261	0.743089	1	0.0416958			ENSECAG00000032253	-	0.132589	0.308335	0.651085	1	1	0.039588
ENSECAG00000024820	PHF20	0.992372	1	0.642293	0.741677	1	0.0313441			ENSECAG00000029465	CHI3L1	0.132034	0.180043	0.651775	1	1	0.0408898
ENSECAG00000008480	MAPK8	0.916067	1	0.62979	0.738408	1	0.0323974			ENSECAG00000022289	TMPRSS2	0.130768	0.204533	0.746305	1	1	0.0121593
ENSECAG00000023468	PDZD8	1	0.942741	0.648964	0.73719	1	0.0275981			ENSECAG00000022734	SGPP2	0.130673	0.20841	0.788521	1	1	0.00598826
ENSECAG00000011966	ZNF217	1	0.871224	0.561002	0.736714	1	0.0275442			ENSECAG00000007214	CACNG4	0.11783	0.515489	0.698903	1	1	0.0925996
ENSECAG00000012986	BTBD7	1	0.94983	0.458461	0.735545	1	0.0366582			ENSECAG00000031896	-	0.107882	0.224769	0.663858	1	1	0.0348798
ENSECAG00000021238	IGF1R	1	0.951755	0.583423	0.735143	1	0.0221861			ENSECAG00000022754	ASPHD2	0.107202	0.270258	0.793243	1	1	0.00677761
ENSECAG00000004536	FNBP1L	0.902132	1	0.461403	0.732683	1	0.0437013			ENSECAG00000015083	EAF2	0.103928	0.153201	0.903065	1	1	0.0187391
ENSECAG00000020281	PAK2	0.932555	1	0.584536	0.732637	1	0.0263712			ENSECAG00000019710	NT5C1A	0.103039	0.183761	0.647673	1	1	0.0451478
ENSECAG00000017881	CDC42BPA	1	0.997061	0.566077	0.727303	1	0.0231872			ENSECAG00000023383	DEGS2	0.0865748	0.113927	0.769414	1	1	0.0306935
ENSECAG00000020850	NCOA3	1	0.981707	0.546307	0.72676	1	0.0224075			ENSECAG00000007918	TNS4	0.0851974	0.243629	0.991573	1	1	0.0319437
ENSECAG00000011750	ROPN1L	1	0.96114	0.585624	0.725352	1	0.0197439			ENSECAG00000029415	-	0.0836474	0.158103	0.716179	1	1	0.0311181
ENSECAG00000019256	ARID4A	1	0.939925	0.553537	0.719824	1	0.0183943			ENSECAG00000000418	APOA5	0.0830758	0.238996	0.862376	1	1	0.00904905
ENSECAG00000013998	SQLE	1	0.685712	0.624971	0.719237	1	0.0844941			ENSECAG00000001010	-	0.0613011	0.34428	0.65409	1	1	0.054844
ENSECAG00000024031	KIAA0232	0.929364	1	0.504522	0.716642	1	0.0277531			ENSECAG00000028833	-	0.0157657	0.0440273	0.672386	1	1	0.0943562
ENSECAG00000012126	RASAL2	1	0.956173	0.606091	0.716079	1	0.0178167			ENSECAG00000009596	-	0.00931083	0.0354428	0.977142	1	1	0.0928329
ENSECAG00000023856	ZNF774	1	0.747993	0.54846	0.715602	1	0.054495			ENSECAG00000017742	ERN2	0.0057469	0.0470686	0.710095	1	1	0.0854064
ENSECAG00000022301	PDXK	0.914056	1	0.644666	0.713667	1	0.0275877			ENSECAG00000028978	-	0	0.0131158	0.756542	1	1	0.0927098
ENSECAG00000037464	-	1	0.904057	0.656538	0.712711	1	0.0233361			ENSECAG00000016220	DHDDS	0.890186	0.884899	0.986836	1	6	0.0950785
ENSECAG00000015739	TOPBP1	1	0.952144	0.496886	0.711551	1	0.0224769			ENSECAG00000022413	EIF3D	0.885151	0.88994	0.999325	1	6	0.096284
ENSECAG00000022819	CNTRL	1	0.975171	0.605583	0.709912	1	0.0172246			ENSECAG00000020570	LMAN1	0.865073	0.863361	0.974216	1	6	0.074969
ENSECAG00000006981	LYST	1	0.95223	0.609236	0.705771	1	0.0153652			ENSECAG00000018378	TRAM1	0.836605	0.826221	0.891026	1	6	0.0517555
ENSECAG00000024602	RNF111	1	0.951175	0.482771	0.705093	1	0.0234114			ENSECAG00000020315	SLC39A9	0.830967	0.765717	0.881126	1	6	0.039212
ENSECAG00000013187	LPGAT1	1	0.921326	0.665021	0.702364	1	0.0213212			ENSECAG00000018478	NIFK	0.823797	0.95682	0.97838	1	6	0.0982539
ENSECAG00000021148	RNPC3	1	0.902364	0.657387	0.700997	1	0.0208218			ENSECAG00000000577	DAD1	0.822949	0.832399	0.943601	1	6	0.0477263
ENSECAG00000008108	PLEKHM3	0.968511	1	0.630419	0.698802	1	0.0185132			ENSECAG00000008831	TMED10	0.822055	0.816234	0.91154	1	6	0.0432931
ENSECAG00000007008	CDKL5	1	0.844494	0.383937	0.697084	1	0.0593284			ENSECAG00000014503	MMADHC	0.819629	0.843355	0.917912	1	6	0.0492322
ENSECAG00000000762	DDI2	1	0.945605	0.483562	0.695627	1	0.021051			ENSECAG00000021629	BTF3	0.817326	0.829843	0.935426	1	6	0.0449356
ENSECAG00000010493	ENTPD4	0.91818	1	0.643151	0.69393	1	0.0223367			ENSECAG00000018072	-	0.805488	0.828853	0.988435	1	6	0.044899
ENSECAG00000016382	ANLN	1	0.809078	0.504385	0.693099	1	0.0341352			ENSECAG00000010156	MRPL17	0.801805	0.871394	0.959858	1	6	0.0534605
ENSECAG00000007150	DIDO1	1	0.875191	0.659767	0.692561	1	0.0221664			ENSECAG00000011656	DPH5	0.800499	0.853701	0.942246	1	6	0.0464846
ENSECAG00000023846	LRCH3	1	0.925029	0.601831	0.691567	1	0.0119172			ENSECAG00000008941	UBXN4	0.799359	0.863611	0.95338	1	6	0.0497556
ENSECAG00000013123	ARID3B	1	0.846368	0.65777	0.691536	1	0.0262074			ENSECAG00000022963	NHP2	0.794568	0.953795	0.973967	1	6	0.0870971
ENSECAG00000019591	ANKRD28	0.915419	1	0.591076	0.690272	1	0.017894			ENSECAG00000018042	SRP54	0.783656	0.757708	0.959386	1	6	0.0229557
ENSECAG00000030951	-	1	0.700213	0.589117	0.689675	1	0.0684269			ENSECAG00000023752	P2RX4	0.781294	0.744163	0.877755	1	6	0.0219884
ENSECAG00000013667	CREB1	0.970749	1	0.537729	0.688665	1	0.0153206			ENSECAG00000018309	SEC24D	0.78107	0.818325	0.980018	1	6	0.0344652
ENSECAG00000019257	RBPJ	0.93355	1	0.506055	0.687923	1	0.0206126			ENSECAG00000005570	VMP1	0.778488	0.742664	0.794118	1	6	0.035944
ENSECAG00000008927	HIPK2	1	0.824053	0.322034	0.687888	1	0.089668			ENSECAG00000019902	PMM2	0.775627	0.889703	0.93854	1	6	0.0517606
ENSECAG00000013495	GOLGA4	0.94661	1	0.628863	0.687337	1	0.0168097			ENSECAG00000019817	SNRPF	0.774103	0.688821	0.85111	1	6	0.0218808
ENSECAG00000005817	KLHL9	1	0.973908	0.667322	0.68581	1	0.0190178			ENSECAG00000026829	-	0.774099	0.683861	0.962543	1	6	0.0181341
ENSECAG00000011380	TACC3	1	0.822627	0.584749	0.683796	1	0.0234487			ENSECAG00000000260	STAU2	0.766371	0.676252	0.837797	1	6	0.0226977
ENSECAG00000016061	FBXL20	1	0.839492	0.533266	0.68356	1	0.021736			ENSECAG00000022717	PDIA6	0.759514	0.763861	0.921923	1	6	0.0166862
ENSECAG00000013922	PRRC2B	1	0.887056	0.549615	0.683237	1	0.0131518			ENSECAG00000031921	-	0.754388	0.774769	0.849801	1	6	0.0226156
ENSECAG00000006558	RIC1	1	0.960201	0.590291	0.682619	1	0.00992422			ENSECAG00000013062	RPSA	0.754339	0.718063	0.978107	1	6	0.0150035
ENSECAG00000007763	ALMS1	1	0.879983	0.569878	0.681294	1	0.0128265			ENSECAG00000010610	HSP90B1	0.752453	0.737543	0.857634	1	6	0.0171567
ENSECAG00000013002	C1GALT1	1	0.93338	0.510658	0.679024	1	0.0133724			ENSECAG00000000823	ATG4C	0.748551	0.722484	0.789438	1	6	0.0293287
ENSECAG00000009633	ZNF451	0.936822	1	0.641322	0.678002	1	0.0171524			ENSECAG00000018499	EMC7	0.748213	0.825688	0.904572	1	6	0.0261293
ENSECAG00000040529	TENT4B	0.989215	1	0.521395	0.677636	1	0.0149419			ENSECAG00000013475	SEC61A1	0.747952	0.73421	0.780132	1	6	0.032407
ENSECAG00000023851	SCAF11	1	0.972768	0.530409	0.676409	1	0.0116352			ENSECAG00000008103	AP3M1	0.74697	0.788301	0.962668	1	6	0.0191875
ENSECAG00000006419	C2CD2	0.950688	1	0.650356	0.6759	1	0.0170737			ENSECAG00000019783	SIGMAR1	0.746687	0.796833	0.951853	1	6	0.0199519
ENSECAG00000019340	ZNF800	0.912205	1	0.653464	0.674589	1	0.0208111			ENSECAG00000012699	KDELR1	0.745262	0.798948	0.932242	1	6	0.0193929
ENSECAG00000019312	PDS5B	1	0.86998	0.486976	0.674079	1	0.0211514			ENSECAG00000007552	HYKK	0.744829	0.89386	0.857408	1	6	0.0509642
ENSECAG00000014967	TMEM106B	1	0.823827	0.581537	0.673175	1	0.0212273			ENSECAG00000010516	DNAJB12	0.744685	0.702711	0.899926	1	6	0.0106081
ENSECAG00000022255	EPB41	1	0.803117	0.595075	0.673175	1	0.0267373			ENSECAG00000001596	THYN1	0.744098	0.848026	0.901646	1	6	0.031463
ENSECAG00000010802	AMMECR1	1	0.865139	0.465383	0.672753	1	0.0260494			ENSECAG00000001651	DYM	0.742001	0.793096	0.87799	1	6	0.0197975
ENSECAG00000014289	ARHGAP12	1	0.971154	0.670606	0.671962	1	0.0169302			ENSECAG00000030024	MAPK13	0.74155	0.729807	0.900616	1	6	0.010726
ENSECAG00000012752	EPHA4	1	0.879613	0.658793	0.67188	1	0.0175785			ENSECAG00000024659	PRRC1	0.738631	0.704706	0.954589	1	6	0.00984412
ENSECAG00000020239	SLC2A12	1	0.913798	0.682088	0.671369	1	0.0188073			ENSECAG00000015116	TMEM87B	0.733667	0.776648	0.915867	1	6	0.0135976
ENSECAG00000022703	LY5	1	0.866255	0.530566	0.671172	1	0.0151166			ENSECAG00000000442	DBNDD2	0.731625	0.830889	0.942803	1	6	0.0244724
ENSECAG00000008692	MAPKBP1	1	0.874063	0.6684	0.670936	1	0.0197589			ENSECAG00000024410	EMC3	0.730925	0.835943	0.857787	1	6	0.0297747
ENSECAG00000017349	COL4A3BP	0.89923	1	0.659945	0.66973	1	0.022862			ENSECAG00000022275	MLEC	0.730566	0.681658	0.791413	1	6	0.0257322
ENSECAG00000016217	RNF213	1	0.97775	0.649428	0.669536	1	0.0135332			ENSECAG00000012171	ERGIC3	0.729529	0.844874	0.988492	1	6	0.0316894
ENSECAG00000015497	NAA16	1	0.918801	0.600788	0.668614	1	0.00789254			ENSECAG00000023467	TMEM69	0.724783	0.736675	0.849819	1	6	0.013423
ENSECAG00000024686	AGO4	0.926291	1	0.503657	0.668576	1	0.0181778			ENSECAG00000007549	BRAP	0.722271	0.714051	0.736339	1	6	0.0418497
ENSECAG00000022790	TLK1	0.95326	1	0.676019	0.667645	1	0.0199149			ENSECAG00000013037	ALDOC	0.718625	0.556996	0.952545	1	6	0.0279717
ENSECAG00000023670	CUL4B	1	0.963028	0.548013	0.666513	1	0.00806762			ENSECAG00000013269	RPS27L	0.714048	0.805272	0.928562	1	6	0.0157715
ENSECAG00000017915	TRIM36	1	0.996596	0.672691	0.665811	1	0.0185563			ENSECAG00000022277	MAOA	0.711794	0.588076	0.884298	1	6	0.019817
ENSECAG00000011658	FAM135A	1	0.954854	0.642556	0.665535	1	0.0107747			ENSECAG00000009583	P4HB	0.710961	0.693526	0.88943	1	6	0.00622421
ENSECAG00000016216	ITCH	1	0.942044	0.530637	0.665098	1	0.00869061			ENSECAG00000013253	UXT	0.710941	0.740516	0.8116	1	6	0.0190401
ENSECAG00000004465	RALGAPB	0.996362	1	0.610931	0.664149	1	0.0107291			ENSECAG00000011147	EIF4G3	0.710446	0.662551	0.715116	1	6	0.0502754
ENSECAG00000016822	APPBP2	0.969485	1	0.638122	0.66385	1	0.0128684			ENSECAG00000018201	PRADC1	0.7087	0.710825	0.90529	1	6	0.00507988
ENSECAG00000018661	EXTL3	1	0.882776	0.611162	0.663044	1	0.0104342			ENSECAG00000008511	HSP90AB1	0.707797	0.68329	0.768449	1	6	0.029252
ENSECAG00000015789	ZNF397	0.978544	1	0.431348	0.66269	1	0.0307552			ENSECAG00000000730	S100A16	0.706242	0.739546	0.751447	1	6	0.0356245
ENSECAG00000008278	ZNF84	1	0.951658	0.643818	0.660903	1	0.0101618			ENSECAG00000000263	SLC35A2	0.703232	0.696205	0.94138	1	6	0.0044015
ENSECAG00000020360	TMEM260	0.993529	1	0.644955	0.660498	1	0.0134504			ENSECAG00000015258	-	0.702137	0.739071	0.955209	1	6	0.00621106
ENSECAG00000002490	RNF144B	0.978752	1	0.585127	0.659999	1	0.00874204			ENSECAG00000023805	ZSWIM6	0.701754	0.653786	0.758951	1	6	0.0337006
ENSECAG00000014556	CLCN3	0.920799	1	0.587758	0.658384	1	0.0117149			ENSECAG00000038599	RPL11	0.700783	0.732987	0.913543	1	6	0.00484187
ENSECAG00000018523	RNMT	0.914191	1	0.678754	0.658242	1	0.0224399			ENSECAG00000014850	GNL3	0.696172	0.726331	0.890612	1	6	0.0050828
ENSECAG00000024666	BCLAF3	1	0.925294	0.581556	0.657721	1	0.00554561			ENSECAG00000022797	LEPROTL1	0.692234	0.541702	0.833495	1	6	0.0373294
ENSECAG00000008249	TBL1XR1	0.954706	1	0.483818	0.657469	1	0.017811			ENSECAG00000020253	RPS7	0.692005	0.796057	0.973886	1	6	0.0141668
ENSECAG00000028677	ZNF24	0.879803	1	0.53533	0.657357	1	0.0196459			ENSECAG00000016212	SDAD1	0.6906	0.645545	0.981474	1	6	0.00949544
ENSECAG00000011969	AFF4	1	0.99763	0.38616	0.656989	1	0.0455333			ENSECAG00000012334	TMLHE	0.685233	0.696447	0.746946	1	6	0.0340788
ENSECAG00000020670	-	1	0.972318	0.522563	0.65683	1	0.00936435			ENSECAG00000030092	SCOC	0.683853	0.45724	0.982157	1	6	0.0661842
ENSECAG00000013437	METTL16	1	0.975333	0.585913	0.656361	1	0.00642494			ENSECAG00000024980	HIST1H1C	0.682756	0.586045	0.821484	1	6	0.0266539
ENSECAG00000005354	THUMPD1	0.867692	1	0.550272	0.655375	1	0.0208108			ENSECAG00000011874	FBLIM1	0.680782	0.7551	0.795868	1	6	0.0215143
ENSECAG00000022702	ARHGEF12	0.911881	1	0.49084	0.65523	1	0.0199726			ENSECAG00000040308	TMED7	0.678499	0.797818	0.905195	1	6	0.0115231
ENSECAG00000017473	APPL1	1	0.876775	0.487907	0.655179	1	0.0171979			ENSECAG00000011385	ERCC1	0.677527	0.779344	0.754409	1	6	0.0368296
ENSECAG00000016935	SENP5	1	0.996023	0.538508	0.655158	1	0.0096965			ENSECAG00000022842	PLOD1	0.677332	0.645127	0.992485	1	6	0.0100812
ENSECAG00000007328	ITPR3	1	0.958754	0.684617	0.655027	1	0.016551			ENSECAG00000034988	MAPK6	0.677214	0.689163	0.697177	1	6	0.0539
ENSECAG00000009952	EGFR	1	0.894206	0.515514	0.652131	1	0.0106544			ENSECAG00000018843	TMEM165	0.675941	0.773368	0.859096	1	6	0.011248
ENSECAG00000012019	SETX	0.997002	1	0.64897	0.651586	1	0.0129229			ENSECAG00000017149	ZC3H15	0.675596	0.748094	0.825264	1	6	0.013873
ENSECAG00000019794	OTUD3	0.998038	1	0.50036	0.651294	1	0.0140802			ENSECAG00000014688	GUSB	0.674413	0.650726	0.881421	1	6	0.00653282
ENSECAG00000023996	DCUN1D4	1	0.906829	0.478573	0.650642	1	0.0154885			ENSECAG00000022307	ATF6	0.674164	0.597194	0.867848	1	6	0.01633
ENSECAG00000021241	CPNE3	1	0.944207	0.628514	0.650199	1	0.00684648			ENSECAG00000019394	ACAA2	0.673077	0.634247	0.81874	1	6	0.017782
ENSECAG00000011405	BLM	1	0.945812	0.603644	0.650004	1	0.004971			ENSECAG00000000513	PRELID3B	0.672606	0.726688	0.828112	1	6	0.0117119
ENSECAG00000015106	PIK3C2B	1	0.938136	0.674277	0.649508	1	0.0134173			ENSECAG00000001958	TLR6	0.671327	0.583682	0.795535	1	6	0.0326587
ENSECAG00000014524	APMAP	1	0.808965	0.60504	0.649391	1	0.0221369			ENSECAG00000008167	SPPL2A	0.670748	0.685601	0.85489	1	6	0.00693983
ENSECAG00000008082	PJA2	1	0.966862	0.557216	0.648287	1	0.00526992			ENSECAG00000008928	-	0.66664	0.743735	0.921383	1	6	0.00334724
ENSECAG00000038536	CCND1	1	0.97333	0.686471	0.647005	1	0.0167008			ENSECAG00000020914	-	0.665695	0.686547	0.814772	1	6	0.0139311
ENSECAG00000004975	NUFIP2	0.943027	1	0.519546	0.645749	1	0.0114982			ENSECAG00000016641	NBAS	0.66438	0.613691	0.777834	1	6	0.0310585
ENSECAG00000014173	ZRANB2	1	0.882592	0.678969	0.644863	1	0.0170979			ENSECAG00000021487	TRIM66	0.663233	0.723552	0.991258	1	6	0.00648692
ENSECAG00000006597	CSNK1G1	1	0.897985	0.463098	0.643845	1	0.0186906			ENSECAG00000016199	TXNDC15	0.6617	0.732672	0.883253	1	6	0.00413174
ENSECAG00000019365	RXRA	1	0.962991	0.647285	0.641888	1	0.00862531			ENSECAG00000023633	CANT1	0.661187	0.78262	0.961611	1	6	0.00928107
ENSECAG00000011632	SNX30	0.974223	1	0.604424	0.641863	1	0.00710977			ENSECAG00000019640	TOMM20	0.659289	0.740259	0.940952	1	6	0.00318441
ENSECAG00000012474	TTF2	1	0.886917	0.665416	0.640394	1	0.0135967			ENSECAG00000012555	ZDHHC12	0.654975	0.74352	0.784402	1	6	0.0227135
ENSECAG00000006857	DCAF10	0.993462	1	0.499593	0.639439	1	0.0126813			ENSECAG00000000700	EPRS	0.650693	0.608904	0.777601	1	6	0.0318599
ENSECAG00000017796	NCAPD2	1	0.777578	0.702843	0.639404	1	0.044988			ENSECAG00000010852	RPS4X	0.650059	0.663305	0.982104	1	6	0.00637915
ENSECAG00000031942	ARHGAP23	1	0.768256	0.588071	0.639389	1	0.0327429			ENSECAG00000009181	CLINT1	0.649824	0.64556	0.753302	1	6	0.0340352
ENSECAG00000029578	-	1	0.940546	0.544431	0.639116	1	0.00425136			ENSECAG00000018755	SFXN1	0.646848	0.551514	0.911015	1	6	0.0246127
ENSECAG00000021147	ATM	1	0.983961	0.667028	0.638486	1	0.012777			ENSECAG00000015049	UXS1	0.646383	0.656748	0.808789	1	6	0.0169988
ENSECAG00000009251	ATXN1	1	0.812391	0.449125	0.637107	1	0.0359508			ENSECAG00000019632	IDUA	0.644992	0.827325	0.841845	1	6	0.0237996
ENSECAG00000016214	TMEM94	1	0.928271	0.626569	0.6367	1	0.00529631			ENSECAG00000005508	SPATS2	0.642183	0.666798	0.790599	1	6	0.0207737
ENSECAG00000000626	PDPK1	1	0.919149	0.499258	0.63598	1	0.00950541			ENSECAG00000007979	-	0.638733	0.646338	0.895322	1	6	0.00570206
ENSECAG00000023607	DOCK5	1	0.903142	0.416259	0.635468	1	0.0304339			ENSECAG00000000106	TXNDC5	0.635655	0.685933	0.878614	1	6	0.00412874
ENSECAG00000017880	SEH1L	0.956527	1	0.624341	0.633822	1	0.00815698			ENSECAG00000005267	BAG3	0.634266	0.72739	0.759092	1	6	0.0297075
ENSECAG00000018670	ALCAM	1	0.826138	0.600632	0.633346	1	0.0160168			ENSECAG00000021462	SFMBT2	0.634112	0.651064	0.997332	1	6	0.00981474
ENSECAG00000018274	FAM172A	0.993983	1	0.603787	0.633129	1	0.00650094			ENSECAG00000008705	STAT6	0.633787	0.646193	0.818013	1	6	0.0163453
ENSECAG00000017857	SMAD4	1	0.996588	0.631671	0.632991	1	0.00851738			ENSECAG00000019938	GFPT1	0.628763	0.615155	0.875115	1	6	0.0121573
ENSECAG00000006686	NCAPG2	1	0.936562	0.658407	0.632413	1	0.00884591			ENSECAG00000023035	MPPE1	0.625664	0.679118	0.976095	1	6	0.0054202
ENSECAG00000011562	SMARCAD1	1	0.908585	0.559943	0.631844	1	0.0037449			ENSECAG00000025140	GALE	0.624368	0.669776	0.968659	1	6	0.00530969
ENSECAG00000009706	AKAP13	1	0.827499	0.467547	0.631732	1	0.0273974			ENSECAG00000015899	CHPF2	0.623102	0.674597	0.744023	1	6	0.03565
ENSECAG00000011764	UBE4A	1	0.994544	0.482399	0.630913	1	0.0145301			ENSECAG00000022707	PLA1A	0.621543	0.612946	0.837052	1	6	0.0181404
ENSECAG00000020719	APBB2	0.934127	1	0.51182	0.630647	1	0.0116534			ENSECAG00000004034	C1GALT1C1	0.619509	0.699772	0.869239	1	6	0.00559192
ENSECAG00000039798	-	0.918503	1	0.567537	0.63033	1	0.00888132			ENSECAG00000000372	ARL1	0.614417	0.64628	0.774267	1	6	0.0286458
ENSECAG00000018307	TNIK	1	0.819146	0.538554	0.630128	1	0.0184921			ENSECAG00000031968	-	0.612417	0.616105	0.932223	1	6	0.0106622
ENSECAG00000013046	ZBTB21	0.979559	1	0.567388	0.628293	1	0.00529883			ENSECAG00000013740	SSR2	0.610412	0.670754	0.910481	1	6	0.00445091
ENSECAG00000022177	SLC25A46	0.923714	1	0.495732	0.628208	1	0.0148614			ENSECAG00000009845	MRPS21	0.610406	0.667093	0.813268	1	6	0.016852
ENSECAG00000011783	PDS5A	0.956498	1	0.566426	0.628131	1	0.00572367			ENSECAG00000007500	RPL27	0.60997	0.683173	0.838144	1	6	0.0110849
ENSECAG00000012562	CAMSAP2	0.997559	1	0.5681	0.627404	1	0.00562832			ENSECAG00000008427	SLC43A1	0.607673	0.610272	0.890915	1	6	0.0131678
ENSECAG00000019975	LEF1	1	0.867044	0.571787	0.626205	1	0.00733322			ENSECAG00000003585	-	0.6042	0.649024	0.950894	1	6	0.00739166
ENSECAG00000018577	SLX4IP	0.995787	1	0.386779	0.626197	1	0.0421291			ENSECAG00000011085	GPR180	0.603448	0.650076	0.816899	1	6	0.0181996
ENSECAG00000010473	ERCC4	0.985784	1	0.466476	0.625341	1	0.0175766			ENSECAG00000010157	RPL15	0.60258	0.666176	0.940475	1	6	0.00555001
ENSECAG00000012605	RNGTT	1	0.894695	0.579952	0.625301	1	0.00394581			ENSECAG00000011670	RPL13	0.599211	0.922815	0.955614	1	6	0.0535962
ENSECAG00000017368	MTF2	0.920103	1	0.586785	0.625036	1	0.00822876			ENSECAG00000024356	SPNS2	0.598132	0.618137	0.811308	1	6	0.0243781
ENSECAG00000024608	SREBF2	1	0.792125	0.654733	0.624908	1	0.0295594			ENSECAG00000022823	PLCE1	0.591675	0.627348	0.917961	1	6	0.0108983
ENSECAG00000001845	P2RY1	1	0.902751	0.614111	0.623434	1	0.00440837			ENSECAG00000021199	SYS1	0.587084	0.882944	0.914034	1	6	0.0382187
ENSECAG00000021529	EZH2	1	0.775819	0.514882	0.621839	1	0.0326844			ENSECAG00000008873	NHLRC3	0.584152	0.708761	0.909925	1	6	0.00635084
ENSECAG00000016797	IGF2BP3	0.960709	1	0.53171	0.621287	1	0.00711926			ENSECAG00000026938	-	0.582969	0.600289	0.845332	1	6	0.0230598
ENSECAG00000007050	WDR7	1	0.981853	0.517142	0.621215	1	0.007108			ENSECAG00000024091	EIF4B	0.576769	0.5815	0.893407	1	6	0.0228799
ENSECAG00000017755	RAPGEF4	0.899119	1	0.658093	0.620307	1	0.0169962			ENSECAG00000018148	SNRPN	0.574854	0.697905	0.856815	1	6	0.0120512
ENSECAG00000003271	ERBIN	0.911043	1	0.6175	0.620003	1	0.0104502			ENSECAG00000021525	IL4R	0.571758	0.66296	0.897667	1	6	0.0102636
ENSECAG00000019065	ABCG1	0.863731	1	0.620344	0.619349	1	0.019122			ENSECAG00000015832	RPL13A	0.565951	0.631579	0.868281	1	6	0.0171607
ENSECAG00000021733	USP35	1	0.950097	0.579902	0.619103	1	0.00156441			ENSECAG00000007201	-	0.563409	0.642383	0.883796	1	6	0.0146805
ENSECAG00000003761	ZNF516	1	0.980764	0.512522	0.618957	1	0.00746442			ENSECAG00000009148	LPAR2	0.556871	0.624804	0.898118	1	6	0.0173666
ENSECAG00000021005	AKAP11	1	0.9906	0.626426	0.618858	1	0.00628968			ENSECAG00000020547	EEF2	0.551616	0.575137	0.977946	1	6	0.0308081
ENSECAG00000011928	LRRC8C	1	0.920552	0.616985	0.617651	1	0.00323726			ENSECAG00000016200	RNF187	0.549251	0.741184	0.861077	1	6	0.0175484
ENSECAG00000024053	MYO6	1	0.977872	0.595595	0.616318	1	0.00301663			ENSECAG00000017514	RPL6	0.549014	0.600443	0.868607	1	6	0.0257493
ENSECAG00000019399	TGS1	1	0.959051	0.586744	0.616234	1	0.00172148			ENSECAG00000037310	-	0.547685	0.647522	0.918194	1	6	0.0155177
ENSECAG00000022232	SASH1	0.988173	1	0.59865	0.615907	1	0.00486462			ENSECAG00000013515	SEMA3B	0.54621	0.787838	0.932752	1	6	0.0199911
ENSECAG00000012963	TBCEL	0.891445	1	0.484282	0.615636	1	0.0205312			ENSECAG00000037937	DUSP6	0.540991	0.675054	0.891089	1	6	0.0157375
ENSECAG00000009118	OCLN	0.948001	1	0.682589	0.615363	1	0.0159761			ENSECAG00000024742	PFN2	0.532969	0.612545	0.92242	1	6	0.0238793
ENSECAG00000009859	PAPOLG	0.938958	1	0.678079	0.615167	1	0.0156542			ENSECAG00000016190	RPS6	0.532226	0.622558	0.844038	1	6	0.0287966
ENSECAG00000010500	ITGA4	1	0.966355	0.495366	0.615093	1	0.00883984			ENSECAG00000012040	ST6GALNAC6	0.52387	0.60515	0.959876	1	6	0.0287816
ENSECAG00000003822	SENP8	1	0.935595	0.704332	0.614515	1	0.0170477			ENSECAG00000012493	SLC47A1	0.510856	0.666784	0.845287	1	6	0.0290289
ENSECAG00000006827	SEMA6A	1	0.961291	0.669286	0.614222	1	0.00987155			ENSECAG00000012945	TPST2	0.50669	0.666892	0.86583	1	6	0.0273895
ENSECAG00000019950	RALGAPA2	1	0.902189	0.495713	0.613879	1	0.00946935			ENSECAG00000023179	RPL4	0.499433	0.557228	0.977781	1	6	0.0489167
ENSECAG00000023721	OGT	1	0.960917	0.690727	0.613472	1	0.014169			ENSECAG00000021815	P3H3	0.494023	0.52162	0.982493	1	6	0.0627718
ENSECAG00000017647	RAD51	1	0.975537	0.613965	0.613428	1	0.0036576			ENSECAG00000021717	SPDEF	0.493782	0.554113	0.986642	1	6	0.0526188
ENSECAG00000010768	LRBA	1	0.980691	0.651923	0.61236	1	0.0081274			ENSECAG00000008478	TMEM208	0.48544	0.667077	0.965616	1	6	0.032288
ENSECAG00000024424	TNPO1	1	0.962766	0.576833	0.612095	1	0.00159926			ENSECAG00000023893	SERPINB5	0.474721	0.579557	0.925199	1	6	0.04822
ENSECAG00000008582	GPATCH2L	1	0.994432	0.456865	0.611955	1	0.0188315			ENSECAG00000014997	-	0.44142	0.574467	0.968665	1	6	0.064397
ENSECAG00000011391	TET3	1	0.96866	0.405453	0.611891	1	0.0318471			ENSECAG00000012523	LYPLAL1	0.717393	0.522477	0.746939	1	12	0.054169
ENSECAG00000016702	WDFY3	1	0.992707	0.553517	0.610971	1	0.00442332			ENSECAG00000015153	PCDH1	0.679169	0.616356	0.698236	1	12	0.0468479
ENSECAG00000015108	STX17	0.855251	1	0.631793	0.610394	1	0.0217317			ENSECAG00000017405	PPP1R13B	0.665277	0.650517	0.701721	1	12	0.0495777
ENSECAG00000038949	KCTD21	0.884644	1	0.607712	0.610223	1	0.013444			ENSECAG00000017168	ABCC4	0.663178	0.433151	0.730129	1	12	0.0382868
ENSECAG00000006078	AGO2	1	0.911542	0.405244	0.610092	1	0.0318408			ENSECAG00000003473	WIPI1	0.661746	0.645715	0.695963	1	12	0.0472275
ENSECAG00000015123	-	0.961733	1	0.634031	0.609783	1	0.00735163			ENSECAG00000007917	G3BP2	0.642702	0.644727	0.709263	1	12	0.040443
ENSECAG00000015628	GLIPR1L2	1	0.956094	0.629935	0.609779	1	0.00387637			ENSECAG00000012339	-	0.629573	0.595377	0.726035	1	12	0.0265587
ENSECAG00000011516	PRDM5	1	0.857581	0.513136	0.609703	1	0.0120662			ENSECAG00000009265	QPCTL	0.625963	0.616801	0.681113	1	12	0.0301223
ENSECAG00000015375	PHACTR2	0.923014	1	0.492853	0.609701	1	0.0142949			ENSECAG00000012743	ANO6	0.622546	0.57254	0.618916	1	12	0.0300356
ENSECAG00000023311	ZNF106	0.934834	1	0.607214	0.608771	1	0.00659925			ENSECAG00000014616	TTC14	0.622476	0.582016	0.630109	1	12	0.0291977
ENSECAG00000006601	NEU3	0.928919	1	0.617266	0.608507	1	0.00780046			ENSECAG00000023271	ASCC2	0.615347	0.630986	0.709209	1	12	0.0293727
ENSECAG00000024126	RFC1	0.966191	1	0.6351	0.607665	1	0.00726929			ENSECAG00000017559	-	0.612825	0.656498	0.746552	1	12	0.0363781
ENSECAG00000020924	PLA2G6	1	0.977712	0.66304	0.606989	1	0.00942235			ENSECAG00000022059	MYC	0.606173	0.533093	0.852133	1	12	0.0339978
ENSECAG00000025086	DNMT3A	1	0.771151	0.538988	0.606883	1	0.0309791			ENSECAG00000006392	SEC63	0.595824	0.625883	0.783663	1	12	0.0287371
ENSECAG00000026821	WNK3	1	0.916257	0.385658	0.606685	1	0.0386299			ENSECAG00000017205	CCPG1	0.595354	0.50552	0.594552	1	12	0.0256107
ENSECAG00000016557	ZNF793	1	0.892061	0.437276	0.606176	1	0.0231039			ENSECAG00000009486	UFSP2	0.591745	0.525084	0.620346	1	12	0.0193783
ENSECAG00000021720	NOC3L	0.949114	1	0.673498	0.606149	1	0.0136936			ENSECAG00000013245	USO1	0.590646	0.560512	0.777267	1	12	0.0168121
ENSECAG00000015805	43531	1	0.963491	0.62047	0.605878	1	0.00313339			ENSECAG00000017739	C1H15orf39	0.587327	0.600433	0.677592	1	12	0.0181373
ENSECAG00000017724	GNA13	0.918346	1	0.642205	0.605745	1	0.0113805			ENSECAG00000017044	RALA	0.581209	0.532773	0.743441	1	12	0.0100437
ENSECAG00000003274	-	0.975833	1	0.45576	0.60491	1	0.0189305			ENSECAG00000024122	C20H6orf89	0.579052	0.589394	0.665601	1	12	0.0158027
ENSECAG00000021191	UGGT1	1	0.985845	0.684281	0.604486	1	0.0140548			ENSECAG00000008665	FOXJ3	0.578168	0.600897	0.625132	1	12	0.0228365
ENSECAG00000012085	SWT1	0.903786	1	0.544537	0.604133	1	0.0103512			ENSECAG00000025099	TUBB1	0.576732	0.627454	0.711553	1	12	0.0201783
ENSECAG00000022174	KLHDC1	1	0.991216	0.664604	0.603734	1	0.0107772			ENSECAG00000024055	JUN	0.56988	0.589958	0.651442	1	12	0.0158027
ENSECAG00000017671	ROBO1	0.938896	1	0.57532	0.603532	1	0.00527624			ENSECAG00000016273	DPP7	0.569573	0.643399	0.732771	1	12	0.0231527
ENSECAG00000014517	CDCA3	1	0.840145	0.684535	0.603519	1	0.0219824			ENSECAG00000022006	UAP1	0.569159	0.557788	0.680826	1	12	0.0093301
ENSECAG00000007536	HELB	1	0.985051	0.614793	0.603226	1	0.0040771			ENSECAG00000031341	SURF4	0.566458	0.574291	0.764634	1	12	0.0122994
ENSECAG00000023118	MCC	1	0.977846	0.442698	0.602445	1	0.0205976			ENSECAG00000021122	THBS2	0.564682	0.47542	0.546266	1	12	0.0352071
ENSECAG00000017248	USP6NL	1	0.953519	0.658084	0.602344	1	0.00722562			ENSECAG00000032916	-	0.564389	0.686425	0.659828	1	12	0.0373496
ENSECAG00000020098	IMPACT	0.925383	1	0.581117	0.602311	1	0.00645071			ENSECAG00000038860	GTF2H5	0.564331	0.501998	0.657958	1	12	0.00908387
ENSECAG00000026833	ZFC3H1	1	0.937108	0.60396	0.602087	1	0.00136691			ENSECAG00000008096	FAM111B	0.559775	0.441717	0.660798	1	12	0.0135542
ENSECAG00000009566	-	1	0.771776	0.557543	0.600528	1	0.0294516			ENSECAG00000017346	GCLC	0.557686	0.544121	0.848926	1	12	0.0244127
ENSECAG00000022544	KMT2C	1	0.937292	0.414615	0.600252	1	0.0275442			ENSECAG00000014039	COX15	0.557626	0.547621	0.737891	1	12	0.00654231
ENSECAG00000016495	NUSAP1	1	0.835299	0.459126	0.599851	1	0.0259023			ENSECAG00000005234	-	0.556378	0.576463	0.707736	1	12	0.00831476
ENSECAG00000015019	PIK3CA	0.938611	1	0.675692	0.599624	1	0.0146244			ENSECAG00000035259	-	0.556205	0.427968	0.884762	1	12	0.0425062
ENSECAG00000024824	ADGRL2	1	0.92002	0.523792	0.599274	1	0.00404434			ENSECAG00000016060	FAM114A1	0.553865	0.506397	0.61456	1	12	0.0140484
ENSECAG00000022937	TRAPPC8	0.937623	1	0.680992	0.598603	1	0.0157376			ENSECAG00000016520	ZHX3	0.553781	0.483238	0.573077	1	12	0.0248785
ENSECAG00000022776	QPCT	1	0.835747	0.646983	0.598415	1	0.0162034			ENSECAG00000026905	-	0.55266	0.599044	0.824169	1	12	0.0235558
ENSECAG00000028849	-	1	0.905752	0.516983	0.598029	1	0.00558807			ENSECAG00000019219	SETD7	0.550417	0.536882	0.649502	1	12	0.00828748
ENSECAG00000000437	MBTPS2	1	0.818616	0.723715	0.597335	1	0.0364442			ENSECAG00000008457	ANGPTL3	0.549446	0.556399	0.760473	1	12	0.00774925
ENSECAG00000012226	CPLANE1	1	0.916706	0.641569	0.596901	1	0.00511865			ENSECAG00000019293	RPS15A	0.546756	0.589257	0.801403	1	12	0.0167247
ENSECAG00000000971	SUCO	0.976114	1	0.560228	0.59614	1	0.00398009			ENSECAG00000016519	ARV1	0.545823	0.620819	0.769138	1	12	0.0174441
ENSECAG00000038957	PPP1R26	1	0.925819	0.671137	0.59612	1	0.00936411			ENSECAG00000016587	GOLPH3L	0.544733	0.598973	0.82797	1	12	0.0234384
ENSECAG00000013623	PIK3AP1	1	0.810872	0.473438	0.596072	1	0.0283352			ENSECAG00000018686	PPA1	0.544326	0.533692	0.899122	1	12	0.0385155
ENSECAG00000017490	LIMS1	1	0.94929	0.620288	0.595768	1	0.00240715			ENSECAG00000000008	RPLP2	0.542801	0.638744	0.732157	1	12	0.0182872
ENSECAG00000018233	NIPBL	0.932856	1	0.593875	0.595754	1	0.00582517			ENSECAG00000020385	CD63	0.541037	0.617034	0.70923	1	12	0.0128871
ENSECAG00000022376	-	1	0.837731	0.346719	0.5944	1	0.0647855			ENSECAG00000013825	NOD1	0.537951	0.58539	0.73554	1	12	0.00778275
ENSECAG00000010723	ANGEL2	1	0.926613	0.624909	0.594173	1	0.00289202			ENSECAG00000006867	CDC42EP2	0.53479	0.440962	0.583744	1	12	0.0245118
ENSECAG00000010094	SLC25A36	1	0.930939	0.614512	0.594036	1	0.00193626			ENSECAG00000009958	DUSP1	0.525957	0.50708	0.595894	1	12	0.0150891
ENSECAG00000016977	NEK7	0.869362	1	0.696421	0.59389	1	0.0291043			ENSECAG00000039846	-	0.52571	0.406133	0.74468	1	12	0.014844
ENSECAG00000022635	HERC1	1	0.865736	0.605946	0.593134	1	0.00683262			ENSECAG00000001048	-	0.519686	0.561693	0.67884	1	12	0.00414409
ENSECAG00000013592	POF1B	1	0.967568	0.688969	0.592972	1	0.0134957			ENSECAG00000024336	RPS14	0.514432	0.580644	0.871851	1	12	0.0303097
ENSECAG00000017403	IRX4	1	0.896137	0.515675	0.592834	1	0.00643224			ENSECAG00000011676	PGPEP1	0.514313	0.415728	0.624241	1	12	0.0187122
ENSECAG00000011630	FBXO5	1	0.785809	0.527023	0.592436	1	0.027008			ENSECAG00000019364	GALNT18	0.513227	0.559258	0.76514	1	12	0.00526945
ENSECAG00000019429	KDR	0.924466	1	0.623857	0.591927	1	0.0084147			ENSECAG00000022322	TSPAN17	0.512039	0.618465	0.624748	1	12	0.0185188
ENSECAG00000002943	-	1	0.81167	0.435888	0.591458	1	0.0373843			ENSECAG00000012769	ERLEC1	0.510678	0.56993	0.838146	1	12	0.019238
ENSECAG00000010400	-	1	0.835437	0.53082	0.591091	1	0.0137694			ENSECAG00000024269	UGT8	0.507944	0.424333	0.894649	1	12	0.0423628
ENSECAG00000000022	PLXNA1	0.909883	1	0.6627	0.590856	1	0.0151838			ENSECAG00000007905	SLC35E1	0.50423	0.552212	0.535638	1	12	0.03265
ENSECAG00000018792	ZNF782	1	0.839749	0.643105	0.590436	1	0.0147739			ENSECAG00000014338	EGR1	0.501286	0.344372	0.67316	1	12	0.0315337
ENSECAG00000021447	ASPH	0.947172	1	0.650807	0.590398	1	0.00970381			ENSECAG00000022939	S100A1	0.50049	0.473206	0.578053	1	12	0.0200587
ENSECAG00000029009	-	1	0.758945	0.721798	0.589897	1	0.053876			ENSECAG00000012393	B4GALT1	0.495814	0.485772	0.690907	1	12	0.00150137
ENSECAG00000012319	EFNB1	1	0.724513	0.657054	0.589464	1	0.0531785			ENSECAG00000020433	TENM3	0.493104	0.383145	0.898662	1	12	0.0527888
ENSECAG00000007206	UBE2O	1	0.844416	0.648074	0.589424	1	0.0145224			ENSECAG00000019816	KSR1	0.489101	0.518663	0.782639	1	12	0.00498886
ENSECAG00000017219	LNX2	1	0.912241	0.663597	0.589311	1	0.00854			ENSECAG00000033256	-	0.488934	0.512256	0.499261	1	12	0.0453141
ENSECAG00000015822	VDR	0.974761	1	0.574565	0.587868	1	0.00360721			ENSECAG00000027677	ND6	0.485758	0.536212	0.592647	1	12	0.0146328
ENSECAG00000029185	-	1	0.877288	0.458706	0.587611	1	0.0188356			ENSECAG00000010622	-	0.485151	0.52572	0.786175	1	12	0.00557466
ENSECAG00000025021	KIAA0753	1	0.94388	0.676745	0.587492	1	0.0101871			ENSECAG00000002855	FCGRT	0.484381	0.416038	0.899769	1	12	0.0454503
ENSECAG00000008131	ITPR2	0.997857	1	0.680352	0.587453	1	0.0143864			ENSECAG00000035053	-	0.484354	0.557725	0.698177	1	12	0.00185775
ENSECAG00000023908	OLFML2A	1	0.976633	0.547382	0.587389	1	0.00283273			ENSECAG00000028778	-	0.482998	0.54253	0.86103	1	12	0.0228604
ENSECAG00000011055	SPTY2D1	0.987446	1	0.640402	0.587335	1	0.00752274			ENSECAG00000009382	SH3BP4	0.482793	0.467078	0.739978	1	12	0.00330127
ENSECAG00000005767	CLDN12	1	0.915012	0.706571	0.587273	1	0.0175515			ENSECAG00000024881	ARSK	0.47945	0.50145	0.534632	1	12	0.0317916
ENSECAG00000024758	TMX3	0.997086	1	0.502033	0.586796	1	0.00984401			ENSECAG00000020301	KIAA1324	0.478551	0.500941	0.90672	1	12	0.0382302
ENSECAG00000024242	SCARB1	0.977042	1	0.691855	0.586703	1	0.0164297			ENSECAG00000015276	PDIA5	0.478164	0.486848	0.728072	1	12	0.00125631
ENSECAG00000024920	XPO1	1	0.987452	0.713784	0.586652	1	0.0210626			ENSECAG00000029412	-	0.477598	0.43682	0.714039	1	12	0.00654097
ENSECAG00000021555	ADGRL1	1	0.977419	0.592912	0.586419	1	0.00212976			ENSECAG00000036090	FAM174B	0.476323	0.561838	0.695486	1	12	0.00240373
ENSECAG00000015755	UBR5	1	0.9312	0.610523	0.585879	1	0.00163687			ENSECAG00000020146	ALG14	0.475807	0.433495	0.748368	1	12	0.00843772
ENSECAG00000009590	GSTCD	1	0.966155	0.681451	0.585593	1	0.0118048			ENSECAG00000002520	SLC45A4	0.474861	0.468268	0.77344	1	12	0.00630662
ENSECAG00000017227	FAM198B	1	0.978712	0.625077	0.58529	1	0.00419313			ENSECAG00000000371	KRCC1	0.471712	0.507474	0.500588	1	12	0.0450622
ENSECAG00000012282	MPP7	1	0.965437	0.698865	0.584634	1	0.015662			ENSECAG00000018916	FILIP1	0.470263	0.438278	0.468035	1	12	0.0660534
ENSECAG00000013233	FAT4	1	0.788821	0.430025	0.584375	1	0.0454917			ENSECAG00000021604	PDGFRL	0.464096	0.417145	0.560895	1	12	0.0333801
ENSECAG00000017265	TCF4	0.992657	1	0.434449	0.584351	1	0.024609			ENSECAG00000027792	-	0.460784	0.554715	0.71492	1	12	0.00213396
ENSECAG00000011986	NAPEPLD	1	0.923167	0.600358	0.584327	1	0.0013084			ENSECAG00000008836	PYCR1	0.459341	0.550963	0.850366	1	12	0.0210631
ENSECAG00000010517	PRRG1	1	0.889018	0.647251	0.58366	1	0.00788362			ENSECAG00000036214	-	0.45862	0.582595	0.903797	1	12	0.0418828
ENSECAG00000020746	DMTF1	1	0.8521	0.531778	0.582807	1	0.0104938			ENSECAG00000009558	SLC16A12	0.457023	0.475069	0.795228	1	12	0.00960185
ENSECAG00000002556	ZNF770	0.905288	1	0.613044	0.581504	1	0.00997318			ENSECAG00000006881	CKAP4	0.45449	0.533174	0.718133	1	12	0.00137865
ENSECAG00000005829	ARHGAP42	0.961363	1	0.507831	0.580924	1	0.0088887			ENSECAG00000013153	KLF10	0.454261	0.525233	0.584614	1	12	0.0174082
ENSECAG00000014738	IBTK	1	0.937443	0.631632	0.579705	1	0.00343112			ENSECAG00000002184	-	0.449344	0.56086	0.882484	1	12	0.0324074
ENSECAG00000008487	ATL1	1	0.934864	0.618731	0.579662	1	0.00224879			ENSECAG00000017730	PTRHD1	0.447708	0.578596	0.910858	1	12	0.0448784
ENSECAG00000002113	BARD1	1	0.858201	0.576586	0.579039	1	0.00733137			ENSECAG00000011221	RUFY4	0.447277	0.47195	0.76853	1	12	0.006832
ENSECAG00000012841	PAIP2B	1	0.835295	0.457562	0.579037	1	0.0262407			ENSECAG00000032555	-	0.446659	0.463936	0.623087	1	12	0.0123983
ENSECAG00000039710	ZNF543	1	0.793711	0.671709	0.578125	1	0.0307512			ENSECAG00000016129	ABLIM3	0.444523	0.43058	0.584965	1	12	0.0254712
ENSECAG00000000395	RAPGEF5	0.987836	1	0.681968	0.577345	1	0.014525			ENSECAG00000001999	GMDS	0.443023	0.531674	0.860142	1	12	0.0241074
ENSECAG00000017406	HDAC4	1	0.97087	0.554953	0.57691	1	0.00216402			ENSECAG00000014334	EEF1G	0.441566	0.488089	0.869674	1	12	0.0277784
ENSECAG00000015360	IFT122	1	0.806653	0.653161	0.576418	1	0.0240552			ENSECAG00000020699	PABPC1	0.438579	0.463369	0.607472	1	12	0.0162043
ENSECAG00000005486	DCP2	1	0.873255	0.483189	0.575834	1	0.0142505			ENSECAG00000003882	TPK1	0.437985	0.515744	0.833085	1	12	0.0170867
ENSECAG00000007715	ZNF638	0.973399	1	0.662285	0.575092	1	0.0107927			ENSECAG00000021767	HOXA1	0.43593	0.395457	0.603097	1	12	0.0293093
ENSECAG00000011678	TCF12	1	0.902234	0.480859	0.574347	1	0.0117047			ENSECAG00000011772	-	0.434604	0.573037	0.854999	1	12	0.0263474
ENSECAG00000036540	-	0.863824	1	0.65101	0.573902	1	0.0218682			ENSECAG00000006430	RPS10	0.434601	0.494577	0.769129	1	12	0.00654684
ENSECAG00000013476	PHF6	1	0.919937	0.588149	0.573841	1	0.00124239			ENSECAG00000001455	-	0.432902	0.40269	0.662368	1	12	0.0185187
ENSECAG00000024754	DCP1A	1	0.974043	0.488845	0.573527	1	0.00994799			ENSECAG00000031430	-	0.431972	0.426837	0.936397	1	12	0.0615348
ENSECAG00000018098	SON	1	0.971026	0.579689	0.573372	1	0.00171335			ENSECAG00000018142	CYB561A3	0.43004	0.653544	0.578462	1	12	0.0397632
ENSECAG00000018145	NT5DC3	0.999883	1	0.58864	0.573275	1	0.00444223			ENSECAG00000034800	-	0.426664	0.456659	0.551751	1	12	0.0330351
ENSECAG00000008568	SLC35A3	1	0.915823	0.45757	0.572001	1	0.0160238			ENSECAG00000021128	SLC6A20	0.422534	0.425024	0.710641	1	12	0.0126772
ENSECAG00000007640	KDM6A	1	0.852512	0.694967	0.571619	1	0.0220432			ENSECAG00000007945	TMEM131	0.421279	0.39318	0.607705	1	12	0.0306066
ENSECAG00000013640	CEP85	1	0.901586	0.650486	0.571314	1	0.00748442			ENSECAG00000016887	OSTM1	0.419487	0.418829	0.65735	1	12	0.017252
ENSECAG00000019423	FNDC3B	1	0.960138	0.614957	0.570828	1	0.00256732			ENSECAG00000040088	MAGED1	0.416882	0.472995	0.827305	1	12	0.0201904
ENSECAG00000023410	UBN2	1	0.910577	0.285288	0.570763	1	0.0877113			ENSECAG00000023301	GPX8	0.416271	0.420087	0.927316	1	12	0.060792
ENSECAG00000003315	IRS2	1	0.862641	0.588128	0.569904	1	0.00696848			ENSECAG00000013778	PINX1	0.413692	0.517053	0.523998	1	12	0.0407976
ENSECAG00000002429	MED12L	1	0.89601	0.524034	0.569361	1	0.00581061			ENSECAG00000015010	-	0.405667	0.457214	0.857243	1	12	0.0313329
ENSECAG00000022698	CEP162	1	0.874064	0.609785	0.569048	1	0.00624588			ENSECAG00000032757	-	0.403641	0.502881	0.714532	1	12	0.00721684
ENSECAG00000016120	ESCO1	0.889831	1	0.685506	0.568808	1	0.0230206			ENSECAG00000035616	-	0.403073	0.583854	0.70514	1	12	0.0116138
ENSECAG00000014965	RFWD3	1	0.909722	0.685066	0.568767	1	0.0131894			ENSECAG00000009396	PABPC4	0.399899	0.400875	0.670595	1	12	0.0228701
ENSECAG00000017444	TAB3	1	0.908989	0.369282	0.568702	1	0.0456776			ENSECAG00000033926	ZFP36	0.39693	0.333513	0.735071	1	12	0.0423986
ENSECAG00000001582	CNOT6L	0.83217	1	0.473911	0.568609	1	0.035915			ENSECAG00000011091	ERI1	0.396793	0.599092	0.72022	1	12	0.0149979
ENSECAG00000013073	ZBTB10	0.952076	1	0.446198	0.568483	1	0.0221241			ENSECAG00000003011	S1PR3	0.393645	0.418537	0.794633	1	12	0.0253081
ENSECAG00000014948	CIP2A	1	0.914734	0.608827	0.568115	1	0.00250532			ENSECAG00000038593	-	0.390397	0.523016	0.592705	1	12	0.0236845
ENSECAG00000013942	NRAS	0.90118	1	0.716127	0.568	1	0.0286911			ENSECAG00000019530	KRTCAP2	0.389597	0.481942	0.69056	1	12	0.0112542
ENSECAG00000011659	KIAA1549	1	0.879289	0.467692	0.567928	1	0.0169384			ENSECAG00000030028	-	0.3854	0.485361	0.586827	1	12	0.027086
ENSECAG00000001476	-	1	0.952988	0.691111	0.567503	1	0.0138071			ENSECAG00000016634	-	0.383304	0.397887	0.618405	1	12	0.0338034
ENSECAG00000022152	CACHD1	1	0.866451	0.540999	0.567059	1	0.00782389			ENSECAG00000019284	NEU1	0.376039	0.389958	0.821138	1	12	0.0404452
ENSECAG00000014207	TENT5A	1	0.958772	0.547511	0.566488	1	0.00232329			ENSECAG00000023888	ALDH1L2	0.374209	0.362039	0.823418	1	12	0.0492355
ENSECAG00000000134	MEGF9	1	0.93041	0.440296	0.566173	1	0.0202319			ENSECAG00000011293	PTPRZ1	0.373965	0.675854	0.705291	1	12	0.0381184
ENSECAG00000005708	ABL2	0.990546	1	0.445529	0.565831	1	0.0219747			ENSECAG00000016304	CASC4	0.371913	0.357803	0.660899	1	12	0.0413107
ENSECAG00000011109	ADGRF5	1	0.957007	0.485805	0.565416	1	0.00994573			ENSECAG00000018768	-	0.37123	0.456824	0.824357	1	12	0.0297243
ENSECAG00000021426	SLC30A6	1	0.991636	0.6521	0.565378	1	0.00912802			ENSECAG00000011614	EDEM2	0.369239	0.477089	0.985141	1	12	0.0901204
ENSECAG00000022164	SMC4	1	0.83482	0.563188	0.565179	1	0.0123953			ENSECAG00000017538	LY96	0.362776	0.43648	0.875484	1	12	0.0487203
ENSECAG00000023299	CRAMP1	1	0.859653	0.546304	0.563281	1	0.00867794			ENSECAG00000010466	-	0.356638	0.404678	0.685293	1	12	0.0304353
ENSECAG00000012700	JADE3	1	0.811263	0.496219	0.563259	1	0.0245454			ENSECAG00000011308	TMPRSS13	0.356376	0.418935	0.787702	1	12	0.0325068
ENSECAG00000014842	TACC1	1	0.921631	0.452356	0.562892	1	0.0174478			ENSECAG00000009427	TLCD1	0.347794	0.495082	0.696521	1	12	0.0202029
ENSECAG00000008150	TMEM245	0.870904	1	0.399411	0.562808	1	0.0475971			ENSECAG00000018348	TPT1	0.338988	0.419552	0.79391	1	12	0.0382205
ENSECAG00000006365	-	1	0.836055	0.453214	0.56252	1	0.0277385			ENSECAG00000018302	-	0.337909	0.463288	0.690867	1	12	0.0256761
ENSECAG00000000357	DOCK10	0.948882	1	0.698095	0.562015	1	0.0193743			ENSECAG00000015394	SLC25A35	0.333045	0.459359	0.615789	1	12	0.0364113
ENSECAG00000021700	FLT1	0.906709	1	0.493825	0.561755	1	0.0164241			ENSECAG00000018390	FFAR4	0.325603	0.458132	0.706704	1	12	0.029666
ENSECAG00000017034	FBXO30	0.973794	1	0.68237	0.561403	1	0.0151124			ENSECAG00000024107	ROR1	0.467324	0.335718	0.436381	1	13	0.0698244
ENSECAG00000019943	ATP7B	0.948986	1	0.573615	0.561291	1	0.00513798			ENSECAG00000030724	-	0.411312	0.447064	0.403278	1	13	0.0782921
ENSECAG00000010483	NFATC2IP	1	0.968444	0.674486	0.56095	1	0.0112955			ENSECAG00000003800	ACKR2	0.407669	0.376655	0.493694	1	13	0.0519625
ENSECAG00000000934	PCNX1	1	0.991255	0.49381	0.560518	1	0.0111053			ENSECAG00000032285	-	0.379136	0.369199	0.495188	1	13	0.0402423
ENSECAG00000015452	MCM8	1	0.774104	0.619845	0.56032	1	0.0305892			ENSECAG00000010078	CIT	0.378483	0.306345	0.60288	1	13	0.0479065
ENSECAG00000005320	CGGBP1	0.901801	1	0.548634	0.560282	1	0.0109374			ENSECAG00000023284	-	0.361793	0.419704	0.355564	1	13	0.0598356
ENSECAG00000003995	FAM199X	1	0.969362	0.65981	0.560186	1	0.00879016			ENSECAG00000024593	SLC35G1	0.36101	0.300055	0.511993	1	13	0.0249971
ENSECAG00000038375	-	0.860825	1	0.407943	0.560099	1	0.0470009			ENSECAG00000023741	EGR3	0.336648	0.134999	0.441249	1	13	0.0291249
ENSECAG00000012602	KANK4	0.965554	1	0.584297	0.55992	1	0.00456853			ENSECAG00000001279	AGTR1	0.336014	0.378774	0.569116	1	13	0.0404932
ENSECAG00000004904	SMO	1	0.763984	0.662278	0.559473	1	0.0394064			ENSECAG00000012189	PDE8B	0.324658	0.361564	0.451905	1	13	0.0230674
ENSECAG00000000453	GCFC2	1	0.864699	0.709546	0.559456	1	0.0242228			ENSECAG00000028556	-	0.323075	0.354349	0.482291	1	13	0.0214262
ENSECAG00000016543	-	1	0.791325	0.636566	0.559381	1	0.0268826			ENSECAG00000029088	-	0.318422	0.339042	0.603723	1	13	0.0368242
ENSECAG00000032767	FMR1	1	0.920199	0.58861	0.559066	1	0.00189288			ENSECAG00000007274	PLCL1	0.31507	0.40853	0.552613	1	13	0.0410257
ENSECAG00000002233	SLC44A1	1	0.96494	0.697974	0.557521	1	0.0163689			ENSECAG00000019717	ECM2	0.314619	0.326363	0.563363	1	13	0.0244501
ENSECAG00000002472	NHSL2	1	0.967325	0.394211	0.55683	1	0.0362483			ENSECAG00000010661	-	0.308418	0.341158	0.54938	1	13	0.0230356
ENSECAG00000012445	CHD1	0.985512	1	0.534991	0.556393	1	0.00658598			ENSECAG00000014069	GOLM1	0.305346	0.346742	0.513599	1	13	0.0186551
ENSECAG00000019039	CNST	1	0.949971	0.610937	0.556358	1	0.00270825			ENSECAG00000040181	NOP10	0.301865	0.442685	0.491575	1	13	0.0431995
ENSECAG00000014299	ZNF862	0.879359	1	0.681318	0.556019	1	0.024746			ENSECAG00000014998	GLCE	0.300389	0.272696	0.635807	1	13	0.0367204
ENSECAG00000020472	KDSR	0.885343	1	0.666279	0.555894	1	0.0207558			ENSECAG00000016984	RANBP3L	0.299502	0.353298	0.480621	1	13	0.0167286
ENSECAG00000019248	GTF3C4	1	0.962073	0.548483	0.555656	1	0.00299254			ENSECAG00000016939	-	0.297464	0.348158	0.461477	1	13	0.0151443
ENSECAG00000021281	KDM5A	1	0.947089	0.534639	0.555089	1	0.00362051			ENSECAG00000035229	TMEM263	0.293816	0.336976	0.38882	1	13	0.0182652
ENSECAG00000018811	ARL6IP1	0.892684	1	0.702739	0.554611	1	0.0272762			ENSECAG00000010966	TSPAN2	0.287937	0.33791	0.533557	1	13	0.0167226
ENSECAG00000018758	DHX57	1	0.953458	0.550804	0.553177	1	0.00272343			ENSECAG00000017503	BNC2	0.281389	0.204794	0.429695	1	13	0.00779269
ENSECAG00000001496	-	1	0.890003	0.474615	0.553154	1	0.0150895			ENSECAG00000003681	-	0.278254	0.288896	0.481871	1	13	0.00519389
ENSECAG00000017711	KIAA0100	1	0.876958	0.644058	0.553111	1	0.0100629			ENSECAG00000015757	RPL26	0.278134	0.34073	0.510738	1	13	0.0132592
ENSECAG00000000671	LRRC27	1	0.872626	0.688542	0.552809	1	0.0184582			ENSECAG00000009762	-	0.278134	0.24594	0.568001	1	13	0.0145838
ENSECAG00000012155	GAN	1	0.938285	0.328102	0.552591	1	0.0645396			ENSECAG00000016688	TGFB2	0.264184	0.231501	0.352884	1	13	0.0151035
ENSECAG00000011527	CASD1	0.919571	1	0.576307	0.552013	1	0.00822527			ENSECAG00000036248	-	0.260851	0.297902	0.60993	1	13	0.0250299
ENSECAG00000036387	KLHL42	1	0.988966	0.483375	0.551991	1	0.0133037			ENSECAG00000028305	TGFB2	0.253705	0.248976	0.35415	1	13	0.0134406
ENSECAG00000015901	NUP58	1	0.901547	0.629026	0.551281	1	0.00595051			ENSECAG00000024600	SERPINA12	0.240516	0.282161	0.600208	1	13	0.019822
ENSECAG00000009959	HECA	1	0.992814	0.573411	0.5511	1	0.00473049			ENSECAG00000020022	INSIG1	0.240465	0.224151	0.47739	1	13	0.00165568
ENSECAG00000020694	CEP290	0.967456	1	0.681988	0.550605	1	0.0158166			ENSECAG00000003266	PIRT	0.234587	0.177654	0.541632	1	13	0.0122721
ENSECAG00000013557	ZNF148	1	0.855581	0.479235	0.550398	1	0.0189881			ENSECAG00000018314	TIMP3	0.233132	0.476678	0.569012	1	13	0.0604824
ENSECAG00000021661	MTR	1	0.834807	0.41968	0.549713	1	0.0383595			ENSECAG00000006879	PLA2G5	0.230323	0.340762	0.500665	1	13	0.008894
ENSECAG00000022677	MCTP2	1	0.915249	0.539765	0.549527	1	0.00416938			ENSECAG00000000097	-	0.230065	0.330827	0.51858	1	13	0.00891111
ENSECAG00000010069	XRCC2	1	0.912717	0.647399	0.549074	1	0.00757564			ENSECAG00000015992	MUC6	0.201883	0.492844	0.48185	1	13	0.0572051
ENSECAG00000021430	PIKFYVE	1	0.92961	0.493063	0.548639	1	0.00953406			ENSECAG00000014031	B4GALNT3	0.196489	0.230113	0.349953	1	13	0.0140645
ENSECAG00000024215	GINS2	1	0.951531	0.327936	0.547955	1	0.0651048			ENSECAG00000005883	THPO	0.196029	0.294393	0.399364	1	13	0.00620337
ENSECAG00000007963	ADAM10	1	0.986991	0.658307	0.547509	1	0.010769			ENSECAG00000003417	CLDN2	0.194525	0.136444	0.446808	1	13	0.014831
ENSECAG00000024896	MON2	1	0.886711	0.549729	0.546908	1	0.00594095			ENSECAG00000014709	SDC1	0.191205	0.222339	0.627685	1	13	0.0285086
ENSECAG00000015957	TMED8	1	0.991254	0.346771	0.546881	1	0.0585921			ENSECAG00000024032	KCNK9	0.185056	0.134072	0.619515	1	13	0.039787
ENSECAG00000022763	CCNT2	1	0.921278	0.405753	0.546271	1	0.0325219			ENSECAG00000036881	-	0.181807	0.252816	0.266812	1	13	0.040171
ENSECAG00000024278	ASAP2	0.973371	1	0.523316	0.546051	1	0.00845203			ENSECAG00000017268	ATP8A2	0.177124	0.219468	0.599424	1	13	0.0211869
ENSECAG00000020001	RMND5A	0.836489	1	0.543537	0.545801	1	0.0263884			ENSECAG00000023395	KCNK6	0.169703	0.250511	0.616628	1	13	0.0255598
ENSECAG00000020448	UBE2T	1	0.842389	0.374295	0.545416	1	0.0536513			ENSECAG00000018306	CREB3L1	0.167523	0.212864	0.61442	1	13	0.0268457
ENSECAG00000006648	ZNF180	0.96725	1	0.572554	0.54536	1	0.00557977			ENSECAG00000037570	-	0.167214	0.270498	0.596285	1	13	0.0202363
ENSECAG00000010880	SOX6	0.972683	1	0.445769	0.544144	1	0.0232014			ENSECAG00000033119	-	0.157705	0.295838	0.463405	1	13	0.00523305
ENSECAG00000024374	ERBB3	1	0.953027	0.694971	0.544088	1	0.0162244			ENSECAG00000010577	P2RY2	0.142727	0.15135	0.526228	1	13	0.0201327
ENSECAG00000014325	LIN9	0.907813	1	0.535522	0.543684	1	0.0122377			ENSECAG00000035167	-	0.142413	0.194458	0.589784	1	13	0.0250577
ENSECAG00000021916	CEP120	0.973509	1	0.673901	0.543183	1	0.0147473			ENSECAG00000033332	SPRED3	0.133233	0.259664	0.384219	1	13	0.0134644
ENSECAG00000012137	FECH	1	0.812756	0.675447	0.543124	1	0.0282002			ENSECAG00000023084	PRKCQ	0.132027	0.423954	0.516336	1	13	0.0386062
ENSECAG00000019198	CSNK1G3	0.863196	1	0.641492	0.54297	1	0.0225825			ENSECAG00000029005	-	0.111939	0.162619	0.108887	1	13	0.145751
ENSECAG00000020920	NEK2	0.947996	1	0.546007	0.542906	1	0.00756757			ENSECAG00000018968	VSIG1	0.0969934	0.100138	0.325377	1	13	0.0576347
ENSECAG00000000965	ATG2B	1	0.922642	0.57436	0.542762	1	0.00294367			ENSECAG00000016966	VWA3B	0.0886919	0.0818271	0.505904	1	13	0.0482188
ENSECAG00000014402	MPHOSPH9	1	0.891713	0.454676	0.541747	1	0.0203997			ENSECAG00000009884	KLKB1	0.0866276	0.105776	0.132822	1	13	0.14901
ENSECAG00000011111	FMNL2	1	0.894498	0.379688	0.541735	1	0.0443388			ENSECAG00000036867	OXCT2	0.0847139	0.189169	0.511416	1	13	0.024131
ENSECAG00000021443	HEATR1	1	0.96973	0.666143	0.541556	1	0.011284			ENSECAG00000035439	-	0.0581447	0.111535	0.343499	1	13	0.0603968
ENSECAG00000018544	SPDL1	0.922541	1	0.573037	0.541301	1	0.00881482			ENSECAG00000014951	-	0.0450799	0.0611382	0.423546	1	13	0.0688151
ENSECAG00000010933	ERMARD	1	0.793804	0.699927	0.540723	1	0.0389544			ENSECAG00000002188	KCNJ16	0.0357249	0.0118528	0.282495	1	13	0.124971
ENSECAG00000019325	CNOT6	1	0.990805	0.567789	0.540504	1	0.00551723			ENSECAG00000034612	-	0.0344033	0.0448809	0.534882	1	13	0.0825425
ENSECAG00000010387	FAN1	1	0.928045	0.695107	0.540361	1	0.0165802			ENSECAG00000017615	CDH17	0.0282449	0.0227628	0.252852	1	13	0.134204
ENSECAG00000022626	TRMT13	1	0.96305	0.675467	0.539893	1	0.0128125			ENSECAG00000011570	PLXNA4	0.0246573	0.0327375	0.547306	1	13	0.0933628
ENSECAG00000020450	ZNF510	1	0.812433	0.610846	0.537916	1	0.0204351			ENSECAG00000022724	CYP26B1	0.0225111	0.0804518	0.449294	1	13	0.0685656
ENSECAG00000014128	TYW5	1	0.950389	0.572902	0.537856	1	0.0032311			ENSECAG00000036039	-	0.0171139	0.0127881	0.183753	1	13	0.177229
ENSECAG00000014382	ZDHHC23	1	0.908317	0.44781	0.537786	1	0.0212021			ENSECAG00000014414	-	0.00263139	0.00327142	0.337777	1	13	0.125309
ENSECAG00000039748	-	0.912474	1	0.657159	0.537086	1	0.0165801			ENSECAG00000022917	SERPINA11	0.00215237	0.00214527	0.126876	1	13	0.223829
ENSECAG00000005213	TAOK1	0.94083	1	0.594123	0.536134	1	0.00788332			ENSECAG00000019373	GARS	0.712656	0.740552	0.944459	1	6	0.00693258
ENSECAG00000025152	SLC36A1	1	0.943156	0.508488	0.536082	1	0.00819304			ENSECAG00000007619	MAPK8IP1	0.577999	0.647433	0.933922	1	6	0.0101589
ENSECAG00000019492	MGAT5	1	0.955919	0.465853	0.535953	1	0.0162379			ENSECAG00000009006	USP46	0.718849	0.743104	0.913558	1	6	0.00763091
ENSECAG00000009273	SLC45A3	0.82397	1	0.688889	0.535306	1	0.0420231			ENSECAG00000015011	SEL1L	0.837799	0.705103	0.895369	1	6	0.0367377
ENSECAG00000006675	UBR3	1	0.931511	0.606138	0.534869	1	0.0042412			ENSECAG00000002201	-	0.706443	0.745946	0.909514	1	6	0.00647285
ENSECAG00000009792	UNC5B	1	0.898031	0.567826	0.534654	1	0.00531452			ENSECAG00000012558	A2M	0.114853	0.184348	0.508893	1	13	0.0174714
ENSECAG00000021075	FGD6	1	0.960367	0.4563	0.534349	1	0.0188138			ENSECAG00000000536	SEC23IP	0.846116	0.75577	0.8943	1	6	0.0427406
ENSECAG00000017478	B4GALT6	0.981063	1	0.56459	0.534304	1	0.00673557			ENSECAG00000024750	NCALD	0.441263	0.417683	0.746678	1	12	0.0132014
ENSECAG00000012380	RABGAP1L	0.888157	1	0.578647	0.533256	1	0.0145387			ENSECAG00000020575	TFG	0.802882	0.882376	0.981358	1	6	0.0595917
ENSECAG00000020753	NRP1	0.939792	1	0.559396	0.533244	1	0.0083943			ENSECAG00000012315	EVL	0.661675	0.615593	0.739154	1	12	0.0408342
ENSECAG00000023619	HOMER2	0.953748	1	0.462488	0.533183	1	0.0206576			ENSECAG00000039653	GOLGA5	0.755532	0.828504	0.927159	1	6	0.0279021
ENSECAG00000016130	ZNF2	0.885646	1	0.563881	0.532946	1	0.0152404			ENSECAG00000037565	GOLGA5	0.751111	0.816933	0.919193	1	6	0.0242561
ENSECAG00000003363	EXOC8	0.806868	1	0.564861	0.532739	1	0.0358406			ENSECAG00000024194	POLA2	0.274562	0.307784	0.391157	1	13	0.0113991
ENSECAG00000008458	RANBP2	0.918079	1	0.590522	0.532731	1	0.0103171			ENSECAG00000000319	SRP14	0.554477	0.641144	0.708409	1	12	0.0199181
ENSECAG00000011125	AHCTF1	0.90691	1	0.549303	0.532675	1	0.0124761			ENSECAG00000017840	PAK1	0.705859	0.774919	0.899215	1	6	0.0101523
ENSECAG00000019867	DAPK1	1	0.937837	0.650384	0.53217	1	0.00886916			ENSECAG00000023559	SPCS1	0.46397	0.548812	0.839283	1	12	0.0177412
ENSECAG00000016313	PTPN4	0.867714	1	0.579014	0.53212	1	0.0187176			ENSECAG00000022534	SMARCE1	0.633603	0.711569	0.888452	1	6	0.00318171
ENSECAG00000015098	MORC3	1	0.845545	0.598931	0.531853	1	0.0130979			ENSECAG00000018914	EPB41L4B	0.749466	0.706059	0.950797	1	6	0.0116248
ENSECAG00000000298	DENND4C	0.999375	1	0.560069	0.531466	1	0.00768073			ENSECAG00000003621	PTRH2	0.681395	0.768823	0.828899	1	6	0.0157709
ENSECAG00000017376	NEMF	1	0.968451	0.545028	0.531114	1	0.00574807			ENSECAG00000018927	ANGPTL4	0.23863	0.345417	0.544119	1	13	0.0150705
ENSECAG00000007156	EP400	1	0.847751	0.414256	0.530867	1	0.0393712			ENSECAG00000017831	SDF4	0.519113	0.577228	0.81355	1	12	0.0149302
ENSECAG00000020147	ENTPD7	1	0.914917	0.471501	0.530619	1	0.0159716			ENSECAG00000008927	HIPK2	0.434131	0.389941	0.575357	1	12	0.0376845
ENSECAG00000008569	TMTC1	0.862473	1	0.686506	0.530573	1	0.0317246			ENSECAG00000018381	RPN2	0.619172	0.656657	0.861574	1	6	0.00865189
ENSECAG00000004845	CHEK2	1	0.799337	0.661364	0.530492	1	0.0305734			ENSECAG00000024967	CTSZ	0.245483	0.293249	0.570522	1	13	0.0136045
ENSECAG00000026902	MAP4K3	1	0.975208	0.672972	0.529142	1	0.0142016			ENSECAG00000019207	PARP1	0.702721	0.697228	0.940932	1	6	0.00432177
ENSECAG00000011093	YTHDF3	0.943531	1	0.419998	0.527957	1	0.0335107			ENSECAG00000002018	MACO1	0.701587	0.711964	0.793869	1	6	0.021014
ENSECAG00000008453	UBXN7	0.907033	1	0.464127	0.527806	1	0.0252617			ENSECAG00000016807	YIPF3	0.441303	0.508461	0.789127	1	12	0.00813537
ENSECAG00000005084	-	0.820719	1	0.571878	0.527575	1	0.0317784			ENSECAG00000006273	PPIC	0.615313	0.618923	0.696208	1	12	0.0270043
ENSECAG00000006987	IKZF5	1	0.884354	0.428578	0.527321	1	0.0298698			ENSECAG00000014441	ZNF330	0.743243	0.668743	0.768175	1	6	0.0353147
ENSECAG00000015760	ITGA3	1	0.868944	0.643816	0.52695	1	0.0136446			ENSECAG00000016358	-	0.829775	0.825689	0.951559	1	6	0.0487802
ENSECAG00000029669	ZBTB34	1	0.912052	0.429721	0.526004	1	0.0273694			ENSECAG00000024443	TMEM62	0.628037	0.568096	0.861111	1	6	0.0242464
ENSECAG00000016241	SEMA5A	1	0.911987	0.46105	0.525103	1	0.0191435			ENSECAG00000019008	SHROOM3	0.635924	0.706478	0.898789	1	6	0.00240298
ENSECAG00000008652	KREMEN1	1	0.841712	0.526652	0.525013	1	0.0169359			ENSECAG00000022003	ACSL5	0.665364	0.7122	0.837037	1	6	0.0093536
ENSECAG00000022066	SCYL2	0.928348	1	0.600453	0.525003	1	0.0104704			ENSECAG00000014701	RALB	0.544229	0.589412	0.63371	1	12	0.0146119
ENSECAG00000019662	REEP3	0.912971	1	0.587361	0.524994	1	0.0118028			ENSECAG00000016918	TMED4	0.780469	0.818271	0.920065	1	6	0.0312205
ENSECAG00000010243	GALNT7	1	0.904147	0.548036	0.52475	1	0.00681782			ENSECAG00000010862	TNIP1	0.438877	0.513642	0.776073	1	12	0.00646072
ENSECAG00000023723	MTREX	0.944649	1	0.678781	0.524256	1	0.0188126			ENSECAG00000013383	GORASP2	0.627477	0.645161	0.77078	1	6	0.0290151
ENSECAG00000015960	MYCT1	0.882944	1	0.661305	0.524141	1	0.0234333			ENSECAG00000010996	HSD17B8	0.787017	0.869157	0.868097	1	6	0.0504156
ENSECAG00000021662	STMN1	1	0.953244	0.593781	0.523445	1	0.00516628			ENSECAG00000011389	-	0.536753	0.580474	0.527784	1	12	0.040424
ENSECAG00000020032	MTHFR	1	0.997246	0.583076	0.523355	1	0.0080575			ENSECAG00000015547	MBOAT7	0.380934	0.464132	0.541912	1	12	0.043081
ENSECAG00000007607	PTPRG	1	0.881551	0.522713	0.523116	1	0.0113511			ENSECAG00000005828	POLR2H	0.528196	0.523398	0.73957	1	12	0.0024679
ENSECAG00000022262	BRWD1	1	0.897721	0.45686	0.522999	1	0.0214231			ENSECAG00000010225	GRID2IP	0.640241	0.676929	0.763786	1	6	0.0280795
ENSECAG00000014830	PRPF4B	1	0.922561	0.524218	0.521763	1	0.00824226			ENSECAG00000023575	HNRNPH2	0.703339	0.697342	0.710987	1	6	0.0496429
ENSECAG00000009985	CEP68	1	0.892403	0.618372	0.521729	1	0.00885123			ENSECAG00000018086	FAM214B	0.587724	0.659409	0.754889	1	12	0.0321735
ENSECAG00000020181	AKAP9	1	0.895519	0.653382	0.520771	1	0.0127073			ENSECAG00000011920	ALG2	0.583792	0.797685	0.73414	1	6	0.0513189
ENSECAG00000005327	HAND1	1	0.800543	0.66459	0.520171	1	0.0320845			ENSECAG00000035305	-	0.584568	0.609032	0.971716	1	6	0.0171157
ENSECAG00000016360	PDE3A	1	0.86951	0.428387	0.518585	1	0.0329488			ENSECAG00000012829	HDLBP	0.50215	0.528627	0.790078	1	12	0.00644137
ENSECAG00000021249	TRIM33	1	0.925342	0.44996	0.518298	1	0.0222088			ENSECAG00000024158	GRB10	0.825448	0.808659	0.914025	1	6	0.0427407
ENSECAG00000012982	MAGI3	1	0.970568	0.534886	0.517607	1	0.00838819			ENSECAG00000021209	CRELD2	0.308387	0.344332	0.968219	1	1	0.0445913
ENSECAG00000015790	SLF1	1	0.876183	0.689804	0.517438	1	0.022047			ENSECAG00000032798	RAB10	0.73114	0.812669	0.79304	1	6	0.0369748
ENSECAG00000024960	RALGAPA1	0.978436	1	0.616987	0.51527	1	0.010431			ENSECAG00000000184	CREB3	0.49129	0.591499	0.737201	1	12	0.00619035
ENSECAG00000017428	TCAF1	1	0.839715	0.593723	0.515006	1	0.0162423			ENSECAG00000024928	GLMP	0.553538	0.665002	0.730472	1	12	0.026608
ENSECAG00000012484	NAMPT	0.89333	1	0.585527	0.51474	1	0.0160839			ENSECAG00000014786	MGAT1	0.60904	0.634585	0.790225	1	6	0.0260082
ENSECAG00000019898	TTC21B	1	0.887467	0.685854	0.51353	1	0.0204389			ENSECAG00000011954	ATG3	0.631878	0.60074	0.630533	1	12	0.0345409
ENSECAG00000006127	SBNO1	1	0.976639	0.485083	0.513107	1	0.0162817			ENSECAG00000007966	NCK1	0.686341	0.63219	0.657079	1	12	0.0558784
ENSECAG00000024373	ZBTB11	0.957576	1	0.592366	0.511432	1	0.0100975			ENSECAG00000013853	CCDC90B	0.657193	0.586949	0.687775	1	12	0.0343238
ENSECAG00000022715	PCDH18	1	0.89606	0.570451	0.510828	1	0.00856931			ENSECAG00000013998	SQLE	0.406057	0.43383	0.476854	1	13	0.0678366
ENSECAG00000022455	PCNT	0.942788	1	0.576215	0.510696	1	0.01082			ENSECAG00000018725	OGFOD3	0.42674	0.549008	0.888185	1	12	0.0357142
ENSECAG00000021237	SLC36A4	1	0.943068	0.486362	0.510516	1	0.0151166			ENSECAG00000008848	PDIA4	0.567985	0.651402	0.826284	1	6	0.0208517
ENSECAG00000022432	PLEKHH1	1	0.848746	0.548131	0.510237	1	0.0159285			ENSECAG00000009701	SLC44A4	0.47462	0.564779	0.852233	1	12	0.022088
ENSECAG00000004120	ABHD18	1	0.972926	0.640726	0.509742	1	0.0116764			ENSECAG00000015468	MGAT4A	0.441637	0.514271	0.892065	1	12	0.0344998
ENSECAG00000008393	RANBP17	1	0.967433	0.633851	0.50923	1	0.0106192			ENSECAG00000014232	NR4A2	0.461075	0.353836	0.644371	1	12	0.0319193
ENSECAG00000007176	ELOVL7	0.894037	1	0.545014	0.507606	1	0.0181447			ENSECAG00000016785	ERP44	0.458559	0.513659	0.663389	1	12	0.00321257
ENSECAG00000016420	ZNF12	1	0.883291	0.543171	0.507599	1	0.0115551			ENSECAG00000023592	YBX1	0.453674	0.497607	0.454859	1	12	0.0676706
ENSECAG00000019442	CYP1B1	1	0.913018	0.657258	0.506978	1	0.0141068			ENSECAG00000013307	NUCB1	0.476949	0.504604	0.61968	1	12	0.00880128
ENSECAG00000010810	DDX21	0.933685	1	0.564072	0.506854	1	0.0123429			ENSECAG00000012734	BAIAP2L1	0.711414	0.684618	0.76053	1	6	0.0321487
ENSECAG00000014160	ERCC6	1	0.861809	0.563996	0.505448	1	0.0137714			ENSECAG00000018394	MESD	0.548394	0.664838	0.732248	1	12	0.0259734
ENSECAG00000021649	-	1	0.856724	0.55228	0.504551	1	0.0152216			ENSECAG00000017731	ORAI3	0.602308	0.659818	0.691328	1	12	0.034027
ENSECAG00000018114	CEP295	1	0.913045	0.493481	0.504272	1	0.0155921			ENSECAG00000021312	ABHD14A	0.320525	0.405807	0.766014	1	12	0.0431214
ENSECAG00000015961	PPP1R9A	1	0.894943	0.558472	0.503372	1	0.0102203			ENSECAG00000019555	SLC50A1	0.585952	0.488306	0.598598	1	12	0.0234276
ENSECAG00000017386	ITGA1	1	0.908829	0.662429	0.502843	1	0.0158838			ENSECAG00000012451	DNAJC25	0.460128	0.498344	0.545589	1	12	0.0288087
ENSECAG00000020600	RLIM	1	0.954249	0.64046	0.502729	1	0.0119207			ENSECAG00000016329	MANSC1	0.324641	0.317154	0.551368	1	13	0.0230303
ENSECAG00000017572	ZNF280C	1	0.933596	0.558458	0.501762	1	0.00849942			ENSECAG00000018794	TBCE	0.811141	0.939056	0.998462	1	6	0.0879411
ENSECAG00000014476	FAM20B	0.975343	1	0.617182	0.501491	1	0.0126553			ENSECAG00000017741	SEC31A	0.638606	0.598746	0.717314	1	12	0.0295809
ENSECAG00000020406	PPP1R12A	1	0.875764	0.484403	0.500898	1	0.0212074			ENSECAG00000009335	DNAJC3	0.548444	0.563694	0.596922	1	12	0.0191678
ENSECAG00000038326	-	1	0.924685	0.529358	0.500811	1	0.0108765			ENSECAG00000010601	FKBP2	0.284235	0.388021	0.724904	1	1	0.0439411
ENSECAG00000010367	RAD51AP1	0.900772	1	0.588843	0.49963	1	0.0174085			ENSECAG00000021865	UST	0.47681	0.616534	0.665094	1	12	0.0122141
ENSECAG00000008943	LIN54	1	0.927035	0.54355	0.499172	1	0.00990499			ENSECAG00000021844	CALML4	0.30373	0.312985	0.412362	1	13	0.0135263
ENSECAG00000020574	MBNL2	0.991765	1	0.59791	0.498985	1	0.0121937			ENSECAG00000019626	TENT5C	0.685477	0.452069	0.843159	1	12	0.0606678
ENSECAG00000017579	RB1CC1	0.825285	1	0.593587	0.498795	1	0.0348899			ENSECAG00000007860	-	0.396661	0.457278	0.536844	1	12	0.042504
ENSECAG00000012244	-	1	0.878023	0.59856	0.498474	1	0.0128915			ENSECAG00000006296	CCDC160	0.407181	0.559672	0.622313	1	12	0.0163004
ENSECAG00000010167	PIGA	0.999759	1	0.591763	0.498368	1	0.0124037			ENSECAG00000028930	-	0.396655	0.429017	0.604811	1	12	0.027484
ENSECAG00000023379	MOB1A	0.898755	1	0.605321	0.498367	1	0.0185574			ENSECAG00000004696	-	0.243617	0.276405	0.529136	1	13	0.00539307
ENSECAG00000014116	SLC38A9	1	0.877739	0.597016	0.497815	1	0.0129866			ENSECAG00000024520	KDELR3	0.143753	0.199657	0.536935	1	13	0.0137626
ENSECAG00000015620	-	1	0.845827	0.655448	0.497345	1	0.0236453			ENSECAG00000006923	MAX	0.435469	0.464701	0.613661	1	12	0.0151197
ENSECAG00000014138	AHCYL2	0.97555	1	0.664003	0.497103	1	0.0192484			ENSECAG00000024151	BUD31	0.614045	0.730166	0.66611	1	12	0.0635788
ENSECAG00000017249	TRPS1	0.91389	1	0.627458	0.497016	1	0.0183385			ENSECAG00000021388	TMEM8A	0.385243	0.386728	0.59793	1	12	0.0404428
ENSECAG00000024212	MYSM1	1	0.938442	0.492281	0.496863	1	0.0163708			ENSECAG00000018245	EPHX3	0.532705	0.719145	0.717115	1	12	0.0429217
ENSECAG00000019997	SUZ12	0.945727	1	0.664807	0.496083	1	0.0205521			ENSECAG00000023726	UBAP2	0.538049	0.551439	0.556848	1	12	0.0278476
ENSECAG00000019843	ATL3	1	0.844017	0.530307	0.495746	1	0.0206953			ENSECAG00000007294	PIGT	0.333336	0.324141	0.432371	1	13	0.0192744
ENSECAG00000022407	SLIT2	1	0.848845	0.530484	0.495295	1	0.0198574			ENSECAG00000011924	CCDC25	0.390774	0.403528	0.526663	1	13	0.0561259
ENSECAG00000007934	KIAA1958	1	0.826682	0.644776	0.495294	1	0.0264729			ENSECAG00000005815	LLPH	0.430759	0.610269	0.570981	1	12	0.0317971
ENSECAG00000014304	ATP11A	1	0.948787	0.542855	0.495282	1	0.0105683			ENSECAG00000001074	PALMD	0.373455	0.347015	0.498867	1	13	0.034096
ENSECAG00000006011	RALGPS2	0.842846	1	0.576005	0.493727	1	0.0305838			ENSECAG00000020041	JCHAIN	0.267735	0.308002	0.508547	1	13	0.00735063
ENSECAG00000017058	NEK1	0.892894	1	0.6449	0.493559	1	0.024086			ENSECAG00000017989	TAB2	0.407858	0.412616	0.555561	1	12	0.041725
ENSECAG00000017226	WWC2	0.911672	1	0.654481	0.492198	1	0.0229024			ENSECAG00000000102	EIF5B	0.573298	0.564479	0.607396	1	12	0.020594
ENSECAG00000002892	TIMELESS	1	0.908124	0.586382	0.491564	1	0.0110121			ENSECAG00000002522	RAB15	0.497835	0.504405	0.502105	1	12	0.0443567
ENSECAG00000020342	-	0.966388	1	0.539213	0.491487	1	0.0146603			ENSECAG00000024853	RSPO2	0.319327	0.428511	0.563896	1	13	0.0505434
ENSECAG00000016866	HSPA13	1	0.99396	0.624568	0.491459	1	0.014965			ENSECAG00000005306	RAB7B	0.349052	0.365705	0.554327	1	13	0.0378016
ENSECAG00000020044	IMPAD1	0.975263	1	0.674164	0.491306	1	0.0221828			ENSECAG00000027689	COX1	0.503477	0.517715	0.473796	1	12	0.057036
ENSECAG00000018367	ZWILCH	1	0.853681	0.550416	0.490281	1	0.0184396			ENSECAG00000009780	UQCRB	0.416131	0.475921	0.439127	1	12	0.0812633
ENSECAG00000007780	PANX1	1	0.920655	0.639418	0.489609	1	0.014395			ENSECAG00000010712	AP3S1	0.456896	0.489907	0.500538	1	12	0.0464118
ENSECAG00000021027	PAPOLA	0.848703	1	0.659452	0.489534	1	0.0363992			ENSECAG00000034242	-	0.10244	0.197596	0.391334	1	13	0.0217563
ENSECAG00000023870	ACSS1	0.871312	1	0.643077	0.489408	1	0.0287505			ENSECAG00000008110	TMEM116	0.126003	0.235822	0.37964	1	13	0.0158222
ENSECAG00000018900	GABPA	1	0.941941	0.508699	0.488534	1	0.0154046			ENSECAG00000021932	NMNAT3	0.238605	0.276191	0.373309	1	13	0.00914671
ENSECAG00000006876	UTP20	1	0.948053	0.614227	0.487997	1	0.0119679			ENSECAG00000015766	SNCA	0.0735779	0.214889	0.343367	1	13	0.0368167
ENSECAG00000014144	SMCHD1	1	0.915322	0.543826	0.487954	1	0.0124599			ENSECAG00000017609	WFDC2	0.114014	0.187927	0.681556	1	1	0.031537
ENSECAG00000013320	PLEKHA2	1	0.98694	0.637369	0.487387	1	0.0164078			ENSECAG00000000791	DMTN	0.253453	0.330178	0.835009	1	1	0.0129733
ENSECAG00000014368	MCM5	1	0.931388	0.680779	0.487048	1	0.0213523			ENSECAG00000022524	-	0.296179	0.417741	0.382055	1	13	0.0394884
ENSECAG00000011706	DENND6A	0.897418	1	0.615194	0.485672	1	0.0218451			ENSECAG00000006773	CIR1	0.47581	0.561856	0.505054	1	12	0.0449959
ENSECAG00000023656	DCAF17	0.957962	1	0.63915	0.484356	1	0.0184726			ENSECAG00000021514	PGAP2	0.400262	0.47549	0.910772	1	12	0.0487995
ENSECAG00000020865	VPS13A	1	0.993607	0.553837	0.484023	1	0.0149174			ENSECAG00000019407	-	0.194934	0.2475	0.371859	1	13	0.00905504
ENSECAG00000006077	POLD1	1	0.826837	0.677449	0.483324	1	0.0342086			ENSECAG00000010531	F2RL2	0.297883	0.337122	0.366915	1	13	0.0227044
ENSECAG00000020621	ZNF618	1	0.844161	0.594467	0.482668	1	0.0211926			ENSECAG00000004502	WFDC1	0.310713	0.462013	0.869159	1	12	0.0589115
ENSECAG00000016706	ENC1	1	0.942901	0.593309	0.482663	1	0.011958			ENSECAG00000039132	-	0.440175	0.490633	0.545231	1	12	0.0307604
ENSECAG00000002321	SEC24A	0.942716	1	0.655722	0.482517	1	0.0219566			ENSECAG00000006491	-	0.195764	0.261295	0.391385	1	13	0.00578723
ENSECAG00000027868	PRKAR2A	0.950587	1	0.578895	0.48127	1	0.015787			ENSECAG00000018503	PARP3	0.382776	0.337706	0.510158	1	13	0.0363778
ENSECAG00000013154	SERAC1	1	0.873268	0.670382	0.479733	1	0.0252651			ENSECAG00000015240	PROM2	0.224309	0.42757	0.986177	1	1	0.0566087
ENSECAG00000007142	RELCH	0.915883	1	0.672808	0.478673	1	0.0282773			ENSECAG00000020314	ANO1	0.328922	0.519431	0.675368	1	12	0.0264537
ENSECAG00000009385	ABHD12B	0.976856	1	0.557074	0.478145	1	0.0162284			ENSECAG00000011443	GNAZ	0.513106	0.41437	0.550447	1	12	0.0373332
ENSECAG00000016290	-	0.982034	1	0.624126	0.476635	1	0.0182063			ENSECAG00000038107	LRG1	0.13696	0.246583	0.963027	1	1	0.0174425
ENSECAG00000021422	DNAJC13	0.976067	1	0.663069	0.475688	1	0.0234622			ENSECAG00000018560	MYOF	0.665746	0.623016	0.764688	1	6	0.033541
ENSECAG00000005459	ZNF236	1	0.901184	0.547257	0.475449	1	0.0158058			ENSECAG00000027681	ND2	0.350513	0.430031	0.433945	1	13	0.0493501
ENSECAG00000016173	TK1	0.897928	1	0.647408	0.475182	1	0.0274313			ENSECAG00000020713	CLDN8	0.634202	0.557521	0.861929	1	6	0.026847
ENSECAG00000011686	ACVR1B	0.934025	1	0.599014	0.474946	1	0.0187529			ENSECAG00000007010	CLU	0.0489523	0.105728	0.555375	1	13	0.0589079
ENSECAG00000021082	ZBTB46	1	0.902047	0.664251	0.474461	1	0.022332			ENSECAG00000008270	FABP5	0.206461	0.237452	0.316676	1	13	0.022142
ENSECAG00000022905	ACOX1	0.996941	1	0.598861	0.474442	1	0.0174078			ENSECAG00000024428	PROCR	0.355443	0.534415	0.637227	1	12	0.0233036
ENSECAG00000022286	ARFIP1	0.784731	1	0.663522	0.474141	1	0.0608701			ENSECAG00000016586	NUCB2	0.471432	0.644605	0.90323	1	6	0.0380221
ENSECAG00000011896	FBXL17	1	0.916587	0.617312	0.472696	1	0.0159988			ENSECAG00000018743	EVA1C	0.472811	0.451468	0.578507	1	12	0.022355
ENSECAG00000000797	SUN2	1	0.974031	0.671799	0.471289	1	0.024117			ENSECAG00000021448	PADI1	0.151707	0.234386	0.97459	1	1	0.0198807
ENSECAG00000010351	RP2	1	0.905095	0.597095	0.47046	1	0.0160356			ENSECAG00000010267	CD44	0.305674	0.393564	0.700265	1	12	0.0483998
ENSECAG00000007021	SH2B3	0.922191	1	0.626619	0.470028	1	0.0229447			ENSECAG00000014566	WISP2	0.181422	0.321163	0.638792	1	13	0.0362177
ENSECAG00000016324	CD93	0.968446	1	0.604312	0.46901	1	0.0186054			ENSECAG00000036273	SPI2	0.00240488	0.00455879	0.347608	1	13	0.122374
ENSECAG00000023977	NEMP1	1	0.909274	0.577148	0.467944	1	0.0160183			ENSECAG00000000133	TMEM59L	0.350796	0.399364	0.768185	1	12	0.035652
ENSECAG00000002701	UHRF1BP1L	0.895185	1	0.65107	0.467086	1	0.030291			ENSECAG00000013482	SERPINA3	0.0294324	0.0456679	0.470993	1	13	0.0790881
ENSECAG00000019852	VPS13B	1	0.904809	0.576489	0.467003	1	0.0165437			ENSECAG00000007718	TMOD1	0.751083	0.655646	0.852766	1	6	0.0186001
ENSECAG00000025048	TTC37	0.997167	1	0.614432	0.466687	1	0.0201216			ENSECAG00000014358	RERG	0.176433	0.196329	0.44483	1	13	0.00546168
ENSECAG00000007853	-	1	0.859971	0.612573	0.464636	1	0.0234554			ENSECAG00000023039	NOV	0.506024	0.557422	0.493757	1	12	0.049639
ENSECAG00000017899	KIAA1109	1	0.91103	0.63117	0.459226	1	0.0208593			ENSECAG00000024183	SERPINB11	0.0654216	0.114575	0.591153	1	13	0.0588884
ENSECAG00000018122	MTFP1	1	0.955074	0.666023	0.456772	1	0.0257609			ENSECAG00000015152	SERPINA6	0.00386114	0.00526871	0.328488	1	13	0.126214
ENSECAG00000018023	GRAMD1C	1	0.95251	0.640771	0.456286	1	0.0220384			ENSECAG00000014504	KIF1A	0.108125	0.152847	1	0.999812	1	0.0405225
ENSECAG00000022557	BNIP2	0.959886	1	0.638324	0.455392	1	0.0251761			ENSECAG00000013089	FKBP10	0.545469	0.672988	1	0.999511	6	0.0194548
ENSECAG00000001316	ZNF606	1	0.905473	0.638612	0.441451	1	0.0269645			ENSECAG00000010580	TMEM126A	0.731379	0.834282	1	0.998143	6	0.0305539
ENSECAG00000022387	RUNDC3B	1	0.974102	0.65778	0.439893	1	0.0300501			ENSECAG00000021921	SCAMP1	0.766214	0.843234	1	0.996932	6	0.0396239
ENSECAG00000039738	-	0.539598	0.724774	0.669282	1	2	0.013963			ENSECAG00000015150	EIF3L	0.856313	0.794154	1	0.995992	6	0.0568491
ENSECAG00000039059	CD99	0.511522	0.59563	0.728171	1	2	0.0143759			ENSECAG00000038435	-	0.793709	0.900287	1	0.995722	6	0.0658233
ENSECAG00000038637	-	0.517786	0.647564	0.690604	1	2	0.011305			ENSECAG00000010689	TMEM214	0.739005	0.774322	1	0.994849	6	0.0194365
ENSECAG00000038153	ZBTB7B	0.636549	0.763583	0.758189	1	2	0.011071			ENSECAG00000001599	RPS12	0.609289	0.691412	1	0.994435	6	0.00877312
ENSECAG00000038120	-	0.615312	0.654847	0.73631	1	2	0.000132538			ENSECAG00000016459	RPS27	0.733895	0.842723	1	0.994114	6	0.032969
ENSECAG00000037857	CAV2	0.615161	0.527988	0.701523	1	2	0.0199355			ENSECAG00000030355	-	0.642848	0.793353	1	0.993842	6	0.015014
ENSECAG00000036933	-	0.523135	0.619649	0.697646	1	2	0.0113305			ENSECAG00000019243	HSD11B1	0.409393	0.722788	1	0.990899	6	0.0659537
ENSECAG00000035658	-	0.509193	0.619718	0.733681	1	2	0.0120435			ENSECAG00000019676	-	0.449635	0.531515	1	0.990545	6	0.0770053
ENSECAG00000032877	GABARAP	0.550491	0.637576	0.747329	1	2	0.00418318			ENSECAG00000025080	RPL19	0.651095	0.731923	1	0.986176	6	0.00716006
ENSECAG00000032798	RAB10	0.641161	0.70017	0.79797	1	2	0.00551161			ENSECAG00000003758	DNASE1L1	0.558171	0.747161	1	0.986059	6	0.0171217
ENSECAG00000032782	UBE2D1	0.624338	0.693289	0.757518	1	2	0.00136806			ENSECAG00000000384	ERP29	0.779062	0.914169	1	0.984875	6	0.0669444
ENSECAG00000032191	RSRC1	0.53256	0.672914	0.742186	1	2	0.00603425			ENSECAG00000013764	CHID1	0.595903	0.673455	1	0.982717	6	0.0102095
ENSECAG00000032143	MRPS2	0.616101	0.620825	0.737698	1	2	0.0018537			ENSECAG00000012953	PPFIBP2	0.548532	0.626383	1	0.982239	6	0.022767
ENSECAG00000031435	ZNF396	0.645035	0.708045	0.758411	1	2	0.00354021			ENSECAG00000007395	FAM160A1	0.480942	0.438276	1	0.980657	12	0.0894679
ENSECAG00000030778	TUBA1A	0.67708	0.709035	0.735639	1	2	0.00669036			ENSECAG00000021466	SIDT2	0.802944	0.774366	1	0.980105	6	0.0338623
ENSECAG00000030595	-	0.518467	0.657697	0.641906	1	2	0.0183288			ENSECAG00000022345	ROR2	0.412934	0.449913	1	0.975841	12	0.0934597
ENSECAG00000030504	SSU72	0.680722	0.737708	0.7807	1	2	0.0121173			ENSECAG00000034285	TMED2	0.681697	0.742747	1	0.975225	6	0.00835238
ENSECAG00000029512	UBE2E2	0.574331	0.534597	0.741066	1	2	0.0177821			ENSECAG00000009188	RPL7	0.573755	0.617861	1	0.974832	6	0.0192982
ENSECAG00000029199	-	0.495661	0.645191	0.703278	1	2	0.0148001			ENSECAG00000008852	ABCA1	0.490543	0.428861	1	0.971777	12	0.0914024
ENSECAG00000028967	-	0.575968	0.720465	0.748462	1	2	0.00445747			ENSECAG00000024887	PC	0.527655	0.562495	1	0.971509	6	0.0410744
ENSECAG00000028537	-	0.638324	0.621619	0.712044	1	2	0.00343966			ENSECAG00000000370	RPS11	0.650428	0.699157	1	0.969249	6	0.00579464
ENSECAG00000025049	EMC4	0.620818	0.648891	0.762967	1	2	0.000775601			ENSECAG00000022712	FLAD1	0.642362	0.73279	1	0.96901	6	0.00676117
ENSECAG00000024852	FABP3	0.602475	0.696007	0.762428	1	2	0.00155184			ENSECAG00000028963	NME1	0.484756	0.634165	1	0.968661	6	0.0385601
ENSECAG00000024764	ARHGAP18	0.631247	0.659224	0.772161	1	2	0.00140197			ENSECAG00000000480	ABI3BP	0.197092	0.65767	1	0.963413	12	0.188145
ENSECAG00000024728	DNAJC21	0.592927	0.740444	0.784044	1	2	0.00802799			ENSECAG00000017024	SEC11C	0.440717	0.561927	1	0.960293	6	0.0703642
ENSECAG00000024520	KDELR3	0.569466	0.520836	0.726127	1	2	0.0221241			ENSECAG00000018657	BSCL2	0.493605	0.625826	1	0.95636	6	0.0368703
ENSECAG00000024459	MARK1	0.626814	0.597897	0.820259	1	2	0.0107064			ENSECAG00000012526	DNAJB9	0.641212	0.747966	1	0.950318	6	0.00799612
ENSECAG00000024447	DUSP7	0.634874	0.672041	0.638703	1	2	0.0113547			ENSECAG00000003789	RASL11B	0.388736	0.372957	1	0.949929	1	0.0897341
ENSECAG00000024429	IRF9	0.562916	0.60113	0.759929	1	2	0.00635998			ENSECAG00000021295	SHMT2	0.546022	0.550281	1	0.946015	6	0.0405631
ENSECAG00000024334	CARMIL1	0.57801	0.510361	0.746863	1	2	0.0243806			ENSECAG00000013424	KARS	0.613443	0.65323	1	0.94435	6	0.00999965
ENSECAG00000024187	SMARCA2	0.50605	0.583768	0.742394	1	2	0.0170362			ENSECAG00000022786	GBA	0.404483	0.471263	1	0.941072	12	0.0951513
ENSECAG00000024142	WBP1L	0.682719	0.692586	0.766643	1	2	0.00682132			ENSECAG00000008935	ERO1B	0.441382	0.497177	1	0.940426	12	0.0887699
ENSECAG00000023981	MSL1	0.697227	0.621086	0.788843	1	2	0.0116547			ENSECAG00000011130	SEC22A	0.810353	0.780271	1	0.939686	6	0.0371716
ENSECAG00000023958	ADPRH	0.577103	0.642429	0.803967	1	2	0.0053475			ENSECAG00000030785	-	0.0472398	0.159592	1	0.937161	1	0.0534369
ENSECAG00000023862	CCND3	0.64175	0.647462	0.682684	1	2	0.00477953			ENSECAG00000026813	RPL14	0.666601	0.767927	1	0.936426	6	0.0107831
ENSECAG00000023766	VSIG4	0.598346	0.543073	0.668113	1	2	0.0199916			ENSECAG00000014596	LARGE2	0.462676	0.595038	1	0.93602	6	0.0539687
ENSECAG00000023744	FAIM	0.58635	0.614998	0.726404	1	2	0.00310259			ENSECAG00000023369	EDEM1	0.592049	0.668399	1	0.93601	6	0.0111984
ENSECAG00000023592	YBX1	0.654349	0.654567	0.656218	1	2	0.00940671			ENSECAG00000024779	SERPINA5	0.502832	0.836609	1	0.935429	6	0.0466008
ENSECAG00000023575	HNRNPH2	0.719933	0.737077	0.777713	1	2	0.0189133			ENSECAG00000009708	UMPS	0.626241	0.553398	1	0.935297	6	0.0294609
ENSECAG00000023565	ENY2	0.525345	0.667903	0.813243	1	2	0.012223			ENSECAG00000013002	C1GALT1	0.703196	0.634535	1	0.935234	6	0.0136943
ENSECAG00000023494	SMIM12	0.621918	0.759351	0.841144	1	2	0.0192581			ENSECAG00000016288	SRRD	0.602374	0.755121	1	0.933473	6	0.0117245
ENSECAG00000023474	TBC1D25	0.646588	0.665905	0.757421	1	2	0.00161593			ENSECAG00000019217	HM13	0.660455	0.787957	1	0.931757	6	0.0139059
ENSECAG00000023296	PLPP1	0.62178	0.660178	0.792423	1	2	0.00271456			ENSECAG00000000639	PLXNB3	0.638444	0.710017	1	0.931444	6	0.00687401
ENSECAG00000023200	SCMH1	0.57393	0.686571	0.673431	1	2	0.00650206			ENSECAG00000010085	PRDX4	0.224264	0.322095	1	0.931442	1	0.037774
ENSECAG00000022965	RHOG	0.546618	0.645308	0.838278	1	2	0.0135887			ENSECAG00000012822	EIF3K	0.702209	0.818084	1	0.927891	6	0.0226086
ENSECAG00000022924	EEF2K	0.604841	0.663352	0.856733	1	2	0.0132214			ENSECAG00000016787	-	0.192636	0.25723	1	0.925129	1	0.0311775
ENSECAG00000022822	PDK2	0.663307	0.669443	0.752614	1	2	0.00303644			ENSECAG00000010840	LIPA	0.222636	0.366908	1	0.922983	1	0.0471146
ENSECAG00000022750	-	0.551767	0.630071	0.664546	1	2	0.0104202			ENSECAG00000023134	KCNK5	0.575672	0.535337	1	0.922757	6	0.0411975
ENSECAG00000022693	43715	0.666298	0.671801	0.751655	1	2	0.00338183			ENSECAG00000024085	PDSS2	0.774712	0.782937	1	0.920384	6	0.0288137
ENSECAG00000022442	-	0.718074	0.719345	0.744317	1	2	0.0149202			ENSECAG00000022744	RHBDD3	0.606147	0.701265	1	0.919884	6	0.0095955
ENSECAG00000022423	PLPP3	0.591509	0.678246	0.754069	1	2	0.00070442			ENSECAG00000016653	EEF1B2	0.546592	0.667403	1	0.916907	6	0.0201545
ENSECAG00000022368	MBD2	0.660809	0.735989	0.823738	1	2	0.0146257			ENSECAG00000020978	RPS25	0.668036	0.702945	1	0.914831	6	0.00816227
ENSECAG00000022269	CLK3	0.527224	0.625265	0.665548	1	2	0.0140502			ENSECAG00000018756	GPLD1	0.327395	0.450607	1	0.914213	11	0.0962126
ENSECAG00000022254	-	0.571816	0.616518	0.762031	1	2	0.00401511			ENSECAG00000004439	GDPGP1	0.608361	0.721453	1	0.912501	6	0.0104069
ENSECAG00000022136	DCTN6	0.575211	0.688414	0.792064	1	2	0.00434259			ENSECAG00000013908	EMD	0.978558	1	0.757893	0.910409	9	0.0425699
ENSECAG00000021996	-	0.57685	0.660233	0.839074	1	2	0.010536			ENSECAG00000019546	DDOST	0.737792	0.803038	1	0.908631	6	0.0258634
ENSECAG00000021849	TFPI	0.612581	0.553747	0.78502	1	2	0.0138496			ENSECAG00000016252	SPRYD3	1	0.960007	0.760765	0.905398	9	0.0391319
ENSECAG00000021665	SGMS2	0.516774	0.662479	0.672421	1	2	0.0134426			ENSECAG00000013140	-	0.606232	0.715717	1	0.905265	6	0.011183
ENSECAG00000021564	NAA35	0.69747	0.775764	0.714541	1	2	0.0211354			ENSECAG00000015112	AACS	0.749481	0.723966	1	0.902587	6	0.0191027
ENSECAG00000021488	DYRK1B	0.73389	0.692989	0.811163	1	2	0.0211337			ENSECAG00000038006	-	0.477468	0.52177	1	0.902549	6	0.0725985
ENSECAG00000021403	ATN1	0.685559	0.697581	0.695729	1	2	0.00907532			ENSECAG00000024902	-	0.635637	0.768801	1	0.902264	6	0.0138604
ENSECAG00000021356	TTC9C	0.69724	0.758432	0.780524	1	2	0.0182432			ENSECAG00000019848	INTS9	0.736844	0.833817	1	0.898213	6	0.0340237
ENSECAG00000021209	CRELD2	0.657369	0.703116	0.852951	1	2	0.0162173			ENSECAG00000023192	GYG1	0.461022	0.465571	1	0.895613	12	0.096806
ENSECAG00000020988	NMNAT1	0.594405	0.665472	0.633162	1	2	0.0120497			ENSECAG00000019992	PIP5K1B	0.439321	0.618951	1	0.894545	6	0.0626285
ENSECAG00000020963	DDX27	0.601267	0.722797	0.758777	1	2	0.00390986			ENSECAG00000020104	ARSA	0.674926	0.750901	1	0.893724	6	0.0131483
ENSECAG00000020814	CLEC16A	0.702394	0.712801	0.755699	1	2	0.0112588			ENSECAG00000011171	ARHGEF38	0.626357	0.705441	1	0.892296	6	0.01121
ENSECAG00000020610	NDUFB10	0.621926	0.762414	0.840283	1	2	0.0196866			ENSECAG00000008403	RPL8	0.746809	0.779442	1	0.891464	6	0.0254368
ENSECAG00000020564	APPL2	0.710742	0.621043	0.738867	1	2	0.012009			ENSECAG00000009502	AASDH	1	0.957459	0.870505	0.891128	9	0.0414901
ENSECAG00000020535	DDIT3	0.610964	0.711004	0.787751	1	2	0.00439527			ENSECAG00000033821	-	0.459147	0.52074	1	0.89085	6	0.0812339
ENSECAG00000020495	CALHM2	0.56168	0.483281	0.746003	1	2	0.0346825			ENSECAG00000012472	-	1	0.993183	0.851238	0.887838	9	0.0382639
ENSECAG00000020481	HERPUD2	0.63543	0.592122	0.81148	1	2	0.0105645			ENSECAG00000016950	KCNJ8	0.288352	0.389699	1	0.887635	11	0.0608284
ENSECAG00000020428	-	0.526223	0.538058	0.698793	1	2	0.0244674			ENSECAG00000011854	-	0.162239	0.293811	1	0.887089	1	0.0390737
ENSECAG00000020262	CNOT4	0.525905	0.643635	0.573963	1	2	0.0355773			ENSECAG00000009573	RPS3A	0.568769	0.680008	1	0.88486	6	0.019118
ENSECAG00000020252	PDIA3	0.658543	0.622736	0.754309	1	2	0.00418425			ENSECAG00000020633	CCT3	1	0.993791	0.817687	0.883988	9	0.0333124
ENSECAG00000019857	FAM189B	0.595954	0.586117	0.788357	1	2	0.00828985			ENSECAG00000012292	SRRT	0.990486	1	0.781727	0.881723	9	0.0313671
ENSECAG00000019760	SDHAF2	0.55535	0.58962	0.692188	1	2	0.0108243			ENSECAG00000013572	PRSS8	0.590795	0.723823	1	0.879859	6	0.0166268
ENSECAG00000019611	RAB33B	0.6606	0.621281	0.749354	1	2	0.00441063			ENSECAG00000020856	EIF2AK3	1	0.935505	0.795143	0.877211	9	0.0293245
ENSECAG00000019560	KCTD10	0.583051	0.685336	0.806338	1	2	0.00535591			ENSECAG00000021595	FAM98A	0.731351	0.761519	1	0.875876	6	0.0227643
ENSECAG00000019555	SLC50A1	0.457089	0.617004	0.775161	1	2	0.0265109			ENSECAG00000010286	CHRM3	0.13279	0.148673	1	0.873433	1	0.0519254
ENSECAG00000019542	-	0.596231	0.526056	0.785199	1	2	0.0208638			ENSECAG00000018435	WDR1	0.547135	0.654281	1	0.87244	6	0.0271037
ENSECAG00000019453	H6PD	0.55214	0.667659	0.824018	1	2	0.0100767			ENSECAG00000000124	COPG1	1	0.949774	0.899147	0.872	9	0.0409868
ENSECAG00000019415	FIP1L1	0.676105	0.699101	0.687994	1	2	0.00860924			ENSECAG00000022752	NUP214	0.970522	1	0.835357	0.87068	9	0.0308322
ENSECAG00000019388	MPHOSPH6	0.563021	0.646011	0.790618	1	2	0.00484581			ENSECAG00000017587	ZRANB1	1	0.985474	0.695249	0.870127	9	0.0340222
ENSECAG00000019092	CINP	0.529615	0.61516	0.762357	1	2	0.00912925			ENSECAG00000015953	PPP1CB	0.982459	1	0.846939	0.869124	9	0.0315675
ENSECAG00000019084	DLX6	0.444065	0.658938	0.758686	1	2	0.0277129			ENSECAG00000036419	RPL36	0.593119	0.695631	1	0.868939	6	0.0178709
ENSECAG00000018889	ZNF143	0.633251	0.626797	0.673135	1	2	0.00660378			ENSECAG00000017164	PPIB	0.727404	0.798218	1	0.868443	6	0.0291311
ENSECAG00000018799	PPM1G	0.716801	0.721625	0.79359	1	2	0.0175781			ENSECAG00000013932	LYPD6B	0.517287	0.526978	1	0.867921	6	0.0636978
ENSECAG00000018789	RALBP1	0.684112	0.761982	0.737859	1	2	0.015324			ENSECAG00000012876	CASP4	0.57716	0.642628	1	0.865758	6	0.0241996
ENSECAG00000018771	PKNOX2	0.58512	0.583579	0.712681	1	2	0.00778886			ENSECAG00000024359	SLC45A2	0.422015	0.520333	1	0.865384	6	0.101359
ENSECAG00000018572	TECR	0.585548	0.654894	0.715435	1	2	0.00134625			ENSECAG00000016874	PRKACA	1	0.988999	0.853661	0.864326	9	0.0305106
ENSECAG00000018553	STK38	0.597684	0.575287	0.600225	1	2	0.0279261			ENSECAG00000024592	ALG5	0.606516	0.673647	1	0.862865	6	0.0184345
ENSECAG00000018425	DTX2	0.559746	0.608663	0.660801	1	2	0.0120298			ENSECAG00000021473	PREB	0.494453	0.577598	1	0.861327	6	0.056409
ENSECAG00000018394	MESD	0.658536	0.640764	0.751831	1	2	0.00299445			ENSECAG00000018536	USE1	0.510862	0.576296	1	0.85997	6	0.0521015
ENSECAG00000018245	EPHX3	0.555363	0.509635	0.741744	1	2	0.0265229			ENSECAG00000013751	TM9SF3	1	0.916324	0.87898	0.859083	9	0.0343966
ENSECAG00000018059	SC5D	0.598827	0.64067	0.659263	1	2	0.00744395			ENSECAG00000020175	SLC12A8	0.246343	0.269061	1	0.858421	11	0.0355393
ENSECAG00000017941	U2AF1L4	0.541868	0.662198	0.76581	1	2	0.00516659			ENSECAG00000021136	RPL11	0.76542	0.802324	1	0.858211	6	0.0391009
ENSECAG00000017935	-	0.649816	0.68051	0.82461	1	2	0.00876469			ENSECAG00000021868	NCL	1	0.964003	0.777262	0.857447	9	0.0222564
ENSECAG00000017819	NCOA1	0.629922	0.642896	0.704042	1	2	0.00225286			ENSECAG00000016926	GABPB1	1	0.964025	0.624279	0.857212	9	0.0465353
ENSECAG00000017771	ATP1B1	0.635965	0.643488	0.708111	1	2	0.00221992			ENSECAG00000024402	WASHC5	1	0.980028	0.817806	0.855743	9	0.0235185
ENSECAG00000017741	SEC31A	0.647766	0.585113	0.671489	1	2	0.0125003			ENSECAG00000013187	LPGAT1	0.39795	0.374518	1	0.855399	11	0.0760963
ENSECAG00000017645	HNRNPC	0.630687	0.734978	0.772165	1	2	0.0065165			ENSECAG00000019093	GPANK1	1	0.984287	0.72247	0.854886	9	0.0254
ENSECAG00000017554	FAM32A	0.628278	0.668894	0.681738	1	2	0.00399357			ENSECAG00000023413	BBX	1	0.907943	0.77	0.854706	9	0.0242928
ENSECAG00000017536	METTL21A	0.632199	0.543598	0.644722	1	2	0.0242445			ENSECAG00000012952	KMT5B	1	0.9272	0.730984	0.85428	9	0.0248474
ENSECAG00000017510	PIGU	0.627077	0.612472	0.646587	1	2	0.0119511			ENSECAG00000024710	FKBP14	1	0.967171	0.727805	0.854075	9	0.0240521
ENSECAG00000017348	BCAP29	0.672657	0.778362	0.709102	1	2	0.0183103			ENSECAG00000023522	SUOX	1	0.975148	0.887149	0.853691	9	0.0327572
ENSECAG00000017179	PHC2	0.52365	0.645761	0.70452	1	2	0.00908922			ENSECAG00000023617	TEX14	0.419416	0.375332	1	0.853525	11	0.08435
ENSECAG00000017141	UPF3A	0.598873	0.65269	0.759509	1	2	0.000537782			ENSECAG00000008340	AIG1	0.668345	0.563559	1	0.853302	6	0.0371547
ENSECAG00000017105	SEC62	0.599215	0.669444	0.643734	1	2	0.00977391			ENSECAG00000022386	BRD4	0.996356	1	0.663966	0.850694	9	0.0352822
ENSECAG00000016932	TRIM26	0.633422	0.692859	0.834964	1	2	0.0101171			ENSECAG00000027943	-	0.292805	0.479334	1	0.84966	11	0.0721509
ENSECAG00000016787	-	0.507562	0.69043	0.690558	1	2	0.0137904			ENSECAG00000012720	YIPF2	0.557442	0.667362	1	0.849013	6	0.0286703
ENSECAG00000016785	ERP44	0.640161	0.662024	0.684154	1	2	0.00426219			ENSECAG00000014090	RPL10A	0.592824	0.64283	1	0.847971	6	0.0257964
ENSECAG00000016755	PTPN23	0.642573	0.6481	0.67249	1	2	0.00612353			ENSECAG00000020679	SMARCC2	0.999026	1	0.752977	0.846863	9	0.0214917
ENSECAG00000016725	TAF11	0.585481	0.774355	0.697114	1	2	0.0149425			ENSECAG00000011634	TMEM129	0.948867	1	0.816956	0.84684	9	0.0230575
ENSECAG00000016722	CENPU	0.719113	0.639514	0.864711	1	2	0.0276425			ENSECAG00000033791	RHOA	1	0.975944	0.767772	0.845655	9	0.019276
ENSECAG00000016697	MTIF3	0.558874	0.575257	0.654616	1	2	0.017917			ENSECAG00000024434	VKORC1	0.43329	0.428814	1	0.84532	11	0.0992167
ENSECAG00000016674	LAPTM4A	0.677894	0.773253	0.777405	1	2	0.0180389			ENSECAG00000021065	RPL5	0.634987	0.70559	1	0.845198	6	0.0195912
ENSECAG00000016434	RAP1A	0.64189	0.761014	0.728726	1	2	0.010783			ENSECAG00000013971	ATG5	1	0.892309	0.683257	0.845158	9	0.0328114
ENSECAG00000016329	MANSC1	0.540755	0.598041	0.713555	1	2	0.00978807			ENSECAG00000021820	USP22	1	0.99531	0.724037	0.843621	9	0.0227134
ENSECAG00000016252	SPRYD3	0.683609	0.702938	0.791825	1	2	0.00955092			ENSECAG00000011424	ZFYVE19	0.621001	0.744011	1	0.841567	6	0.0228074
ENSECAG00000016246	ASAP1	0.590259	0.637416	0.598397	1	2	0.0216175			ENSECAG00000012124	RAB2A	0.992365	1	0.84749	0.840963	9	0.0235017
ENSECAG00000016233	-	0.63371	0.750973	0.832082	1	2	0.0164284			ENSECAG00000005945	BRPF3	1	0.88527	0.673401	0.840778	9	0.0346597
ENSECAG00000015858	NDEL1	0.658114	0.685787	0.691292	1	2	0.00541753			ENSECAG00000021816	TIMM17A	0.736753	0.727325	1	0.839077	6	0.0284809
ENSECAG00000015839	ZDHHC18	0.664349	0.596111	0.798337	1	2	0.0106845			ENSECAG00000022215	CRNKL1	1	0.944047	0.735458	0.838625	9	0.0192929
ENSECAG00000015649	UCK1	0.652675	0.593043	0.673504	1	2	0.0114441			ENSECAG00000015089	RPS8	0.699716	0.784985	1	0.837826	6	0.0300372
ENSECAG00000015345	RBPMS2	0.569733	0.559329	0.781547	1	2	0.0139542			ENSECAG00000022567	RACK1	0.576393	0.631112	1	0.837583	6	0.0320363
ENSECAG00000015171	-	0.559497	0.59456	0.68113	1	2	0.0109095			ENSECAG00000000332	EIF2B2	0.979557	1	0.796596	0.836649	9	0.0180826
ENSECAG00000015015	INO80E	0.56757	0.720936	0.836957	1	2	0.0141495			ENSECAG00000014848	EXOC7	0.995111	1	0.72346	0.834711	9	0.020677
ENSECAG00000015006	FGFR1	0.50302	0.578248	0.760346	1	2	0.0189223			ENSECAG00000012270	RAB3GAP1	1	0.922758	0.713199	0.830342	9	0.0208632
ENSECAG00000014922	EPS8	0.662377	0.794461	0.775681	1	2	0.02116			ENSECAG00000006072	ZNF687	1	0.969851	0.891157	0.830094	9	0.0272405
ENSECAG00000014832	-	0.591198	0.776814	0.756385	1	2	0.0134622			ENSECAG00000009389	RPL35	0.554681	0.70211	1	0.82977	6	0.032641
ENSECAG00000014786	MGAT1	0.708006	0.696443	0.753433	1	2	0.0109183			ENSECAG00000009232	CLASRP	0.936685	1	0.780539	0.829552	9	0.0182559
ENSECAG00000014592	WDR45B	0.593719	0.644231	0.592722	1	2	0.0228512			ENSECAG00000037960	-	0.0933589	0.0510865	1	0.8284	11	0.0944404
ENSECAG00000014502	ZDHHC21	0.610494	0.658803	0.880034	1	2	0.0191154			ENSECAG00000009936	TCERG1	1	0.890447	0.633364	0.827539	14	0.0380807
ENSECAG00000014262	RNASEH2B	0.663083	0.638234	0.879986	1	2	0.0225622			ENSECAG00000000194	ZMYM5	1	0.954846	0.641188	0.827446	9	0.0336381
ENSECAG00000014051	MED19	0.55431	0.605986	0.755651	1	2	0.0065226			ENSECAG00000020530	RAI1	1	0.938512	0.731506	0.826868	9	0.0169711
ENSECAG00000013935	MTUS2	0.58486	0.568744	0.692375	1	2	0.0119805			ENSECAG00000016699	MSL3	1	0.933557	0.767576	0.825989	9	0.0147844
ENSECAG00000013853	CCDC90B	0.638602	0.688685	0.699987	1	2	0.00324195			ENSECAG00000009817	HPN	0.263414	0.385833	1	0.825657	11	0.0341835
ENSECAG00000013630	SULF2	0.570431	0.509337	0.708552	1	2	0.0263149			ENSECAG00000014981	ABL1	1	0.927838	0.598144	0.8253	14	0.0376008
ENSECAG00000013577	HDAC2	0.624686	0.627336	0.713397	1	2	0.00232152			ENSECAG00000011430	ZZZ3	1	0.926211	0.811626	0.824581	9	0.0157218
ENSECAG00000013490	ZDHHC9	0.646534	0.643817	0.721344	1	2	0.00215768			ENSECAG00000022491	MBIP	1	0.994789	0.772196	0.824233	9	0.0147373
ENSECAG00000013485	MFAP1	0.677664	0.696489	0.74359	1	2	0.0057409			ENSECAG00000001439	TMEM185B	1	0.968785	0.795774	0.823831	9	0.0137065
ENSECAG00000013395	RBM25	0.702334	0.677081	0.672162	1	2	0.0136437			ENSECAG00000024474	SLC30A5	1	0.989999	0.81729	0.823607	9	0.0155857
ENSECAG00000013390	ZMAT1	0.649321	0.718857	0.697229	1	2	0.00666547			ENSECAG00000025118	TADA2A	1	0.898822	0.76132	0.822912	9	0.0173488
ENSECAG00000013326	POC1B	0.553247	0.619844	0.696615	1	2	0.00710362			ENSECAG00000022469	RPL27A	0.519092	0.597995	1	0.822784	6	0.053762
ENSECAG00000013315	SLC34A2	0.482166	0.643035	0.73285	1	2	0.0167337			ENSECAG00000021882	YWHAZ	1	0.981021	0.724668	0.822729	9	0.0166715
ENSECAG00000013307	NUCB1	0.653728	0.652337	0.767889	1	2	0.00274065			ENSECAG00000013871	SUGP1	0.984393	1	0.849031	0.822675	9	0.0191529
ENSECAG00000013213	BRD7	0.730605	0.758604	0.758457	1	2	0.0240157			ENSECAG00000004270	MED7	1	0.94427	0.652399	0.822631	9	0.0297584
ENSECAG00000013151	RGCC	0.499936	0.585583	0.764403	1	2	0.0185635			ENSECAG00000018926	CFDP1	0.941771	1	0.802353	0.822471	9	0.0166335
ENSECAG00000012894	STAU1	0.625155	0.697556	0.774006	1	2	0.00245644			ENSECAG00000019840	PRPF3	1	0.984318	0.805558	0.822271	9	0.0142493
ENSECAG00000012844	TICAM2	0.629508	0.77527	0.752973	1	2	0.0130816			ENSECAG00000010335	BCL2L13	1	0.994864	0.826173	0.822231	9	0.0163194
ENSECAG00000012825	ARHGAP24	0.576733	0.726554	0.717825	1	2	0.00567458			ENSECAG00000018466	MTFR1	1	0.96448	0.804435	0.822051	9	0.0135906
ENSECAG00000012779	-	0.626698	0.65501	0.712804	1	2	0.00120178			ENSECAG00000011837	SH3BGRL3	1	0.90778	0.70625	0.821574	9	0.021151
ENSECAG00000012767	C7H11orf52	0.675719	0.666407	0.809155	1	2	0.00890854			ENSECAG00000009585	IRAK1	0.987477	1	0.878243	0.821337	9	0.0237306
ENSECAG00000012734	BAIAP2L1	0.491711	0.644612	0.625133	1	2	0.0278722			ENSECAG00000011033	MPI	0.510708	0.685197	1	0.820924	6	0.0458835
ENSECAG00000012708	DNAJC8	0.550412	0.606843	0.670519	1	2	0.0117692			ENSECAG00000013994	RAB28	0.934261	1	0.772697	0.820098	9	0.0163627
ENSECAG00000012706	NGRN	0.580964	0.66265	0.738753	1	2	0.000831492			ENSECAG00000006138	AIMP1	1	0.942984	0.802998	0.819989	9	0.013351
ENSECAG00000012680	N4BP2L1	0.583545	0.697328	0.786605	1	2	0.00384909			ENSECAG00000019484	-	0.900088	1	0.709206	0.819976	9	0.0258872
ENSECAG00000012630	EDF1	0.616971	0.658789	0.777506	1	2	0.00134478			ENSECAG00000011374	CUL3	1	0.968307	0.812758	0.819248	9	0.0134818
ENSECAG00000012451	DNAJC25	0.621841	0.61117	0.719677	1	2	0.00334656			ENSECAG00000017464	ZNF207	1	0.988028	0.9136	0.817569	9	0.0305193
ENSECAG00000012386	SELENOS	0.730393	0.603123	0.81162	1	2	0.0230599			ENSECAG00000002521	CNP	0.967615	1	0.727718	0.817378	9	0.0162911
ENSECAG00000012267	TM2D2	0.669604	0.771785	0.745276	1	2	0.0154023			ENSECAG00000016281	LSM14A	1	0.965827	0.784238	0.816601	9	0.0118381
ENSECAG00000012220	ITPRID2	0.557859	0.731941	0.714887	1	2	0.00813409			ENSECAG00000016050	PTDSS1	1	0.95875	0.75796	0.815637	9	0.0120923
ENSECAG00000012173	SPART	0.684594	0.773727	0.715421	1	2	0.0185374			ENSECAG00000002901	OR51L1	0.187634	0.197767	1	0.815289	11	0.0288462
ENSECAG00000012062	EFNA5	0.603819	0.688165	0.775791	1	2	0.00180978			ENSECAG00000020746	DMTF1	1	0.918985	0.675485	0.814831	9	0.0241325
ENSECAG00000012023	-	0.595021	0.643096	0.76038	1	2	0.000960468			ENSECAG00000017692	ANAPC4	1	0.935556	0.918549	0.814583	9	0.0310835
ENSECAG00000011954	ATG3	0.580026	0.69494	0.750597	1	2	0.00196105			ENSECAG00000021950	NPM1	1	0.992683	0.852211	0.814219	9	0.0174917
ENSECAG00000011881	TRAPPC6B	0.607341	0.624998	0.701028	1	2	0.00312993			ENSECAG00000022810	ST5	0.984822	1	0.773933	0.814211	9	0.0126287
ENSECAG00000011549	ZNF394	0.660706	0.723288	0.833839	1	2	0.0146834			ENSECAG00000008251	-	1	0.972068	0.742524	0.813883	9	0.0127836
ENSECAG00000011445	SGF29	0.590336	0.658316	0.805119	1	2	0.00439915			ENSECAG00000011819	SNX14	1	0.96013	0.825349	0.812665	9	0.0129894
ENSECAG00000011389	-	0.703353	0.750686	0.738224	1	2	0.0164535			ENSECAG00000008502	NONO	1	0.976883	0.805798	0.812271	9	0.0118009
ENSECAG00000011251	PARP16	0.717146	0.685385	0.778721	1	2	0.0134123			ENSECAG00000009344	HNRNPD	1	0.975591	0.73123	0.811361	9	0.0133385
ENSECAG00000011163	FCHSD2	0.621662	0.718476	0.713388	1	2	0.0040117			ENSECAG00000008749	VTCN1	0.289826	0.367766	1	0.810633	11	0.0307811
ENSECAG00000011135	GPATCH4	0.675226	0.75451	0.764915	1	2	0.0131749			ENSECAG00000036766	-	1	0.967647	0.8717	0.810313	9	0.0188802
ENSECAG00000011087	AIDA	0.65203	0.67508	0.778573	1	2	0.00328804			ENSECAG00000021610	GPBP1	0.96027	1	0.748272	0.810154	9	0.0133303
ENSECAG00000011033	MPI	0.612772	0.674349	0.898461	1	2	0.024662			ENSECAG00000012985	CUEDC1	1	0.997751	0.673878	0.809915	9	0.0231309
ENSECAG00000010601	FKBP2	0.520131	0.564939	0.739113	1	2	0.01767			ENSECAG00000012224	PSMD12	1	0.972433	0.814835	0.809638	9	0.0116803
ENSECAG00000010440	-	0.580234	0.733829	0.838726	1	2	0.0152396			ENSECAG00000009910	RBM23	0.992622	1	0.64615	0.809616	9	0.0297313
ENSECAG00000010381	SGTA	0.623576	0.695832	0.764785	1	2	0.00178634			ENSECAG00000019556	NUDT9	0.997562	1	0.819196	0.809604	9	0.0133407
ENSECAG00000009967	PHAX	0.574386	0.6666	0.614792	1	2	0.0173969			ENSECAG00000022843	ZC3H13	1	0.983346	0.69066	0.809586	9	0.0189053
ENSECAG00000009944	ZSCAN16	0.579352	0.776699	0.788073	1	2	0.0159384			ENSECAG00000002783	VEZT	1	0.961935	0.77223	0.809301	9	0.0103478
ENSECAG00000009869	ZNF205	0.678373	0.6639	0.86965	1	2	0.0210597			ENSECAG00000020050	RPAP3	1	0.904044	0.762113	0.80916	9	0.0137652
ENSECAG00000009719	EBAG9	0.669756	0.747503	0.777026	1	2	0.011962			ENSECAG00000022110	ASXL1	1	0.935837	0.71274	0.808468	9	0.0152903
ENSECAG00000009709	MYO1D	0.550276	0.681381	0.791016	1	2	0.00627118			ENSECAG00000012463	RPS20	0.454921	0.559681	1	0.808377	6	0.0886924
ENSECAG00000009627	PPP3R1	0.580579	0.620977	0.643589	1	2	0.0122804			ENSECAG00000021929	DNM1L	0.960987	1	0.676624	0.808178	9	0.0226322
ENSECAG00000009616	LMO7	0.548188	0.627052	0.748782	1	2	0.00512872			ENSECAG00000021982	THAP12	1	0.957848	0.632855	0.807438	9	0.0316715
ENSECAG00000009536	YWHAE	0.647839	0.697627	0.676928	1	2	0.00686075			ENSECAG00000000479	SETD3	1	0.958022	0.701256	0.807336	9	0.0161518
ENSECAG00000009533	MYL12A	0.561168	0.611373	0.749086	1	2	0.00508542			ENSECAG00000018661	EXTL3	1	0.852726	0.604439	0.807139	14	0.0342484
ENSECAG00000009492	INVS	0.668241	0.725302	0.726157	1	2	0.00753992			ENSECAG00000012263	RNF19B	0.946118	1	0.925568	0.80674	9	0.0335766
ENSECAG00000009335	DNAJC3	0.565806	0.581252	0.606193	1	2	0.027036			ENSECAG00000005797	SNW1	1	0.994647	0.736971	0.805857	9	0.0126536
ENSECAG00000009313	KCNK1	0.621575	0.725247	0.850848	1	2	0.0158751			ENSECAG00000014550	AP2A2	1	0.909769	0.834221	0.805606	9	0.015024
ENSECAG00000009183	NCSTN	0.710614	0.694901	0.720491	1	2	0.0116599			ENSECAG00000018267	CENPC	0.994256	1	0.804148	0.805263	9	0.0114648
ENSECAG00000009134	CAV1	0.613518	0.642927	0.846817	1	2	0.011444			ENSECAG00000016188	REPS1	1	0.919415	0.723224	0.805218	9	0.0144261
ENSECAG00000009117	-	0.637536	0.715108	0.681651	1	2	0.00709831			ENSECAG00000007213	SEC16B	0.289886	0.389668	1	0.804693	11	0.0329332
ENSECAG00000009087	INTS13	0.651869	0.657834	0.784216	1	2	0.00360798			ENSECAG00000007513	HSPA9	1	0.949669	0.872984	0.804526	9	0.0180441
ENSECAG00000008748	HABP4	0.514646	0.605592	0.738192	1	2	0.0123522			ENSECAG00000017850	TAF1D	0.943278	1	0.85988	0.804472	9	0.0185978
ENSECAG00000008558	ORMDL2	0.592813	0.607395	0.831129	1	2	0.0113665			ENSECAG00000024658	CAP1	1	0.967068	0.748552	0.804066	9	0.0103143
ENSECAG00000008550	WBP11	0.662658	0.717461	0.676992	1	2	0.00996417			ENSECAG00000020637	PRRC2A	1	0.887629	0.68041	0.803915	9	0.0245208
ENSECAG00000008452	CYB5R3	0.560823	0.591465	0.80206	1	2	0.0111515			ENSECAG00000021290	MBD6	1	0.943441	0.703326	0.803828	9	0.015436
ENSECAG00000008428	CEP83	0.641803	0.702661	0.724913	1	2	0.00288019			ENSECAG00000023304	XPO7	1	0.949626	0.701819	0.803691	9	0.0154725
ENSECAG00000008404	DYNLRB1	0.581268	0.637135	0.772864	1	2	0.00244498			ENSECAG00000014712	DDHD1	1	0.956833	0.715377	0.803206	9	0.0133316
ENSECAG00000008292	RBFA	0.685401	0.574018	0.765074	1	2	0.014232			ENSECAG00000016612	SSRP1	1	0.966998	0.789356	0.802644	9	0.00911568
ENSECAG00000008148	NPTN	0.641837	0.703802	0.782903	1	2	0.0043725			ENSECAG00000018412	LMBRD1	0.943578	1	0.663746	0.802081	9	0.0253949
ENSECAG00000008048	CBX1	0.655339	0.708648	0.758472	1	2	0.00443246			ENSECAG00000023070	PPP4R1	1	0.937476	0.759126	0.801901	9	0.00983142
ENSECAG00000007966	NCK1	0.621757	0.69011	0.641783	1	2	0.010885			ENSECAG00000009286	-	0.998182	1	0.87856	0.80125	9	0.0198871
ENSECAG00000007573	DNAJC2	0.602777	0.695199	0.686417	1	2	0.00414437			ENSECAG00000019475	YTHDF1	0.951017	1	0.714279	0.799766	9	0.0151974
ENSECAG00000007508	IRF2	0.598011	0.726266	0.773428	1	2	0.00511116			ENSECAG00000010909	TNS2	0.98762	1	0.771101	0.799581	9	0.00982919
ENSECAG00000007474	SPHK2	0.691997	0.540609	0.820421	1	2	0.0279836			ENSECAG00000012815	TNPO3	1	0.972051	0.95342	0.799432	9	0.03849
ENSECAG00000006859	TAOK3	0.681031	0.793731	0.761074	1	2	0.0225096			ENSECAG00000001626	SHLD2	1	0.805795	0.554507	0.79905	14	0.0441364
ENSECAG00000006840	B3GNT7	0.500167	0.613354	0.709201	1	2	0.0155309			ENSECAG00000018521	CPSF7	1	0.920997	0.749085	0.798655	9	0.0107959
ENSECAG00000006476	LRRC8D	0.441792	0.691091	0.766929	1	2	0.0295767			ENSECAG00000000348	EIF2AK4	1	0.935365	0.789658	0.798633	9	0.0089739
ENSECAG00000006366	MAF1	0.691079	0.731022	0.797862	1	2	0.0143732			ENSECAG00000008139	ZNF280D	1	0.889188	0.748246	0.798617	9	0.0143637
ENSECAG00000006289	NCOR1	0.655571	0.711245	0.71838	1	2	0.00497106			ENSECAG00000016346	LEPROT	1	0.94773	0.892699	0.798383	9	0.0209979
ENSECAG00000006219	RAB2B	0.6481	0.695596	0.670506	1	2	0.00762005			ENSECAG00000024149	HNRNPUL1	1	0.97028	0.666331	0.797798	9	0.0212066
ENSECAG00000006184	RAB8A	0.641373	0.712023	0.689352	1	2	0.00614857			ENSECAG00000023353	DUSP11	1	0.892167	0.671357	0.797283	9	0.0245598
ENSECAG00000006129	NUP62	0.60468	0.669192	0.65409	1	2	0.00776197			ENSECAG00000005718	MAP4K5	1	0.948886	0.677026	0.79689	9	0.018759
ENSECAG00000005814	NEDD9	0.540508	0.703508	0.615332	1	2	0.0224096			ENSECAG00000015162	SETD1A	1	0.986592	0.782938	0.796877	9	0.00863787
ENSECAG00000005729	RRAGA	0.656904	0.671726	0.763875	1	2	0.00279305			ENSECAG00000024126	RFC1	0.995903	1	0.806333	0.795688	9	0.00986365
ENSECAG00000005719	PRKD1	0.679408	0.694022	0.799726	1	2	0.00916988			ENSECAG00000011508	TRA2A	0.985487	1	0.791354	0.795587	9	0.00914703
ENSECAG00000005675	NFE2L2	0.469874	0.594216	0.724242	1	2	0.0245982			ENSECAG00000014380	FASTK	1	0.954578	0.901545	0.795435	9	0.0224195
ENSECAG00000005556	TSPYL2	0.643431	0.569884	0.728431	1	2	0.0100281			ENSECAG00000025052	CBFA2T2	1	0.947311	0.714811	0.795209	9	0.0121255
ENSECAG00000005515	GCNT4	0.408675	0.738761	0.765077	1	2	0.0466332			ENSECAG00000011366	HERPUD1	1	0.920231	0.635128	0.795135	14	0.0261598
ENSECAG00000005360	MITF	0.595414	0.749624	0.754834	1	2	0.00784194			ENSECAG00000022668	SEMA4B	1	0.982199	0.714852	0.79473	9	0.0123389
ENSECAG00000005101	FAM104A	0.628817	0.746348	0.684299	1	2	0.0105957			ENSECAG00000010929	MRPS35	0.993481	1	0.765432	0.794654	9	0.00918009
ENSECAG00000005014	UBAP2L	0.620008	0.616117	0.607356	1	2	0.0204113			ENSECAG00000016432	GRAMD1A	1	0.995259	0.804235	0.794604	9	0.00933657
ENSECAG00000004919	CACYBP	0.647571	0.740221	0.779418	1	2	0.00878546			ENSECAG00000018500	GLA	0.654877	0.741026	1	0.794513	6	0.0351175
ENSECAG00000004844	SGSH	0.577088	0.615721	0.726144	1	2	0.00355845			ENSECAG00000017543	KAT14	1	0.985055	0.818335	0.794317	9	0.00955375
ENSECAG00000004755	USF1	0.640338	0.746417	0.833263	1	2	0.016227			ENSECAG00000011051	TMPRSS6	0.068844	0.0937816	1	0.794272	11	0.072318
ENSECAG00000004617	PML	0.634075	0.62362	0.674771	1	2	0.00666254			ENSECAG00000006589	ERCC3	1	0.890109	0.702507	0.794175	9	0.0184876
ENSECAG00000004362	TSG101	0.660261	0.750464	0.791674	1	2	0.0126635			ENSECAG00000020854	TARS	1	0.864334	0.861905	0.794164	9	0.023368
ENSECAG00000003704	TMEM139	0.628249	0.786865	0.738871	1	2	0.0156518			ENSECAG00000022495	NKRF	1	0.889522	0.713576	0.794128	9	0.0169618
ENSECAG00000003561	TMEM11	0.658963	0.605754	0.702137	1	2	0.00730946			ENSECAG00000018411	BABAM2	1	0.996279	0.823285	0.794117	9	0.0105987
ENSECAG00000003445	C22H20orf96	0.663715	0.673246	0.834746	1	2	0.0116565			ENSECAG00000023150	SSR4	0.415251	0.61218	1	0.794011	6	0.0982464
ENSECAG00000003116	FAM122A	0.560142	0.750933	0.713176	1	2	0.0109703			ENSECAG00000024681	PUF60	1	0.979435	0.881896	0.793898	9	0.0181065
ENSECAG00000002732	MORF4L2	0.63783	0.663688	0.903756	1	2	0.0270099			ENSECAG00000016804	-	1	0.960493	0.537002	0.793774	14	0.0357279
ENSECAG00000002715	NTAN1	0.668756	0.67346	0.832066	1	2	0.0117409			ENSECAG00000024884	ZNF251	0.979094	1	0.733631	0.793399	9	0.0108537
ENSECAG00000002541	-	0.664403	0.685388	0.728717	1	2	0.00366557			ENSECAG00000024302	MAP7	1	0.882227	0.717157	0.792847	9	0.0173685
ENSECAG00000002481	-	0.574766	0.592344	0.751371	1	2	0.00632479			ENSECAG00000024456	PPP2R2D	1	0.988105	0.739429	0.792727	9	0.0096767
ENSECAG00000001897	-	0.591332	0.634953	0.60869	1	2	0.018863			ENSECAG00000002544	PCBP1	0.96698	1	0.870901	0.792699	9	0.0170124
ENSECAG00000001443	SCNN1A	0.54072	0.557194	0.693899	1	2	0.018282			ENSECAG00000000193	SSBP3	0.964654	1	0.660386	0.792434	9	0.0232431
ENSECAG00000000879	CAB39L	0.602342	0.595212	0.835256	1	2	0.0133987			ENSECAG00000020676	RETREG3	1	0.972798	0.691854	0.792371	9	0.0151618
ENSECAG00000000796	CETN2	0.578628	0.654047	0.752788	1	2	0.00116426			ENSECAG00000016082	HDAC1	1	0.989301	0.751831	0.791953	9	0.00875454
ENSECAG00000000738	CWC27	0.539276	0.660684	0.712505	1	2	0.00581674			ENSECAG00000001155	SPG11	1	0.992751	0.757323	0.791867	9	0.00866822
ENSECAG00000000725	ZMYND11	0.660123	0.720716	0.682612	1	2	0.00936821			ENSECAG00000024020	RNF145	1	0.966545	0.772947	0.791519	9	0.00712884
ENSECAG00000000637	CACNB1	0.597029	0.6921	0.737036	1	2	0.00101785			ENSECAG00000004792	UBE3A	1	0.943724	0.770955	0.790928	9	0.00730782
ENSECAG00000000540	CCDC174	0.612482	0.670957	0.75364	1	2	0.000207566			ENSECAG00000013477	CCDC17	1	0.983412	0.740887	0.790911	9	0.00902192
ENSECAG00000000496	PRR14	0.54907	0.562302	0.66618	1	2	0.0195708			ENSECAG00000015818	POLR2C	1	0.964792	0.784712	0.79083	9	0.00696194
ENSECAG00000000489	GNAI2	0.625203	0.620453	0.636218	1	2	0.0132266			ENSECAG00000005949	MSH6	1	0.922827	0.720699	0.790507	9	0.0118447
ENSECAG00000000413	DCAF6	0.605236	0.752067	0.833196	1	2	0.0162633			ENSECAG00000007009	ITPKC	1	0.881131	0.678262	0.789597	9	0.0234369
ENSECAG00000000341	TUBB2B	0.59997	0.570982	0.734534	1	2	0.00864851			ENSECAG00000011947	PRKAB1	1	0.94688	0.763865	0.789256	9	0.00712533
ENSECAG00000000269	CDC37L1	0.551598	0.702347	0.622384	1	2	0.0191727			ENSECAG00000008462	RYK	1	0.971481	0.687101	0.789054	9	0.0154543
ENSECAG00000000184	CREB3	0.682422	0.697334	0.803585	1	2	0.0102763			ENSECAG00000020188	CNN3	1	0.885143	0.585496	0.788985	14	0.0265886
ENSECAG00000000171	NPAS2	0.542749	0.761924	0.819483	1	2	0.0202489			ENSECAG00000015401	GAA	0.448747	0.490917	1	0.78897	11	0.111262
ENSECAG00000033029	-	0.27654	0.422075	0.902435	1	3	0.0360704			ENSECAG00000015528	CUL2	0.992294	1	0.758519	0.788875	9	0.00845842
ENSECAG00000023782	SLC16A13	0.293096	0.379564	0.963801	1	3	0.0308977			ENSECAG00000006850	VPS37A	1	0.932768	0.793161	0.788211	9	0.00743348
ENSECAG00000023528	ATP2B2	0.0838831	0.57631	0.966874	1	3	0.0868573			ENSECAG00000016489	RPL9	0.668226	0.724254	1	0.787562	6	0.036742
ENSECAG00000020957	LCN2	0.210126	0.5817	0.969711	1	3	0.0583572			ENSECAG00000013956	ROBO3	1	0.982916	0.563928	0.787021	14	0.0321413
ENSECAG00000020082	KCNN2	0.175513	0.645123	0.83317	1	3	0.113004			ENSECAG00000009928	CSNK1D	1	0.959225	0.722011	0.786984	9	0.00971591
ENSECAG00000013651	TRIM29	0.13368	0.391821	0.970427	1	3	0.0466199			ENSECAG00000010464	STRN3	0.973106	1	0.741314	0.786785	9	0.00921649
ENSECAG00000011618	EDN1	0.30719	0.29075	0.952542	1	3	0.0473277			ENSECAG00000020091	CCT6A	0.975077	1	0.875604	0.786053	9	0.0166153
ENSECAG00000008259	MASP1	0.136698	0.450117	0.893775	1	3	0.0553865			ENSECAG00000013955	-	0.978243	1	0.764001	0.785851	9	0.00773326
ENSECAG00000008190	ADTRP	0.0830126	0.523038	0.959087	1	3	0.0735969			ENSECAG00000012388	GALNT5	0.114568	0.12454	1	0.785653	11	0.0487108
ENSECAG00000017175	REM1	0.281005	0.406353	1	0.999102	3	0.0280126			ENSECAG00000015487	LSP1	1	0.925638	0.542959	0.785519	14	0.0301125
ENSECAG00000035238	IFITM5	0.302384	0.335088	1	0.995203	3	0.0345548			ENSECAG00000023962	SF3A1	0.976421	1	0.835378	0.784451	9	0.010305
ENSECAG00000000179	SCN1B	0.313119	0.479568	1	0.995075	3	0.0323321			ENSECAG00000004911	VPS35	1	0.930314	0.728545	0.784282	9	0.00948974
ENSECAG00000032952	PRR33	0.141656	0.369654	1	0.979231	3	0.0393025			ENSECAG00000018222	KDM4A	1	0.96026	0.810013	0.784208	9	0.006767
ENSECAG00000023566	DHRS9	0.203956	0.164399	1	0.968903	3	0.0867095			ENSECAG00000001234	MRPS5	0.996939	1	0.733971	0.784016	9	0.0094836
ENSECAG00000007668	-	0.35755	0.477379	1	0.965225	3	0.0294222			ENSECAG00000008278	ZNF84	1	0.983732	0.733509	0.783854	9	0.00857042
ENSECAG00000005563	PRSS23	0.348503	0.392717	1	0.956645	3	0.0227629			ENSECAG00000002755	B3GALT1	0.369605	0.480548	1	0.783576	11	0.0736234
ENSECAG00000018311	CBX6	0.386038	0.439486	1	0.938721	3	0.0260624			ENSECAG00000005903	-	0.962446	1	0.807355	0.783471	9	0.00825912
ENSECAG00000017185	ZBP1	0.262575	0.383273	1	0.938674	3	0.0124502			ENSECAG00000007797	SMARCB1	1	0.881789	0.805092	0.7832	9	0.0125358
ENSECAG00000006591	ATG9B	0.362591	0.491656	1	0.934596	3	0.0251056			ENSECAG00000016291	CCAR1	0.941402	1	0.736093	0.783169	9	0.0107823
ENSECAG00000009701	SLC44A4	0.218095	0.672702	1	0.932926	3	0.0772596			ENSECAG00000016028	-	1	0.869477	0.692578	0.783048	9	0.0216935
ENSECAG00000023797	KCNH2	0.237252	0.264839	1	0.930934	3	0.0339436			ENSECAG00000017145	CCT7	1	0.950171	0.956837	0.782968	9	0.036956
ENSECAG00000035193	-	0.325767	0.477836	1	0.928791	3	0.0163722			ENSECAG00000022987	RBM4B	0.979035	1	0.682814	0.782507	9	0.0164697
ENSECAG00000013832	DES	0.320771	0.289734	1	0.924107	3	0.0277845			ENSECAG00000011370	SMARCD2	1	0.95392	0.778357	0.782276	9	0.0056476
ENSECAG00000018841	CGA	0.254077	0.242328	1	0.91345	3	0.0375328			ENSECAG00000024027	CAPN13	0.211963	0.337385	1	0.782198	11	0.0131055
ENSECAG00000011154	CHRD	0.406234	0.40351	1	0.909264	3	0.0256935			ENSECAG00000000406	C20H6orf106	0.986923	1	0.761858	0.782023	9	0.00721603
ENSECAG00000028670	-	0.219543	0.540257	1	0.90335	3	0.0221487			ENSECAG00000009061	DOCK7	1	0.952183	0.873372	0.781907	9	0.0142687
ENSECAG00000017315	SLC15A2	0.175734	0.325834	1	0.902646	3	0.0215913			ENSECAG00000015196	TTC39A	0.64685	0.675824	1	0.78163	6	0.0389005
ENSECAG00000038107	LRG1	0.19473	0.333916	1	0.897919	3	0.0164541			ENSECAG00000016196	PIGR	0.348366	0.506405	1	0.78086	11	0.0767668
ENSECAG00000024872	SMTNL2	0.378905	0.359708	1	0.895371	3	0.0200457			ENSECAG00000015464	RPL36A-HNRNPH2	0.578814	0.630189	1	0.780542	6	0.0492183
ENSECAG00000015240	PROM2	0.345564	0.36038	1	0.891345	3	0.0130794			ENSECAG00000005421	ZNF26	0.983665	1	0.76507	0.78042	9	0.00686652
ENSECAG00000007798	ME3	0.341896	0.378024	1	0.884074	3	0.00999411			ENSECAG00000022918	TBC1D10B	0.934802	1	0.7769	0.780172	9	0.00900364
ENSECAG00000016482	IL6	0.253944	0.636515	1	0.87616	3	0.0498422			ENSECAG00000018393	BTBD9	1	0.909172	0.696778	0.779723	9	0.0148476
ENSECAG00000016757	HSH2D	0.376817	0.509647	1	0.869843	3	0.0220578			ENSECAG00000006079	DICER1	1	0.861234	0.730604	0.779627	9	0.0175385
ENSECAG00000011498	SFRP4	0.24422	0.338178	1	0.868721	3	0.00818896			ENSECAG00000018242	-	0.961779	1	0.806925	0.779447	9	0.00768359
ENSECAG00000015952	BDNF	0.211654	0.655317	1	0.868488	3	0.0606372			ENSECAG00000008584	AKAP10	1	0.98396	0.80899	0.779234	9	0.00653903
ENSECAG00000019992	PIP5K1B	0.236035	0.379919	1	0.86681	3	0.00356486			ENSECAG00000032562	-	0.406312	0.370951	1	0.779043	11	0.0573553
ENSECAG00000013728	MFSD2A	0.201066	0.800931	1	0.86492	3	0.151992			ENSECAG00000018555	UBP1	1	0.92249	0.695769	0.778542	9	0.0136639
ENSECAG00000013767	-	0.0675261	0.272547	1	0.864627	3	0.0616892			ENSECAG00000008767	LTA4H	1	0.89811	0.860059	0.778347	9	0.0152818
ENSECAG00000033856	-	0.330663	0.473511	1	0.863643	3	0.00824011			ENSECAG00000021148	RNPC3	1	0.931453	0.798357	0.778067	9	0.00616861
ENSECAG00000019767	-	0.237648	0.274853	1	0.863537	3	0.0222925			ENSECAG00000036540	-	1	0.800155	0.500484	0.777567	14	0.0494559
ENSECAG00000007718	TMOD1	0.386379	0.179277	1	0.853937	3	0.0719097			ENSECAG00000017253	SPIRE1	0.971391	1	0.695134	0.777561	9	0.0136481
ENSECAG00000023819	TMPRSS11E	0.172094	0.335376	1	0.846559	3	0.0159266			ENSECAG00000008630	TOR1B	0.997807	1	0.821417	0.77706	9	0.00805079
ENSECAG00000024853	RSPO2	0.108069	0.473487	1	0.846497	3	0.0283395			ENSECAG00000006748	VWA8	1	0.977066	0.849789	0.776483	9	0.00988646
ENSECAG00000009752	APOA1	0.193988	0.351973	1	0.83205	3	0.00963493			ENSECAG00000021299	NOP56	1	0.906666	0.792836	0.776174	9	0.00779489
ENSECAG00000018261	RGS4	0.339929	0.456548	1	0.826761	3	0.0070217			ENSECAG00000030386	ZKSCAN1	0.945401	1	0.788527	0.776047	9	0.00756549
ENSECAG00000014566	WISP2	0.139568	0.243132	1	0.826418	3	0.0467116			ENSECAG00000018467	LAMP2	1	0.961462	0.800503	0.775862	9	0.00511227
ENSECAG00000022320	MGST3	0.425973	0.491351	1	0.821778	3	0.0310928			ENSECAG00000017560	USP33	1	0.936276	0.75241	0.775561	9	0.0060298
ENSECAG00000014588	CAMK1G	0.306063	0.589479	1	0.816642	3	0.0313334			ENSECAG00000014526	-	1	0.966895	0.607321	0.775428	14	0.023273
ENSECAG00000000658	GPNMB	0.331503	0.447415	1	0.810298	3	0.00570483			ENSECAG00000007104	NISCH	1	0.910827	0.707145	0.774704	9	0.0123728
ENSECAG00000037538	-	0.390808	0.426551	1	0.807306	3	0.0163158			ENSECAG00000006358	ETAA1	1	0.856814	0.559323	0.774441	14	0.0275634
ENSECAG00000018161	C1QTNF5	0.436861	0.399811	1	0.803674	3	0.0303673			ENSECAG00000006391	ST14	1	0.894737	0.620414	0.774328	14	0.0202026
ENSECAG00000023645	FABP4	0.139316	0.0946068	1	0.799383	3	0.121855			ENSECAG00000016102	CHD8	1	0.923106	0.725563	0.77388	9	0.00884063
ENSECAG00000011735	ITGA7	0.263332	0.415897	1	0.799348	3	0.001205			ENSECAG00000003510	TXNDC9	1	0.97441	0.822683	0.77375	9	0.0064152
ENSECAG00000005685	RDH10	0.297483	0.469201	1	0.78231	3	0.00623115			ENSECAG00000007804	REV1	1	0.964541	0.778007	0.773015	9	0.00435607
ENSECAG00000000512	LBH	0.416259	0.502021	1	0.765529	3	0.0341876			ENSECAG00000016142	TTLL4	1	0.942114	0.677504	0.772256	9	0.0151507
ENSECAG00000023424	GABRA4	0.35869	0.47018	1	0.75947	3	0.0167417			ENSECAG00000035431	-	1	0.869942	0.481611	0.772082	14	0.0420141
ENSECAG00000004969	GPR68	0.244379	0.602971	1	0.752631	3	0.0412217			ENSECAG00000006331	CLOCK	1	0.858203	0.647709	0.772061	14	0.0227413
ENSECAG00000007545	MYL9	0.422612	0.421088	1	0.744695	3	0.0323226			ENSECAG00000017001	WDR36	1	0.972523	0.660358	0.771949	9	0.0187426
ENSECAG00000008503	CD74	0.324504	0.354007	1	0.735041	3	0.0171399			ENSECAG00000004604	FBXW2	0.951783	1	0.886786	0.771808	9	0.0178305
ENSECAG00000035279	IGFBP2	0.245631	0.50445	1	0.709154	3	0.0232977			ENSECAG00000015691	ZNF639	1	0.996174	0.774747	0.771584	9	0.00546118
ENSECAG00000022912	-	0.267128	0.488195	1	0.701939	3	0.0221657			ENSECAG00000021393	RRAS2	1	0.931222	0.893062	0.771532	9	0.017705
ENSECAG00000021360	KCNMB1	0.488195	0.434027	1	0.694441	3	0.0687836			ENSECAG00000012882	MATR3	1	0.96749	0.738717	0.771484	9	0.00592367
ENSECAG00000021663	SMOC1	0.213298	0.499453	1	0.668911	3	0.0364206			ENSECAG00000014882	CORO1B	1	0.892763	0.83247	0.771437	9	0.0114324
ENSECAG00000020204	TMEM176B	0.388812	0.391698	1	0.659227	3	0.0459684			ENSECAG00000011309	ARHGAP21	1	0.844803	0.639792	0.771339	14	0.0239378
ENSECAG00000019430	-	0.228734	0.549308	1	0.644224	3	0.0543459			ENSECAG00000007955	HNRNPU	1	0.980592	0.739747	0.771296	9	0.00617184
ENSECAG00000014585	-	0.308496	0.373516	1	0.643122	3	0.0398687			ENSECAG00000001496	-	1	0.985712	0.746872	0.770823	9	0.00581801
ENSECAG00000030502	-	0.274018	0.340026	1	0.63585	3	0.0450551			ENSECAG00000003502	ZNF526	0.932639	1	0.722592	0.77069	9	0.0112884
ENSECAG00000028155	-	0.281687	0.403185	1	0.623577	3	0.0443672			ENSECAG00000001650	DPF2	1	0.993305	0.757083	0.770654	9	0.0056592
ENSECAG00000000862	HS3ST6	0.105945	0.433159	1	0.621853	3	0.0705545			ENSECAG00000003872	ZNF830	1	0.949359	0.570551	0.770618	14	0.0231318
ENSECAG00000013932	LYPD6B	0.303812	0.352608	1	0.588695	3	0.065419			ENSECAG00000010051	CHD3	0.999308	1	0.638385	0.770498	9	0.0257153
ENSECAG00000001371	ZBED2	0.0726807	0.205206	1	0.564592	3	0.154816			ENSECAG00000024650	FADS2	1	0.914125	0.549796	0.770027	14	0.0244552
ENSECAG00000036672	-	0.296598	0.425809	1	0.548196	3	0.0821457			ENSECAG00000011935	SMURF2	1	0.928659	0.814028	0.769942	9	0.00609578
ENSECAG00000012660	DRA	0.31286	0.316068	1	0.542089	3	0.0972348			ENSECAG00000024495	LYSMD3	1	0.924099	0.784172	0.769833	9	0.00527366
ENSECAG00000017623	S100G	0.152837	0.377284	1	0.520448	3	0.112246			ENSECAG00000002856	USP39	1	0.896904	0.589842	0.769757	14	0.0201573
ENSECAG00000014790	-	0.0908661	0.338321	1	0.484283	3	0.158742			ENSECAG00000020226	SLC2A10	0.526016	0.672275	1	0.769728	6	0.0594425
ENSECAG00000020071	-	0.824637	1	0.359485	0.550323	4	0.0733006			ENSECAG00000022494	USP15	1	0.930318	0.755986	0.769417	9	0.00538886
ENSECAG00000034128	SOCS2	0.859774	1	0.448545	0.51934	4	0.0369404			ENSECAG00000017640	ILF3	1	0.959163	0.72006	0.769388	9	0.00752062
ENSECAG00000004043	SOCS4	1	0.913425	0.413075	0.510099	4	0.0328985			ENSECAG00000017659	LSG1	1	0.991823	0.869439	0.769326	9	0.0127983
ENSECAG00000009799	PFKFB2	1	0.875985	0.375653	0.505938	4	0.0450788			ENSECAG00000016930	ZNF713	0.969022	1	0.475775	0.769291	14	0.0482675
ENSECAG00000007621	TRIP11	1	0.915733	0.380547	0.504513	4	0.0381459			ENSECAG00000024653	GGNBP2	0.945803	1	0.791538	0.769002	9	0.00670127
ENSECAG00000010431	THOC2	1	0.927523	0.447626	0.500796	4	0.0240081			ENSECAG00000019713	SRM	0.467228	0.518507	1	0.768731	6	0.111208
ENSECAG00000012186	PHLPP2	1	0.995635	0.398303	0.498168	4	0.0312582			ENSECAG00000018064	CCDC82	1	0.990579	0.632986	0.76763	14	0.0239023
ENSECAG00000011726	EIF2AK2	0.981448	1	0.34686	0.495357	4	0.043193			ENSECAG00000008176	GALT	0.969124	1	0.82392	0.766964	9	0.00701
ENSECAG00000008483	GXYLT2	1	0.896733	0.415833	0.493446	4	0.0298604			ENSECAG00000017908	ST6GALNAC4	0.455299	0.656926	1	0.766783	6	0.0846163
ENSECAG00000020304	HIPK3	0.885044	1	0.404644	0.491173	4	0.0317986			ENSECAG00000024063	KDM4C	1	0.921166	0.825182	0.766781	9	0.00713014
ENSECAG00000018527	ASH1L	1	0.982875	0.424405	0.48745	4	0.0230206			ENSECAG00000021269	ETS2	1	0.782481	0.720209	0.76653	9	0.0388365
ENSECAG00000008506	HMMR	1	0.864656	0.299507	0.487314	4	0.0678422			ENSECAG00000011599	ZC3H18	0.920062	1	0.803758	0.766271	9	0.00942002
ENSECAG00000017025	ATRN	1	0.950771	0.37276	0.484365	4	0.0329903			ENSECAG00000008348	WRNIP1	0.906639	1	0.670402	0.766024	9	0.0228216
ENSECAG00000000484	PPARA	0.846837	1	0.442333	0.483471	4	0.0307836			ENSECAG00000009003	APC	1	0.800213	0.607637	0.765839	14	0.0307766
ENSECAG00000017520	PLXDC2	1	0.986108	0.459935	0.482884	4	0.0176407			ENSECAG00000010539	VEGFB	0.878293	1	0.506743	0.764954	14	0.0492559
ENSECAG00000013698	ANKRD50	1	0.934487	0.43518	0.48244	4	0.0206055			ENSECAG00000008288	PAK1IP1	1	0.993124	0.745173	0.764541	9	0.00562975
ENSECAG00000017504	QKI	0.976266	1	0.493352	0.480933	4	0.0146805			ENSECAG00000001926	FBXO31	1	0.945825	0.667402	0.764533	9	0.0162945
ENSECAG00000010787	PPP2R5E	0.950791	1	0.480013	0.479408	4	0.0144863			ENSECAG00000007490	AGBL5	1	0.961935	0.826567	0.764133	9	0.00541782
ENSECAG00000019700	TGFBR3	1	0.886872	0.389805	0.478504	4	0.0330368			ENSECAG00000019737	CYP27A1	0.997981	1	0.950488	0.76376	9	0.0336888
ENSECAG00000010558	PTGFR	0.879268	1	0.555471	0.477864	4	0.0220922			ENSECAG00000009510	FBXO7	1	0.950584	0.867206	0.763141	9	0.0108129
ENSECAG00000007262	EEA1	1	0.973186	0.327926	0.476591	4	0.0450653			ENSECAG00000024758	TMX3	1	0.884058	0.654661	0.762957	14	0.018461
ENSECAG00000015418	NR5A2	1	0.991472	0.520964	0.476262	4	0.0146906			ENSECAG00000023567	CHD2	1	0.903864	0.611857	0.76293	14	0.0170579
ENSECAG00000002222	ZBTB6	0.831938	1	0.488679	0.475265	4	0.0288141			ENSECAG00000021222	TSC2	1	0.920287	0.754375	0.762902	9	0.00543328
ENSECAG00000014723	LPP	1	0.992041	0.545207	0.474514	4	0.0157191			ENSECAG00000011471	AXL	1	0.957824	0.687059	0.76277	9	0.0118416
ENSECAG00000024244	CASP10	0.770647	1	0.493057	0.472703	4	0.0472288			ENSECAG00000013384	STX3	1	0.990971	0.762056	0.762708	9	0.00439157
ENSECAG00000010373	ANKIB1	1	0.967319	0.489802	0.469995	4	0.0125222			ENSECAG00000012166	LRP1	1	0.908388	0.64979	0.762251	14	0.0171661
ENSECAG00000014686	HAUS6	0.962279	1	0.508225	0.46923	4	0.0117078			ENSECAG00000007190	HNRNPH3	0.985702	1	0.702312	0.762216	9	0.0104663
ENSECAG00000006665	GPM6B	1	0.990614	0.511094	0.468596	4	0.0128179			ENSECAG00000012891	ARPC4	1	0.938746	0.767308	0.76219	9	0.00371082
ENSECAG00000006544	MGA	1	0.900277	0.379717	0.467968	4	0.0313903			ENSECAG00000018062	KDM3B	1	0.919244	0.691114	0.761925	9	0.0127024
ENSECAG00000013918	ZFYVE16	1	0.984585	0.543608	0.466152	4	0.0134954			ENSECAG00000012726	MRPL14	1	0.901956	0.794848	0.761919	9	0.00667253
ENSECAG00000014968	JMY	1	0.84405	0.302312	0.465432	4	0.0664105			ENSECAG00000003080	COG3	1	0.979013	0.991623	0.761711	9	0.0480009
ENSECAG00000022821	ZNF570	0.939165	1	0.598029	0.465426	4	0.0199172			ENSECAG00000006545	NSFL1C	0.962929	1	0.71734	0.761662	9	0.00871685
ENSECAG00000008226	NPAT	1	0.996349	0.534772	0.465344	4	0.0133865			ENSECAG00000024555	COPZ1	0.943821	1	0.879703	0.761405	9	0.0157509
ENSECAG00000012235	BAZ2B	1	0.934917	0.50743	0.464408	4	0.0119352			ENSECAG00000018265	IRF3	0.981038	1	0.841018	0.761297	9	0.00796387
ENSECAG00000019456	MINDY2	0.963899	1	0.480278	0.464324	4	0.0113478			ENSECAG00000020110	INTS8	0.979455	1	0.71617	0.760673	9	0.00834861
ENSECAG00000007655	QSER1	1	0.913558	0.363026	0.464286	4	0.0336438			ENSECAG00000007479	WSB2	0.97736	1	0.821409	0.760609	9	0.00593118
ENSECAG00000009456	NEDD4	1	0.990304	0.465324	0.46319	4	0.0132608			ENSECAG00000020307	DENND2A	1	0.936882	0.530497	0.760541	14	0.0258287
ENSECAG00000018698	LRIG2	0.985566	1	0.471525	0.458034	4	0.0114513			ENSECAG00000017563	XRCC6	0.988007	1	0.911407	0.76022	9	0.0213594
ENSECAG00000018702	USP32	0.988252	1	0.561459	0.454973	4	0.013171			ENSECAG00000007801	ATG9A	0.963413	1	0.735952	0.760081	9	0.00653469
ENSECAG00000016694	THAP9	1	0.981592	0.604927	0.454911	4	0.0198082			ENSECAG00000023080	PPP1R12B	1	0.901234	0.692677	0.75973	9	0.0140078
ENSECAG00000020336	KIF1B	0.971995	1	0.314209	0.454182	4	0.0454			ENSECAG00000009828	KDM6B	0.978514	1	0.778762	0.759568	9	0.00412857
ENSECAG00000008784	PPP1R16B	0.937609	1	0.631842	0.45112	4	0.0248369			ENSECAG00000002281	INTS4	0.947027	1	0.844935	0.759534	9	0.0096138
ENSECAG00000000558	KIF5B	0.945363	1	0.556644	0.450546	4	0.0110517			ENSECAG00000024554	TMEM106A	1	0.795464	0.580339	0.759263	14	0.0319571
ENSECAG00000013188	CDCA2	1	0.866684	0.511607	0.448735	4	0.0176218			ENSECAG00000016491	ARAP1	0.997582	1	0.802086	0.759082	9	0.0047146
ENSECAG00000013139	CACUL1	1	0.994958	0.442114	0.448672	4	0.0133568			ENSECAG00000018873	RWDD3	1	0.826735	0.659561	0.758877	14	0.0244437
ENSECAG00000021441	BRCC3	1	0.916817	0.505725	0.448328	4	0.0104123			ENSECAG00000011093	YTHDF3	1	0.901489	0.753979	0.758751	9	0.00688866
ENSECAG00000013641	HOOK1	1	0.989445	0.485354	0.447979	4	0.00936611			ENSECAG00000018327	SYNGR1	0.47261	0.560577	1	0.758667	6	0.0994795
ENSECAG00000019201	CHM	1	0.969419	0.51272	0.447504	4	0.00829809			ENSECAG00000006078	AGO2	1	0.863708	0.530535	0.758579	14	0.0273246
ENSECAG00000014575	RB1	0.905983	1	0.510786	0.44726	4	0.0103313			ENSECAG00000013689	-	1	0.963162	0.84935	0.758551	9	0.00746612
ENSECAG00000016731	IREB2	0.950145	1	0.515784	0.447123	4	0.00784351			ENSECAG00000014371	CSNK1G2	1	0.936513	0.68595	0.758548	9	0.0121814
ENSECAG00000011696	MYCBP2	1	0.897154	0.476892	0.447079	4	0.0131765			ENSECAG00000004257	DNAJC9	0.974159	1	0.805477	0.758534	9	0.00471876
ENSECAG00000008379	DNAJB14	0.805491	1	0.596739	0.446507	4	0.0389691			ENSECAG00000010200	OSBPL2	0.928073	1	0.862392	0.758311	9	0.0138023
ENSECAG00000001863	B3GNT5	0.975213	1	0.620335	0.44634	4	0.0212329			ENSECAG00000023800	AK2	1	0.972774	0.860606	0.75811	9	0.00924759
ENSECAG00000009651	FAM208A	0.981694	1	0.571427	0.446289	4	0.0125956			ENSECAG00000002691	RSBN1L	1	0.884793	0.662851	0.757612	14	0.0176103
ENSECAG00000021930	PUM2	0.965188	1	0.466179	0.446096	4	0.0090754			ENSECAG00000000547	TM9SF4	1	0.936522	0.947924	0.757394	9	0.0312385
ENSECAG00000018942	XPO4	1	0.965769	0.48092	0.445128	4	0.00839672			ENSECAG00000000620	-	0.515825	0.639603	1	0.757332	6	0.0701043
ENSECAG00000015567	FREM1	1	0.93971	0.421588	0.44478	4	0.0152094			ENSECAG00000010540	TRRAP	1	0.873847	0.71772	0.756799	9	0.0139497
ENSECAG00000013809	DSC1	1	0.879445	0.42438	0.443901	4	0.0210026			ENSECAG00000011007	ACAD8	0.973229	1	0.932857	0.756701	9	0.0271873
ENSECAG00000017787	FLVCR1	0.964552	1	0.584384	0.442281	4	0.0133231			ENSECAG00000008310	ADNP2	1	0.930048	0.817825	0.756668	9	0.00484383
ENSECAG00000021134	AQP3	0.999388	1	0.65065	0.441966	4	0.029957			ENSECAG00000013582	DHRS3	0.971111	1	0.740793	0.756419	9	0.00551558
ENSECAG00000005377	PREPL	0.990523	1	0.566515	0.440955	4	0.0116726			ENSECAG00000021507	ATF6B	1	0.969154	0.826937	0.756369	9	0.00473348
ENSECAG00000019522	KRAS	0.8936	1	0.388962	0.44055	4	0.0241121			ENSECAG00000007629	DNAJC1	0.472822	0.632148	1	0.75616	6	0.0851692
ENSECAG00000010145	LPL	1	0.881102	0.579499	0.440244	4	0.0192971			ENSECAG00000012080	AHCYL1	1	0.887172	0.720288	0.756078	9	0.0114361
ENSECAG00000017901	FAM13B	0.952906	1	0.556104	0.439088	4	0.00911586			ENSECAG00000002173	ZMYM2	1	0.997116	0.789872	0.75568	9	0.0038581
ENSECAG00000003791	NR2C2	1	0.840872	0.358811	0.43895	4	0.0430204			ENSECAG00000013366	MACF1	1	0.900979	0.737627	0.755261	9	0.0077454
ENSECAG00000015060	PRR11	1	0.834087	0.319268	0.437837	4	0.0576707			ENSECAG00000016127	CLPX	1	0.981405	0.814251	0.755038	9	0.00395212
ENSECAG00000023479	FAM126A	1	0.887592	0.592899	0.437058	4	0.0200127			ENSECAG00000010571	AGL	1	0.961059	0.764055	0.754675	9	0.00259621
ENSECAG00000016921	CPEB4	0.951324	1	0.47119	0.436926	4	0.00732724			ENSECAG00000022848	ANAPC7	0.995818	1	0.704056	0.75463	9	0.00959291
ENSECAG00000000295	MRE11	1	0.94343	0.557845	0.436926	4	0.0097946			ENSECAG00000009899	ZNF425	0.910709	1	0.686982	0.754397	9	0.0176542
ENSECAG00000019395	SIKE1	0.933541	1	0.642695	0.436921	4	0.0257249			ENSECAG00000022484	BRD8	1	0.997682	0.779712	0.75434	9	0.00368702
ENSECAG00000022361	TIA1	1	0.954231	0.602914	0.436607	4	0.016266			ENSECAG00000011457	CCT8	1	0.943055	0.870993	0.754206	9	0.0108066
ENSECAG00000037450	PTPRB	0.848962	1	0.465256	0.436057	4	0.0192711			ENSECAG00000018655	CHURC1	1	0.997214	0.89654	0.754196	9	0.0171392
ENSECAG00000013616	DSG2	1	0.911319	0.416259	0.435055	4	0.0168273			ENSECAG00000010404	HELZ	1	0.81367	0.633796	0.754117	14	0.0246778
ENSECAG00000019855	LMBRD2	1	0.908821	0.327892	0.435003	4	0.0405411			ENSECAG00000014591	CCDC14	0.966275	1	0.632109	0.754045	14	0.0218891
ENSECAG00000018200	USP37	1	0.957938	0.376099	0.434074	4	0.0228184			ENSECAG00000024249	ZNF263	1	0.966316	0.720378	0.753695	9	0.0058733
ENSECAG00000019011	GLRB	1	0.885489	0.606156	0.433879	4	0.0224141			ENSECAG00000020155	SGCE	1	0.915878	0.633059	0.753562	14	0.0144907
ENSECAG00000007205	ZBTB33	1	0.982946	0.406794	0.433599	4	0.0161914			ENSECAG00000028265	EHD2	1	0.999686	0.838756	0.753549	9	0.00718044
ENSECAG00000023602	HECTD4	0.741138	1	0.472638	0.433239	4	0.0532782			ENSECAG00000000643	ABCB7	0.989886	1	0.871296	0.753306	9	0.0118168
ENSECAG00000009796	FER	1	0.859156	0.412603	0.432779	4	0.0252532			ENSECAG00000019554	LRRC40	1	0.829676	0.589142	0.753234	14	0.022829
ENSECAG00000010736	KIAA1551	0.985356	1	0.563675	0.432476	4	0.00984317			ENSECAG00000010033	PPP1R10	1	0.95058	0.846961	0.752817	9	0.00669939
ENSECAG00000034127	CRACR2A	1	0.939527	0.587971	0.431984	4	0.0134044			ENSECAG00000014736	OFD1	1	0.951563	0.731281	0.752766	9	0.00464706
ENSECAG00000012479	LARP4	0.996494	1	0.438785	0.431219	4	0.0113334			ENSECAG00000002142	TRIP6	0.923022	1	0.60316	0.752745	14	0.025262
ENSECAG00000024423	SLCO2B1	1	0.933771	0.614277	0.430367	4	0.0185652			ENSECAG00000033905	RAP2A	1	0.884668	0.709292	0.752593	9	0.0129368
ENSECAG00000005293	ZNF654	1	0.916193	0.487119	0.430241	4	0.00820001			ENSECAG00000012812	SYBU	1	0.841866	0.671797	0.752589	14	0.0214807
ENSECAG00000021666	YES1	0.997388	1	0.443431	0.430203	4	0.0106855			ENSECAG00000013763	RELA	1	0.873402	0.617699	0.752548	14	0.0159126
ENSECAG00000015474	CLASP2	1	0.958676	0.558574	0.428896	4	0.00847805			ENSECAG00000017022	UPF2	1	0.919777	0.746942	0.752529	9	0.00490986
ENSECAG00000012163	CEP170	1	0.940932	0.404914	0.428757	4	0.0160019			ENSECAG00000019877	KIAA1147	0.962098	1	0.64724	0.752445	9	0.0216183
ENSECAG00000022016	NAPB	0.977351	1	0.487501	0.42788	4	0.00571454			ENSECAG00000010801	RNF40	0.989331	1	0.804127	0.752323	9	0.00401871
ENSECAG00000007173	HMCN1	1	0.89591	0.392663	0.427711	4	0.0224468			ENSECAG00000010813	DNMBP	1	0.896429	0.704578	0.752322	9	0.0119613
ENSECAG00000018519	FANCD2	1	0.896693	0.454841	0.427334	4	0.0122182			ENSECAG00000017516	DCTD	1	0.929382	0.754136	0.75232	9	0.0037739
ENSECAG00000010846	DPP8	0.99445	1	0.456702	0.426486	4	0.00855425			ENSECAG00000024499	FOXO3	1	0.946828	0.620579	0.752285	14	0.0152528
ENSECAG00000013631	SPOPL	1	0.992353	0.52974	0.425903	4	0.0067262			ENSECAG00000040529	TENT4B	1	0.92457	0.784155	0.752253	9	0.00341753
ENSECAG00000006239	NUP155	1	0.963521	0.591358	0.425686	4	0.0126828			ENSECAG00000013180	-	1	0.942952	0.735618	0.752151	9	0.00441414
ENSECAG00000032911	DKK2	1	0.926652	0.541624	0.423819	4	0.00762293			ENSECAG00000010812	EDC4	1	0.931086	0.754194	0.752045	9	0.00364427
ENSECAG00000024479	LCLAT1	0.921038	1	0.387351	0.423554	4	0.0195844			ENSECAG00000000880	-	1	0.918906	0.660044	0.751863	14	0.0152106
ENSECAG00000006983	RAPGEF2	1	0.980944	0.493463	0.423428	4	0.00540261			ENSECAG00000005548	PARP2	0.989743	1	0.880898	0.751693	9	0.0135143
ENSECAG00000020432	CPD	1	0.902762	0.33108	0.423336	4	0.0386816			ENSECAG00000038817	SNAP29	0.94417	1	0.700402	0.751575	9	0.0113145
ENSECAG00000012810	TNKS2	1	0.992376	0.488282	0.423147	4	0.00606724			ENSECAG00000000048	UBA2	1	0.96421	0.776433	0.751288	9	0.00206345
ENSECAG00000003257	LIG4	0.809065	1	0.652122	0.423108	4	0.0480188			ENSECAG00000024225	PHLDB1	1	0.949636	0.650853	0.751095	14	0.0157447
ENSECAG00000011491	FAM91A1	0.986689	1	0.598651	0.42289	4	0.0141158			ENSECAG00000022811	VPS50	1	0.904793	0.771675	0.75102	9	0.0051839
ENSECAG00000011448	SENP7	1	0.955577	0.582714	0.421934	4	0.0108896			ENSECAG00000015348	TRAPPC11	1	0.885378	0.772324	0.75087	9	0.00769842
ENSECAG00000040598	-	1	0.892295	0.646052	0.419693	4	0.0294197			ENSECAG00000013722	PLD3	0.570435	0.671159	1	0.750824	6	0.0578841
ENSECAG00000005038	WASHC4	1	0.985666	0.537394	0.419381	4	0.00609864			ENSECAG00000021383	EFNA1	1	0.987886	0.691811	0.75054	9	0.0105636
ENSECAG00000009901	DDX3X	1	0.953549	0.584746	0.41895	4	0.0109292			ENSECAG00000011807	-	0.99139	1	0.717964	0.750277	9	0.00720036
ENSECAG00000001856	JRKL	1	0.9876	0.555891	0.418262	4	0.00762542			ENSECAG00000013283	DLG5	1	0.931044	0.570899	0.75016	14	0.016993
ENSECAG00000023355	GTSE1	0.875817	1	0.552735	0.413697	4	0.0123775			ENSECAG00000013141	SNRPA	0.958336	1	0.782563	0.750124	9	0.00388688
ENSECAG00000036994	-	1	0.885948	0.494039	0.413038	4	0.00987341			ENSECAG00000019597	UBE2N	0.939725	1	0.796674	0.750109	9	0.00543874
ENSECAG00000012131	SNAI3	0.97331	1	0.335555	0.412768	4	0.0323297			ENSECAG00000010568	SENP1	1	0.877411	0.662778	0.750079	14	0.0162963
ENSECAG00000007124	SHPRH	1	0.961457	0.493578	0.41211	4	0.00393429			ENSECAG00000014760	RRBP1	0.981058	1	0.946536	0.750035	9	0.030855
ENSECAG00000011152	STIL	0.787343	1	0.430606	0.411323	4	0.0375583			ENSECAG00000001963	TGFB1I1	1	0.981175	0.68003	0.749859	9	0.0124096
ENSECAG00000017837	DKK1	1	0.930951	0.487058	0.411173	4	0.00503852			ENSECAG00000017910	PSME2	0.987942	1	0.796871	0.749634	9	0.00348806
ENSECAG00000020630	YTHDC2	0.952206	1	0.654392	0.41103	4	0.0256591			ENSECAG00000004824	UQCRFS1	0.949748	1	0.895999	0.749578	9	0.0177224
ENSECAG00000026939	GINS1	0.887743	1	0.644452	0.410191	4	0.0274789			ENSECAG00000001441	TNK2	0.971115	1	0.750845	0.749431	9	0.00421059
ENSECAG00000009649	LPCAT2	0.88957	1	0.576443	0.409707	4	0.0128201			ENSECAG00000013291	PER1	0.973797	1	0.697752	0.749391	9	0.0100987
ENSECAG00000019862	PAICS	1	0.931633	0.487504	0.409483	4	0.00483689			ENSECAG00000000458	LTBR	0.906871	1	0.838148	0.749314	9	0.0124193
ENSECAG00000010482	CCDC186	1	0.998148	0.453754	0.40935	4	0.00744464			ENSECAG00000013629	ADD3	1	0.986577	0.639415	0.748819	14	0.0187913
ENSECAG00000014851	ILDR2	1	0.938645	0.542704	0.407539	4	0.00543116			ENSECAG00000018379	NDST2	1	0.913385	0.747492	0.748682	9	0.00511573
ENSECAG00000022502	REV3L	1	0.923377	0.460761	0.407085	4	0.00686263			ENSECAG00000017769	PHB	0.954768	1	0.845117	0.748545	9	0.0081441
ENSECAG00000019120	-	0.793137	1	0.570807	0.406392	4	0.0340721			ENSECAG00000012164	DZIP1L	1	0.901149	0.49292	0.748505	14	0.0311857
ENSECAG00000015548	ACACB	0.783388	1	0.611678	0.405995	4	0.0443958			ENSECAG00000021261	TUT4	1	0.838708	0.698932	0.748403	9	0.0232484
ENSECAG00000006166	RRM2B	0.975254	1	0.443863	0.40572	4	0.00688157			ENSECAG00000015322	PPP6R3	1	0.923428	0.686753	0.74834	9	0.0119252
ENSECAG00000011774	APCDD1	1	0.930296	0.531166	0.405537	4	0.00500406			ENSECAG00000015733	HERC4	1	0.826191	0.647672	0.748241	14	0.0213609
ENSECAG00000018653	TROVE2	1	0.975574	0.492	0.405073	4	0.00356819			ENSECAG00000010248	ZMYM1	1	0.810165	0.625496	0.74821	14	0.0239609
ENSECAG00000026912	CENPH	1	0.9072	0.639009	0.404697	4	0.0242795			ENSECAG00000000465	PTPN6	1	0.966757	0.747305	0.748179	9	0.00291377
ENSECAG00000020598	UBR2	0.996965	1	0.495424	0.403634	4	0.00436818			ENSECAG00000028677	ZNF24	1	0.95415	0.654301	0.748089	14	0.0155799
ENSECAG00000024441	PDIK1L	0.992069	1	0.634	0.403601	4	0.0206001			ENSECAG00000019563	ZNF276	1	0.950802	0.831851	0.748071	9	0.00451916
ENSECAG00000036445	-	0.810837	1	0.59758	0.402221	4	0.0325336			ENSECAG00000035910	NDUFA5	0.908004	1	0.64241	0.748002	14	0.0258808
ENSECAG00000019158	CD300LG	1	0.915904	0.527614	0.401772	4	0.00569577			ENSECAG00000021097	ACIN1	0.95956	1	0.778451	0.747997	9	0.00365546
ENSECAG00000006626	ZDHHC17	0.964066	1	0.622871	0.401652	4	0.0165301			ENSECAG00000017341	CDK13	1	0.950682	0.661158	0.747801	14	0.0156804
ENSECAG00000023644	PPAT	0.933908	1	0.55886	0.39827	4	0.00577629			ENSECAG00000009295	DGCR8	1	0.907845	0.806578	0.747666	9	0.00519716
ENSECAG00000020168	PRKDC	1	0.903619	0.489089	0.397913	4	0.0064734			ENSECAG00000023954	SETDB1	0.967395	1	0.859091	0.747271	9	0.00947902
ENSECAG00000008471	GPR155	0.853802	1	0.55578	0.397007	4	0.0154857			ENSECAG00000012372	SPNS1	0.995731	1	0.922134	0.747247	9	0.023257
ENSECAG00000021324	NR6A1	1	0.852704	0.465307	0.39695	4	0.016323			ENSECAG00000014072	PMS2	0.97174	1	0.714469	0.747171	9	0.00748834
ENSECAG00000012962	SAMD12	0.788989	1	0.600847	0.396803	4	0.0396698			ENSECAG00000008863	BUD13	1	0.955554	0.756647	0.747162	9	0.00228959
ENSECAG00000022700	MBTD1	1	0.917667	0.426283	0.396387	4	0.0108451			ENSECAG00000005995	BCOR	1	0.912796	0.618759	0.746765	14	0.012928
ENSECAG00000009697	CFAP54	1	0.85673	0.434083	0.396055	4	0.0188454			ENSECAG00000023549	CDKN1B	1	0.911113	0.66677	0.746735	14	0.0145203
ENSECAG00000017054	ACER2	1	0.941069	0.458794	0.394886	4	0.00515994			ENSECAG00000022375	PSMD2	1	0.976787	0.821536	0.746578	9	0.00362328
ENSECAG00000007805	CCDC141	0.744388	1	0.645387	0.39466	4	0.0670609			ENSECAG00000014429	HNRNPH1	1	0.935715	0.56323	0.746518	14	0.0172546
ENSECAG00000007410	EML4	1	0.94529	0.411068	0.394454	4	0.0116433			ENSECAG00000007779	MUT	1	0.881945	0.696034	0.746456	9	0.0149221
ENSECAG00000017052	ZNF507	1	0.848357	0.427157	0.393694	4	0.0215877			ENSECAG00000012420	APEH	1	0.889644	0.750269	0.746391	9	0.00756366
ENSECAG00000023446	-	1	0.965548	0.542646	0.392441	4	0.00389584			ENSECAG00000016746	ATP13A2	0.953548	1	0.847865	0.746357	9	0.00841244
ENSECAG00000014283	NCOA7	0.898906	1	0.424054	0.392435	4	0.0118941			ENSECAG00000010911	INTS12	1	0.941282	0.716595	0.746302	9	0.00607118
ENSECAG00000019909	-	1	0.865998	0.477739	0.392064	4	0.0124916			ENSECAG00000034678	-	1	0.96244	0.822696	0.745957	9	0.00341115
ENSECAG00000023066	CD109	1	0.980448	0.418487	0.391823	4	0.0101973			ENSECAG00000020814	CLEC16A	1	0.828792	0.525125	0.745824	14	0.0301195
ENSECAG00000010229	CRMP1	0.823276	1	0.651134	0.391554	4	0.0412398			ENSECAG00000009617	UBE2Q2	1	0.99213	0.873158	0.74549	9	0.0111972
ENSECAG00000011655	PCM1	1	0.938408	0.491191	0.389313	4	0.00307977			ENSECAG00000024826	ZBTB17	0.972992	1	0.649982	0.745467	9	0.0199887
ENSECAG00000019545	BIRC6	1	0.960094	0.50693	0.389312	4	0.00232206			ENSECAG00000021379	PEX1	1	0.833221	0.703756	0.745231	9	0.0236135
ENSECAG00000015542	OSBPL8	0.954075	1	0.379289	0.388795	4	0.0176025			ENSECAG00000019674	-	0.955739	1	0.764649	0.745128	9	0.0038834
ENSECAG00000020294	DCLK3	0.757447	1	0.463042	0.388424	4	0.0433678			ENSECAG00000008211	ZNF300	1	0.809184	0.613968	0.744733	14	0.0235378
ENSECAG00000012242	C8H18orf54	1	0.901372	0.652409	0.387973	4	0.0277841			ENSECAG00000009658	MTA1	1	0.977943	0.696548	0.744715	9	0.0088531
ENSECAG00000007796	BTAF1	1	0.989769	0.556284	0.387765	4	0.00563828			ENSECAG00000009911	SLC12A7	1	0.863069	0.667517	0.744388	14	0.0166388
ENSECAG00000024519	SPC25	1	0.913274	0.48028	0.387257	4	0.00525739			ENSECAG00000017064	INPPL1	0.93303	1	0.711077	0.744349	9	0.0101672
ENSECAG00000017108	FLT4	1	0.947577	0.549839	0.386886	4	0.00446539			ENSECAG00000007820	ZFAND4	1	0.822696	0.634021	0.744343	14	0.0207171
ENSECAG00000000212	DPY19L3	1	0.957954	0.494457	0.384707	4	0.00226398			ENSECAG00000007411	RPAP2	1	0.953704	0.710928	0.743991	9	0.00633816
ENSECAG00000017232	TNNI3	0.82004	1	0.491921	0.383869	4	0.0205666			ENSECAG00000023723	MTREX	0.978895	1	0.815789	0.743741	9	0.00403521
ENSECAG00000008637	HMGCS1	1	0.89549	0.63775	0.383054	4	0.0242527			ENSECAG00000014209	LETMD1	1	0.887346	0.785593	0.743546	9	0.00681365
ENSECAG00000022893	MAN2A1	0.974496	1	0.431384	0.382456	4	0.00731348			ENSECAG00000014268	KDM5B	1	0.976039	0.887048	0.743387	9	0.0130594
ENSECAG00000005538	TUBGCP5	1	0.910005	0.666675	0.382143	4	0.0310172			ENSECAG00000006090	-	0.989871	1	0.718988	0.743043	9	0.00651105
ENSECAG00000012539	RASGRP3	0.950293	1	0.541046	0.381035	4	0.00293216			ENSECAG00000022623	SNX9	1	0.93541	0.680176	0.742953	9	0.0120638
ENSECAG00000009336	DOCK9	0.948551	1	0.522458	0.379835	4	0.0019267			ENSECAG00000011562	SMARCAD1	0.970865	1	0.715846	0.742856	9	0.00702164
ENSECAG00000021605	LURAP1	1	0.86901	0.595958	0.379312	4	0.0190411			ENSECAG00000021483	SEC24C	1	0.986381	0.911087	0.742641	9	0.0191465
ENSECAG00000023572	TOR1AIP2	1	0.947643	0.353386	0.379199	4	0.0251322			ENSECAG00000014188	ILDR1	0.908353	1	0.661973	0.742528	9	0.0223679
ENSECAG00000008481	ZNF248	1	0.90661	0.523951	0.378354	4	0.00545815			ENSECAG00000024179	EBNA1BP2	1	0.948718	0.767068	0.742502	9	0.00168597
ENSECAG00000010809	CACNA2D1	1	0.916297	0.510897	0.377958	4	0.00413073			ENSECAG00000024483	ANKLE2	1	0.965907	0.7713	0.742382	9	0.00147578
ENSECAG00000011593	MEF2A	1	0.994239	0.49759	0.377415	4	0.00300034			ENSECAG00000017252	RCC1	1	0.833222	0.658041	0.742321	14	0.0194224
ENSECAG00000017483	PSD3	1	0.884325	0.453861	0.377076	4	0.0106521			ENSECAG00000017574	MICU1	1	0.887467	0.835168	0.74208	9	0.00967501
ENSECAG00000003237	GCC2	0.955814	1	0.437466	0.376997	4	0.00602163			ENSECAG00000009648	CLIP1	1	0.921569	0.760131	0.741722	9	0.00324089
ENSECAG00000021172	TMEM168	0.961361	1	0.512953	0.376934	4	0.00156983			ENSECAG00000018868	TRIM44	1	0.992342	0.73156	0.741709	9	0.00471768
ENSECAG00000033965	LEMD3	0.85987	1	0.671724	0.376416	4	0.0387591			ENSECAG00000015502	-	1	0.872557	0.6734	0.741552	14	0.0156716
ENSECAG00000014876	POLK	0.992788	1	0.632141	0.376153	4	0.0189684			ENSECAG00000019192	CCT5	0.998971	1	0.81253	0.741307	9	0.0038617
ENSECAG00000018848	-	1	0.856359	0.525244	0.37546	4	0.0136044			ENSECAG00000024349	MBNL1	1	0.82554	0.535176	0.741043	14	0.0277149
ENSECAG00000023515	SIX4	1	0.975358	0.460942	0.375313	4	0.00399686			ENSECAG00000009552	KAT6A	1	0.829614	0.613133	0.740806	14	0.0188494
ENSECAG00000018479	PREX2	0.999103	1	0.408667	0.374621	4	0.0124684			ENSECAG00000032603	-	0.221406	0.326727	1	0.740696	11	0.00548578
ENSECAG00000036450	-	1	0.909722	0.660727	0.374136	4	0.0289931			ENSECAG00000023254	SUCLG2	1	0.981357	0.883022	0.740683	9	0.0122332
ENSECAG00000011213	PCDH12	1	0.978877	0.589008	0.373005	4	0.00923564			ENSECAG00000005331	ISOC1	0.967582	1	0.731758	0.74051	9	0.00516507
ENSECAG00000016632	PPIP5K2	1	0.97296	0.431874	0.372475	4	0.00730249			ENSECAG00000013766	E2F5	1	0.805971	0.501551	0.740275	14	0.0386444
ENSECAG00000029287	-	0.954801	1	0.659871	0.371899	4	0.0254672			ENSECAG00000022861	AGPAT3	0.919286	1	0.59751	0.740243	14	0.0232128
ENSECAG00000017624	CARF	0.998241	1	0.528693	0.370865	4	0.00368703			ENSECAG00000012055	FLOT2	0.974905	1	0.631108	0.740071	14	0.018554
ENSECAG00000025119	FRYL	1	0.987294	0.396692	0.370655	4	0.0141629			ENSECAG00000014093	STK16	0.984284	1	0.947842	0.739943	9	0.0305622
ENSECAG00000012069	43530	0.964997	1	0.529078	0.369045	4	0.00205771			ENSECAG00000021835	CTDP1	1	0.981782	0.834978	0.739714	9	0.00463386
ENSECAG00000020895	G2E3	1	0.997872	0.548232	0.368975	4	0.00498808			ENSECAG00000018788	CTDSP2	0.984448	1	0.701258	0.739575	9	0.00874165
ENSECAG00000023194	XYLB	1	0.961393	0.659936	0.368951	4	0.0259203			ENSECAG00000005161	ELMSAN1	1	0.950483	0.726409	0.739503	9	0.00419019
ENSECAG00000002267	EPG5	0.941051	1	0.428224	0.366903	4	0.00752163			ENSECAG00000004253	FBXO34	1	0.91676	0.748163	0.739488	9	0.00412491
ENSECAG00000023352	GULP1	0.992759	1	0.669528	0.366836	4	0.0298183			ENSECAG00000004992	POFUT2	1	0.925963	0.784917	0.739295	9	0.00237878
ENSECAG00000016383	USP53	1	0.968886	0.478081	0.366641	4	0.00260988			ENSECAG00000021674	ALDH8A1	0.171537	0.211872	1	0.73919	11	0.0117702
ENSECAG00000006497	SETD9	0.750762	1	0.491162	0.366616	4	0.0441025			ENSECAG00000009651	FAM208A	1	0.964451	0.912605	0.739184	9	0.01867
ENSECAG00000005021	ZNF70	1	0.878223	0.636464	0.366504	4	0.0262994			ENSECAG00000008093	TP53BP1	1	0.856297	0.797059	0.73898	9	0.0122761
ENSECAG00000003760	SNTB2	1	0.942861	0.511367	0.365	4	0.00229272			ENSECAG00000020058	PNPT1	1	0.866777	0.689432	0.738881	14	0.0173911
ENSECAG00000004381	GPRIN2	1	0.933255	0.631631	0.36446	4	0.0188073			ENSECAG00000006819	DNAJC11	1	0.968905	0.891241	0.738736	9	0.0135043
ENSECAG00000012161	ZNF711	1	0.953449	0.530426	0.364194	4	0.00260645			ENSECAG00000015929	DYNC1H1	1	0.908511	0.780048	0.738727	9	0.00383232
ENSECAG00000008332	TEAD1	0.920078	1	0.40083	0.363876	4	0.01359			ENSECAG00000013557	ZNF148	1	0.810917	0.655429	0.738698	14	0.022594
ENSECAG00000024999	SMC5	1	0.950285	0.45808	0.363505	4	0.0042071			ENSECAG00000022058	ODF2L	0.985205	1	0.754164	0.73867	9	0.00311936
ENSECAG00000007762	TRIM59	1	0.848817	0.416639	0.363489	4	0.0225821			ENSECAG00000015689	CDV3	0.998798	1	0.775814	0.738577	9	0.00267372
ENSECAG00000019995	KIAA1841	1	0.946318	0.607914	0.363154	4	0.0127703			ENSECAG00000012543	SKI	0.971488	1	0.606597	0.738511	14	0.0186439
ENSECAG00000009173	ZNF367	1	0.926346	0.44841	0.362923	4	0.00637013			ENSECAG00000006925	WDR53	1	0.935637	0.618022	0.73842	14	0.0116118
ENSECAG00000024916	PKN2	1	0.98408	0.501382	0.36203	4	0.00236366			ENSECAG00000015587	FEM1B	1	0.943031	0.725601	0.738272	9	0.00440907
ENSECAG00000020274	SLC30A4	0.852997	1	0.409886	0.361347	4	0.0212616			ENSECAG00000018924	PTK2B	1	0.847148	0.74742	0.738269	9	0.0150288
ENSECAG00000010304	ZNF644	1	0.905886	0.45119	0.360443	4	0.00799513			ENSECAG00000013071	ZNF740	0.983954	1	0.791485	0.738188	9	0.00252743
ENSECAG00000017836	ARID4B	1	0.995213	0.522278	0.360327	4	0.00328336			ENSECAG00000015816	RPLP0	0.501959	0.614537	1	0.738122	6	0.0861048
ENSECAG00000016652	PPFIBP1	1	0.875144	0.45303	0.358857	4	0.0122562			ENSECAG00000016991	CLN6	0.972146	1	0.755153	0.738071	9	0.0031656
ENSECAG00000008356	ZNF577	1	0.863524	0.487627	0.357929	4	0.0120543			ENSECAG00000022024	RBM8A	1	0.997585	0.700402	0.737971	9	0.0088619
ENSECAG00000018363	GNAQ	0.971513	1	0.46675	0.357665	4	0.00316839			ENSECAG00000013671	EIF3B	0.950357	1	0.863428	0.737948	9	0.0104053
ENSECAG00000018857	-	1	0.979392	0.545985	0.356361	4	0.00396625			ENSECAG00000013168	METTL3	1	0.851294	0.784006	0.737824	9	0.01301
ENSECAG00000020194	FRS2	1	0.926787	0.370211	0.353332	4	0.0214619			ENSECAG00000018765	CCNK	1	0.97799	0.764648	0.73759	9	0.00162362
ENSECAG00000005393	ATP11C	1	0.949125	0.394432	0.352953	4	0.014441			ENSECAG00000037516	-	0.92481	1	0.772232	0.737364	9	0.00589354
ENSECAG00000018117	HYAL3	0.963292	1	0.59392	0.351992	4	0.00963707			ENSECAG00000022692	HNRNPDL	1	0.933588	0.686018	0.737009	9	0.0106563
ENSECAG00000011103	ZYG11B	0.931221	1	0.384806	0.350807	4	0.0167581			ENSECAG00000003862	NRDE2	1	0.921387	0.863391	0.736952	9	0.00945496
ENSECAG00000000110	WRN	1	0.932445	0.487591	0.349698	4	0.00338814			ENSECAG00000024461	SF3B2	1	0.99241	0.868535	0.736937	9	0.00983113
ENSECAG00000024306	DENND4A	0.915024	1	0.388196	0.347073	4	0.0171931			ENSECAG00000023968	ICE1	1	0.875834	0.633754	0.736903	14	0.0122684
ENSECAG00000024512	-	1	0.946708	0.42141	0.346541	4	0.00951682			ENSECAG00000019841	CYB5R4	1	0.929071	0.787528	0.736744	9	0.00205788
ENSECAG00000014883	EFR3A	0.991573	1	0.479956	0.346307	4	0.00368623			ENSECAG00000018845	PTBP1	1	0.941645	0.735744	0.736641	9	0.00335943
ENSECAG00000010321	FNIP2	0.996054	1	0.391792	0.344908	4	0.0162344			ENSECAG00000007236	UCKL1	1	0.971084	0.771139	0.73663	9	0.00121374
ENSECAG00000006038	SGO2	0.726362	1	0.437728	0.344615	4	0.0596143			ENSECAG00000023670	CUL4B	1	0.804379	0.677789	0.73638	14	0.0253153
ENSECAG00000023387	FRRS1	0.840778	1	0.506213	0.343666	4	0.0154876			ENSECAG00000007589	ITGB5	0.926281	1	0.698408	0.736336	9	0.0123141
ENSECAG00000008754	NAA25	0.940414	1	0.398259	0.34343	4	0.0136285			ENSECAG00000021780	S100PBP	1	0.850377	0.704706	0.736226	9	0.0188306
ENSECAG00000021244	KIF27	0.797707	1	0.501785	0.343241	4	0.0273776			ENSECAG00000013839	FAM214A	0.961626	1	0.775923	0.736069	9	0.00279324
ENSECAG00000017780	TRPM7	1	0.858765	0.419104	0.342514	4	0.0206152			ENSECAG00000020397	YWHAB	0.98125	1	0.804476	0.735988	9	0.00286902
ENSECAG00000021812	STARD5	0.861325	1	0.652666	0.341494	4	0.0331053			ENSECAG00000012266	BCCIP	0.975631	1	0.882947	0.735743	9	0.0128596
ENSECAG00000015256	SPAG9	1	0.95043	0.369465	0.340948	4	0.0210458			ENSECAG00000040014	-	0.545602	0.600094	1	0.735478	6	0.0788419
ENSECAG00000012233	DTYMK	1	0.930457	0.636486	0.340514	4	0.0209729			ENSECAG00000014290	PKP4	1	0.849125	0.616677	0.735312	14	0.0147266
ENSECAG00000004757	TGFBR1	1	0.913486	0.363708	0.340411	4	0.0249269			ENSECAG00000017540	PIAS3	1	0.926917	0.732914	0.735072	9	0.00430702
ENSECAG00000003722	ZFP62	1	0.926734	0.459521	0.339726	4	0.00598194			ENSECAG00000000782	HNRNPA2B1	1	0.938737	0.677296	0.734993	9	0.01202
ENSECAG00000000508	-	0.952389	1	0.62165	0.33939	4	0.0158887			ENSECAG00000014081	WWC1	0.927338	1	0.790529	0.734892	9	0.00550685
ENSECAG00000020839	INTS2	1	0.898435	0.505754	0.338642	4	0.00682186			ENSECAG00000009984	ZDHHC7	1	0.921667	0.763934	0.734854	9	0.00269479
ENSECAG00000018906	ZNF292	1	0.880397	0.429559	0.337006	4	0.0152205			ENSECAG00000017860	SLC35B2	1	0.982408	0.92117	0.734823	9	0.0212329
ENSECAG00000024596	CCP110	0.9882	1	0.550268	0.33689	4	0.00540837			ENSECAG00000020970	SLC25A23	1	0.955837	0.685791	0.734629	9	0.00987264
ENSECAG00000009053	ZNF304	0.961883	1	0.549217	0.33617	4	0.00440666			ENSECAG00000012021	ST3GAL3	1	0.843555	0.72481	0.734624	9	0.0176577
ENSECAG00000011229	SLC1A4	0.913857	1	0.622821	0.334523	4	0.018301			ENSECAG00000013404	CAND1	1	0.915418	0.812665	0.734519	9	0.00397621
ENSECAG00000009766	-	0.987003	1	0.50306	0.334437	4	0.00342986			ENSECAG00000009063	RNF25	1	0.938058	0.610488	0.734249	14	0.0110558
ENSECAG00000008835	ANKRD44	0.996258	1	0.399065	0.334006	4	0.0152798			ENSECAG00000017066	NARS	1	0.922284	0.808503	0.734015	9	0.0031282
ENSECAG00000024851	EDNRB	1	0.945987	0.676457	0.333633	4	0.0327659			ENSECAG00000023851	SCAF11	1	0.879276	0.652063	0.733424	14	0.0119326
ENSECAG00000007347	MFSD8	0.964762	1	0.504654	0.332574	4	0.00271265			ENSECAG00000023690	STK38L	1	0.928495	0.653642	0.732905	14	0.0109279
ENSECAG00000025018	ZFX	1	0.934626	0.493849	0.331712	4	0.00406404			ENSECAG00000023602	HECTD4	1	0.990891	0.726544	0.73255	9	0.00463069
ENSECAG00000012679	RIF1	1	0.938208	0.492007	0.330694	4	0.00399535			ENSECAG00000009160	SH3GLB1	0.939866	1	0.825651	0.732446	9	0.0060799
ENSECAG00000020559	ZNF555	0.728473	1	0.443197	0.330224	4	0.0588194			ENSECAG00000016328	ADAMTS2	0.953778	1	0.607297	0.732437	14	0.018062
ENSECAG00000010925	FAM124B	1	0.970863	0.683036	0.3301	4	0.0351174			ENSECAG00000023316	SNRPD3	0.920541	1	0.857048	0.732389	9	0.0119764
ENSECAG00000013849	ZFP28	0.919266	1	0.392714	0.329595	4	0.0168561			ENSECAG00000013260	BAG6	1	0.960268	0.805392	0.732292	9	0.00142397
ENSECAG00000000407	MTMR6	0.999529	1	0.605413	0.329058	4	0.0148469			ENSECAG00000014181	RBL2	1	0.957814	0.728698	0.732223	9	0.0034684
ENSECAG00000002317	-	1	0.875457	0.619149	0.329037	4	0.0240233			ENSECAG00000024201	SH2B2	1	0.99596	0.599907	0.732203	14	0.0172464
ENSECAG00000018746	TAL1	0.887152	1	0.692397	0.32798	4	0.0430575			ENSECAG00000019218	ZBTB14	1	0.876565	0.694364	0.732028	9	0.0152139
ENSECAG00000010465	-	1	0.868236	0.438692	0.326064	4	0.0168714			ENSECAG00000011080	-	1	0.973037	0.769866	0.73197	9	0.00105047
ENSECAG00000009214	SACM1L	0.893362	1	0.636442	0.325882	4	0.0245392			ENSECAG00000008926	RNF139	1	0.964654	0.7772	0.731832	9	0.000803432
ENSECAG00000023134	KCNK5	0.855201	1	0.685348	0.325391	4	0.0461569			ENSECAG00000020416	ARPC3	0.944379	1	0.868609	0.731817	9	0.011413
ENSECAG00000011512	-	1	0.848363	0.456254	0.324743	4	0.0191132			ENSECAG00000006405	PPP2R5D	0.953498	1	0.767912	0.731396	9	0.00312467
ENSECAG00000017182	VPS13C	1	0.91518	0.487304	0.324329	4	0.00630348			ENSECAG00000017933	FCHSD1	1	0.904787	0.604939	0.73138	14	0.0101988
ENSECAG00000018917	RIPPLY3	0.995041	1	0.483144	0.32409	4	0.00524383			ENSECAG00000004218	TMEM167B	0.985875	1	0.915191	0.731116	9	0.0202307
ENSECAG00000010084	DNAJC10	1	0.88431	0.477646	0.323848	4	0.0106546			ENSECAG00000000129	SUGP2	1	0.892514	0.785788	0.730978	9	0.00538221
ENSECAG00000032691	-	0.948254	1	0.677502	0.322895	4	0.0333274			ENSECAG00000011076	FAM120A	1	0.990132	0.803997	0.7309	9	0.00217505
ENSECAG00000008819	FAM208B	1	0.90985	0.460993	0.322853	4	0.00858101			ENSECAG00000006243	RANBP6	1	0.889704	0.766915	0.73073	9	0.00591195
ENSECAG00000000855	TRIM23	1	0.954879	0.516017	0.320857	4	0.00425243			ENSECAG00000010685	RSF1	1	0.85001	0.635073	0.730451	14	0.013648
ENSECAG00000014498	SLC38A2	0.993884	1	0.496459	0.32017	4	0.00511628			ENSECAG00000013324	TXN	0.875086	1	0.595329	0.730216	14	0.0287808
ENSECAG00000023697	FNDC3A	0.923777	1	0.339991	0.320129	4	0.0319516			ENSECAG00000007596	NOM1	1	0.977947	0.660605	0.730075	14	0.0146996
ENSECAG00000021263	SLC41A2	1	0.992105	0.5302	0.31906	4	0.00575858			ENSECAG00000020665	RPL3	0.5982	0.608494	1	0.729888	6	0.0712903
ENSECAG00000018881	-	0.998432	1	0.636112	0.319039	4	0.0227529			ENSECAG00000008204	LAMB3	1	0.928107	0.619706	0.729789	14	0.00960304
ENSECAG00000022956	RASGRP2	0.794497	1	0.645021	0.318873	4	0.0498565			ENSECAG00000007660	DYNC1I2	0.992052	1	0.800518	0.729598	9	0.00245565
ENSECAG00000013138	RAB27B	1	0.83842	0.42606	0.317555	4	0.025999			ENSECAG00000017579	RB1CC1	1	0.956987	0.704527	0.72923	9	0.00642583
ENSECAG00000009610	RNF144A	0.990155	1	0.476758	0.316664	4	0.00591894			ENSECAG00000008226	NPAT	1	0.885922	0.643058	0.728783	14	0.0102377
ENSECAG00000021316	FAM221A	0.850028	1	0.58478	0.31516	4	0.0220122			ENSECAG00000009946	GPS1	0.992624	1	0.922336	0.728405	9	0.0221719
ENSECAG00000013434	DLL4	0.908874	1	0.5166	0.314991	4	0.00665333			ENSECAG00000014019	CHIC2	0.97868	1	0.707254	0.728384	9	0.00730002
ENSECAG00000002379	RFX7	0.998523	1	0.392414	0.314354	4	0.0186327			ENSECAG00000018509	IDH3G	1	0.898197	0.887602	0.728207	9	0.0160031
ENSECAG00000019335	-	1	0.991325	0.412531	0.312716	4	0.014244			ENSECAG00000024754	DCP1A	1	0.84379	0.518632	0.728096	14	0.0255248
ENSECAG00000013122	ZNF544	1	0.872272	0.592699	0.31114	4	0.0209513			ENSECAG00000009499	-	0.893165	1	0.664763	0.728043	9	0.0234806
ENSECAG00000007970	-	1	0.989866	0.634789	0.309967	4	0.0228524			ENSECAG00000016920	BFAR	1	0.995611	0.847509	0.727971	9	0.00636323
ENSECAG00000035311	-	0.884841	1	0.377841	0.309956	4	0.026082			ENSECAG00000007066	RASSF4	1	0.96333	0.599379	0.727846	14	0.012155
ENSECAG00000014705	-	1	0.881995	0.425067	0.309606	4	0.0181012			ENSECAG00000021318	PRPF8	1	0.877088	0.785384	0.727527	9	0.00757343
ENSECAG00000021621	MOB3B	1	0.986191	0.413867	0.309323	4	0.0141161			ENSECAG00000030375	-	0.924933	1	0.821204	0.727516	9	0.00702505
ENSECAG00000016717	NPY1R	1	0.874165	0.627066	0.308302	4	0.0281655			ENSECAG00000008252	NOL11	1	0.903866	0.806251	0.72743	9	0.00446823
ENSECAG00000023300	TMF1	1	0.905504	0.539135	0.308262	4	0.00984428			ENSECAG00000020584	PEMT	0.950591	1	0.8421	0.727279	9	0.00680177
ENSECAG00000013745	SNX10	0.807275	1	0.574497	0.308171	4	0.0322295			ENSECAG00000020620	CDC16	1	0.934886	0.816252	0.727227	9	0.00253109
ENSECAG00000016829	ABTB2	1	0.906104	0.434991	0.305245	4	0.0138416			ENSECAG00000012970	FAF2	1	0.9522	0.771289	0.72717	9	0.000736821
ENSECAG00000009872	ROCK2	0.965501	1	0.392714	0.305208	4	0.0179733			ENSECAG00000014885	C8H12orf43	1	0.924002	0.769378	0.727169	9	0.00203515
ENSECAG00000005447	GUCY1A1	1	0.953966	0.612199	0.303053	4	0.0176667			ENSECAG00000024262	PGM1	1	0.834112	0.733243	0.727115	9	0.0187639
ENSECAG00000018847	-	1	0.964601	0.59459	0.302511	4	0.0141958			ENSECAG00000021071	ANKRA2	1	0.938029	0.815889	0.727063	9	0.00234846
ENSECAG00000024062	DDX60L	0.987974	1	0.570475	0.302441	4	0.010964			ENSECAG00000003931	SKP1	1	0.980116	0.752253	0.72702	9	0.00175769
ENSECAG00000013393	-	0.986201	1	0.452815	0.302271	4	0.00927086			ENSECAG00000014809	STK11	0.966855	1	0.756141	0.727015	9	0.00275173
ENSECAG00000015950	CCDC68	0.933565	1	0.533708	0.299977	4	0.00739991			ENSECAG00000009741	UHRF1BP1	1	0.909868	0.86885	0.726564	9	0.0109558
ENSECAG00000036686	-	0.987736	1	0.590993	0.299824	4	0.0144144			ENSECAG00000012037	NCKIPSD	1	0.943245	0.71843	0.726482	9	0.00469243
ENSECAG00000000891	LATS1	1	0.945939	0.39259	0.299358	4	0.0194227			ENSECAG00000018455	FBN1	1	0.837081	0.463074	0.726374	14	0.0412297
ENSECAG00000017466	ELMOD2	0.817344	1	0.653294	0.298177	4	0.0478022			ENSECAG00000000011	ADGRA2	1	0.97169	0.640141	0.7259	14	0.0121695
ENSECAG00000019294	ZNF790	1	0.888409	0.67734	0.298037	4	0.0419996			ENSECAG00000007103	ASNA1	0.971388	1	0.806915	0.725821	9	0.00269799
ENSECAG00000018037	CD2AP	0.954104	1	0.436793	0.295743	4	0.0112456			ENSECAG00000021225	-	0.984367	1	0.739347	0.725728	9	0.00351851
ENSECAG00000021066	KLHL24	1	0.931444	0.428648	0.294085	4	0.0140724			ENSECAG00000002578	PES1	1	0.989027	0.903336	0.725706	9	0.0164789
ENSECAG00000008051	CEP192	1	0.962248	0.462835	0.289413	4	0.00977801			ENSECAG00000015043	CLNS1A	0.98421	1	0.871627	0.725695	9	0.0101677
ENSECAG00000013903	-	1	0.903449	0.483177	0.288565	4	0.0121106			ENSECAG00000018901	FAM120B	1	0.858932	0.633359	0.725321	14	0.0116052
ENSECAG00000007922	KCNJ2	1	0.908197	0.408019	0.288033	4	0.0205572			ENSECAG00000036504	-	0.0321993	0.0893562	1	0.725305	11	0.0738634
ENSECAG00000001308	KBTBD7	1	0.858809	0.448524	0.287123	4	0.0223106			ENSECAG00000014118	ZNF512	1	0.873837	0.751516	0.725289	9	0.00885507
ENSECAG00000010549	GLS	0.979088	1	0.708937	0.284331	4	0.050547			ENSECAG00000009840	BCKDHB	0.966562	1	0.71914	0.725208	9	0.00586129
ENSECAG00000020917	STAG2	1	0.98494	0.425351	0.283519	4	0.0157912			ENSECAG00000016107	TBKBP1	0.970054	1	0.732153	0.725179	9	0.00432893
ENSECAG00000008158	FKTN	0.807492	1	0.426815	0.282552	4	0.0371089			ENSECAG00000014653	ATIC	1	0.885225	0.739493	0.725162	9	0.00784601
ENSECAG00000019533	FGFR3	0.963759	1	0.574772	0.282179	4	0.0136943			ENSECAG00000020442	ERG28	1	0.99847	0.679484	0.725072	9	0.0121355
ENSECAG00000021498	SNX13	1	0.938824	0.441945	0.281456	4	0.0138434			ENSECAG00000024503	ACTR1A	0.96431	1	0.880842	0.724878	9	0.0122854
ENSECAG00000008059	-	0.838694	1	0.504116	0.279689	4	0.0231703			ENSECAG00000005870	RAPGEF3	1	0.922445	0.799194	0.724713	9	0.00230378
ENSECAG00000007231	ETNK1	0.780083	1	0.64046	0.279681	4	0.0588694			ENSECAG00000001625	ZNF34	1	0.871191	0.707846	0.724541	9	0.0137223
ENSECAG00000010109	IGF1	0.883347	1	0.480125	0.27718	4	0.0156615			ENSECAG00000025125	SAP30BP	0.947585	1	0.752775	0.724528	9	0.0038654
ENSECAG00000011200	SLF2	0.928292	1	0.382303	0.276358	4	0.025614			ENSECAG00000021601	DNPEP	1	0.984534	0.689021	0.724333	9	0.00941413
ENSECAG00000012273	UBA6	1	0.928225	0.441506	0.275309	4	0.0156148			ENSECAG00000023961	AURKA	1	0.892801	0.614848	0.724203	14	0.00890397
ENSECAG00000024779	SERPINA5	0.974885	1	0.384735	0.272242	4	0.0252956			ENSECAG00000016223	MORC2	0.936908	1	0.780671	0.72391	9	0.00397247
ENSECAG00000007210	CTSL	1	0.983022	0.538111	0.271503	4	0.0126769			ENSECAG00000000398	PITRM1	0.97909	1	0.697	0.723681	9	0.00874219
ENSECAG00000008071	FAM102B	0.75174	1	0.374677	0.269465	4	0.070139			ENSECAG00000011129	HERC3	1	0.921468	0.771607	0.723306	9	0.00205867
ENSECAG00000039880	-	0.944603	1	0.61555	0.267543	4	0.0238928			ENSECAG00000022499	SEMA4G	1	0.825582	0.738612	0.723061	9	0.0203862
ENSECAG00000027989	-	1	0.843027	0.492707	0.265519	4	0.02677			ENSECAG00000011371	UBE2E1	0.892027	1	0.786362	0.722259	9	0.0101798
ENSECAG00000002601	RASSF9	1	0.865801	0.573412	0.264187	4	0.0266791			ENSECAG00000024333	TAF2	1	0.918536	0.697872	0.721938	9	0.00898522
ENSECAG00000017271	ARHGAP5	1	0.983236	0.442453	0.263977	4	0.0169729			ENSECAG00000026834	TMEM167A	0.951883	1	0.928663	0.721852	9	0.024735
ENSECAG00000021154	ZNF699	1	0.976609	0.399715	0.263487	4	0.0240014			ENSECAG00000033377	-	1	0.86575	0.752843	0.721668	9	0.0101434
ENSECAG00000023659	MIB1	0.995776	1	0.437987	0.262894	4	0.0184049			ENSECAG00000013725	NEDD1	1	0.858088	0.659944	0.721565	14	0.0121214
ENSECAG00000021185	ZFP82	0.967857	1	0.461878	0.262564	4	0.0144635			ENSECAG00000021626	DBT	1	0.888897	0.637817	0.721375	14	0.0085935
ENSECAG00000035640	-	0.967125	1	0.663324	0.262191	4	0.0378103			ENSECAG00000011084	RUFY2	1	0.918381	0.6305	0.720801	14	0.00777212
ENSECAG00000011972	UBR1	0.968626	1	0.393385	0.257586	4	0.0261267			ENSECAG00000016645	MCOLN1	1	0.910864	0.740181	0.720735	9	0.00446899
ENSECAG00000010824	LTN1	1	0.861992	0.479641	0.256682	4	0.0249711			ENSECAG00000012999	SUGT1	0.957917	1	0.799041	0.720721	9	0.00271234
ENSECAG00000010928	MMP25	0.689934	1	0.445295	0.25656	4	0.0886394			ENSECAG00000023181	CNOT3	0.876282	1	0.712242	0.720686	9	0.0178793
ENSECAG00000024622	RHOBTB3	0.797298	1	0.529441	0.255026	4	0.0402406			ENSECAG00000020731	MXRA8	0.871231	1	0.55631	0.720669	14	0.0318162
ENSECAG00000011946	CHEK1	0.998788	1	0.698161	0.254548	4	0.0533898			ENSECAG00000012553	HSF2	1	0.935202	0.658187	0.720665	14	0.00918773
ENSECAG00000023646	EVI5	1	0.955611	0.513695	0.251524	4	0.0155272			ENSECAG00000019263	KIDINS220	1	0.859001	0.787962	0.720367	9	0.0107378
ENSECAG00000005128	ZNF30	1	0.843362	0.488793	0.251022	4	0.029979			ENSECAG00000022933	ELL2	1	0.756845	0.72373	0.720294	14	0.0418318
ENSECAG00000023133	-	0.930367	1	0.456771	0.250692	4	0.0181577			ENSECAG00000024838	ANKRD54	0.916534	1	0.686601	0.720274	9	0.0149905
ENSECAG00000009346	-	0.920152	1	0.520151	0.244751	4	0.0181609			ENSECAG00000018454	RBBP8	1	0.832872	0.615363	0.719889	14	0.0142618
ENSECAG00000021680	BMT2	1	0.948145	0.501065	0.241463	4	0.018065			ENSECAG00000010272	DHX33	1	0.945914	0.719018	0.719878	9	0.00435087
ENSECAG00000016015	PCDH19	0.851691	1	0.511749	0.232601	4	0.030839			ENSECAG00000024925	KLF9	1	0.9374	0.710323	0.719845	9	0.00581231
ENSECAG00000036440	RGS16	0.680757	1	0.584031	0.232563	4	0.102279			ENSECAG00000019751	CHP1	1	0.958164	0.901729	0.719593	9	0.0151105
ENSECAG00000008623	SPRED1	0.807443	1	0.395546	0.231429	4	0.0543202			ENSECAG00000023774	PRKCSH	1	0.975298	0.874666	0.719503	9	0.00948657
ENSECAG00000032783	-	0.777875	1	0.433273	0.226112	4	0.0586942			ENSECAG00000009570	LIMK2	1	0.918687	0.703955	0.719491	9	0.00795
ENSECAG00000021363	DEPTOR	0.978839	1	0.42402	0.221603	4	0.0298158			ENSECAG00000018240	PHKB	1	0.953473	0.841787	0.71919	9	0.00418725
ENSECAG00000005376	-	1	0.995565	0.617438	0.220765	4	0.0372816			ENSECAG00000010547	ALDH7A1	1	0.900082	0.884493	0.719129	9	0.0148524
ENSECAG00000012241	SLC51B	0.976277	1	0.726873	0.217959	4	0.0735749			ENSECAG00000010426	RECK	1	0.818991	0.684913	0.719099	14	0.0199029
ENSECAG00000026929	CKLF	0.897083	1	0.615092	0.21517	4	0.040479			ENSECAG00000021885	SMARCD1	1	0.909042	0.712518	0.718775	9	0.00759923
ENSECAG00000003051	SLC30A1	0.852061	1	0.46043	0.200285	4	0.0424725			ENSECAG00000018599	ATP5PB	1	0.981075	0.803931	0.718584	9	0.00133401
ENSECAG00000014572	-	1	0.917194	0.495049	0.199947	4	0.0322188			ENSECAG00000002115	-	1	0.981842	0.790806	0.718504	9	0.000918009
ENSECAG00000007910	RNF141	0.848774	1	0.605624	0.198243	4	0.0520555			ENSECAG00000007646	NR1D2	1	0.881601	0.498341	0.718399	14	0.0247132
ENSECAG00000036949	RF01957	0.974012	1	0.714241	0.196232	4	0.07503			ENSECAG00000019874	INPP5B	0.968647	1	0.741471	0.717976	9	0.00338013
ENSECAG00000037033	RF01957	1	0.910897	0.606506	0.180162	4	0.0501144			ENSECAG00000023793	EXOC1	1	0.972998	0.792148	0.717938	9	0.000637449
ENSECAG00000010866	TMEM270	0.693395	1	0.458654	0.1779	4	0.109097			ENSECAG00000015467	ABI1	0.977703	1	0.78023	0.717884	9	0.00167586
ENSECAG00000016661	NR4A1	0.962184	1	0.709366	0.1745	4	0.0806824			ENSECAG00000015448	TAPBP	1	0.940998	0.691429	0.717822	9	0.0086237
ENSECAG00000034702	DEFB1	0.713253	1	0.476138	0.146071	4	0.110825			ENSECAG00000009904	NDUFV2	1	0.978907	0.97431	0.717785	9	0.0382997
ENSECAG00000019540	-	0.706095	1	0.602375	0.132359	4	0.129334			ENSECAG00000022511	PDLIM7	1	0.932265	0.585288	0.717729	14	0.00922382
ENSECAG00000024097	CAPS	0.871901	1	0.517686	0.120095	4	0.0702155			ENSECAG00000011133	HSD3B7	1	0.965971	0.797153	0.717701	9	0.0006495
ENSECAG00000010608	-	1	0.954914	0.561911	0.0670182	4	0.0957106			ENSECAG00000006955	SNRNP40	0.989808	1	0.653336	0.717574	14	0.0150641
ENSECAG00000036830	-	0.799863	1	0.571814	0.0440822	4	0.135434			ENSECAG00000022826	NIPAL3	1	0.885338	0.91045	0.717371	9	0.0228983
ENSECAG00000009033	AP2B1	0.996672	1	0.906062	0.911345	5	0.0568427			ENSECAG00000021247	DET1	1	0.913276	0.769584	0.717243	9	0.0026699
ENSECAG00000021142	NKAP	1	0.93682	0.79576	0.879669	5	0.034547			ENSECAG00000003471	WTAP	0.968594	1	0.782369	0.717206	9	0.00186139
ENSECAG00000009499	-	1	0.956434	0.87507	0.873087	5	0.0354972			ENSECAG00000015912	HEATR5A	1	0.931583	0.827047	0.717175	9	0.00334162
ENSECAG00000020425	ITSN2	1	0.958343	0.61942	0.863394	5	0.0649084			ENSECAG00000015812	ECE1	1	0.946708	0.622807	0.717154	14	0.00820677
ENSECAG00000019350	FAM76A	1	0.983638	0.872201	0.861969	5	0.0319045			ENSECAG00000034280	MTCP1	1	0.931567	0.654428	0.717123	14	0.00822416
ENSECAG00000000116	SUPT20H	0.961118	1	0.781345	0.860303	5	0.0295805			ENSECAG00000020670	-	1	0.875407	0.72043	0.717106	9	0.0111487
ENSECAG00000015929	DYNC1H1	1	0.947031	0.788355	0.858198	5	0.0270809			ENSECAG00000018194	ARGLU1	0.977471	1	0.739061	0.717018	9	0.00336919
ENSECAG00000018034	METTL9	1	0.986986	0.934359	0.854569	5	0.0411243			ENSECAG00000022532	GSE1	0.972827	1	0.632711	0.716972	14	0.0142756
ENSECAG00000000423	USP16	0.991743	1	0.766262	0.854099	5	0.0284775			ENSECAG00000017025	ATRN	1	0.932263	0.770381	0.716865	9	0.00121672
ENSECAG00000024884	ZNF251	1	0.997727	0.760534	0.852469	5	0.0285938			ENSECAG00000006721	-	0.961307	1	0.798035	0.716799	9	0.00243743
ENSECAG00000018454	RBBP8	1	0.991975	0.888153	0.851292	5	0.0311594			ENSECAG00000013542	CMIP	1	0.847281	0.65087	0.716784	14	0.012108
ENSECAG00000011275	DCTN4	1	0.964472	0.794515	0.847379	5	0.0233233			ENSECAG00000019560	KCTD10	1	0.933321	0.660865	0.716628	14	0.00861311
ENSECAG00000024456	PPP2R2D	1	0.998009	0.88029	0.847306	5	0.0292225			ENSECAG00000016726	WSB1	1	0.74786	0.620354	0.716612	14	0.0346377
ENSECAG00000017727	ORC3	1	0.982087	0.858844	0.842456	5	0.0243234			ENSECAG00000012257	SRP68	1	0.989951	0.840347	0.716481	9	0.00478774
ENSECAG00000015559	VCPIP1	0.950348	1	0.611263	0.84017	5	0.06305			ENSECAG00000026833	ZFC3H1	1	0.947287	0.795423	0.716417	9	0.00071684
ENSECAG00000014281	SEPHS1	0.997638	1	0.935848	0.838916	5	0.0375937			ENSECAG00000019879	ISCU	0.928756	1	0.749385	0.716292	9	0.00559529
ENSECAG00000012352	TRMT10A	0.96373	1	0.789816	0.838817	5	0.0224919			ENSECAG00000008076	MEN1	0.886278	1	0.728736	0.716288	9	0.0137749
ENSECAG00000009307	ADNP	1	0.985883	0.805276	0.836635	5	0.0206206			ENSECAG00000008815	GSKIP	0.941489	1	0.578484	0.716159	14	0.0178996
ENSECAG00000007605	KMT2B	1	0.950098	0.813156	0.833875	5	0.0192363			ENSECAG00000019502	AP1M1	0.960506	1	0.694556	0.715798	9	0.00950758
ENSECAG00000000645	NR2C1	1	0.942366	0.759372	0.832856	5	0.0218585			ENSECAG00000019667	KLHDC4	1	0.908204	0.811501	0.715615	9	0.00400517
ENSECAG00000006542	ZBED5	1	0.962027	0.889144	0.830893	5	0.024399			ENSECAG00000018566	TMEM63A	0.982406	1	0.760274	0.715522	9	0.002009
ENSECAG00000009502	AASDH	1	0.939896	0.791542	0.830236	5	0.0189402			ENSECAG00000037857	CAV2	1	0.723685	0.513678	0.715393	14	0.0556757
ENSECAG00000007745	RBM28	1	0.915215	0.784879	0.823381	5	0.0190572			ENSECAG00000007532	-	1	0.954219	0.818146	0.715215	9	0.00176801
ENSECAG00000015663	PTPN13	0.964034	1	0.849787	0.823127	5	0.0192975			ENSECAG00000024411	WDTC1	1	0.973983	0.719601	0.715175	9	0.00417379
ENSECAG00000022396	SMC3	1	0.975089	0.804358	0.821569	5	0.0162025			ENSECAG00000009529	IMP4	1	0.951094	0.937578	0.71507	9	0.0251074
ENSECAG00000020623	PTCD3	1	0.999602	0.826702	0.821208	5	0.0176542			ENSECAG00000023036	KIAA0930	1	0.835182	0.723484	0.715013	9	0.0192229
ENSECAG00000021950	NPM1	0.972505	1	0.936156	0.818795	5	0.0321278			ENSECAG00000010714	SVOPL	0.238823	0.341182	1	0.714932	11	0.00489906
ENSECAG00000017012	PTEN	0.982619	1	0.684907	0.817019	5	0.0320166			ENSECAG00000007599	ILK	0.991109	1	0.826582	0.714703	9	0.00378656
ENSECAG00000019610	ZSCAN25	1	0.910708	0.75095	0.816884	5	0.020821			ENSECAG00000005887	LRRN2	1	0.839702	0.584793	0.714702	14	0.0139419
ENSECAG00000014680	AFDN	1	0.938143	0.749982	0.816689	5	0.0189525			ENSECAG00000037338	HIST1H2AC	0.0953978	0.363275	1	0.714412	11	0.0179906
ENSECAG00000002691	RSBN1L	1	0.981717	0.801703	0.815182	5	0.0149417			ENSECAG00000007795	NRBP1	1	0.967102	0.762153	0.713973	9	0.000662713
ENSECAG00000012882	MATR3	0.972621	1	0.822958	0.813714	5	0.015456			ENSECAG00000002455	ZSCAN22	1	0.931063	0.797617	0.713938	9	0.00144846
ENSECAG00000000162	TRIP12	0.93705	1	0.776151	0.813299	5	0.0182775			ENSECAG00000007467	NPHP3	1	0.931884	0.720211	0.71389	9	0.00471889
ENSECAG00000023553	SIPA1L3	1	0.964567	0.77299	0.811533	5	0.0150079			ENSECAG00000022190	GALNT1	1	0.843495	0.85353	0.713719	9	0.0193176
ENSECAG00000023042	-	1	0.96301	0.928737	0.809458	5	0.0268538			ENSECAG00000016702	WDFY3	1	0.85453	0.706286	0.71371	14	0.0165073
ENSECAG00000024483	ANKLE2	0.978966	1	0.875425	0.809345	5	0.0183739			ENSECAG00000009993	UBQLN4	0.950067	1	0.741315	0.713685	9	0.00424122
ENSECAG00000024965	DYRK1A	1	0.967112	0.733621	0.809206	5	0.0190756			ENSECAG00000018114	CEP295	1	0.871484	0.654391	0.713555	14	0.00913593
ENSECAG00000014591	CCDC14	0.982215	1	0.629047	0.808916	5	0.0473733			ENSECAG00000017352	SYNPO	1	0.982713	0.689263	0.713489	9	0.00907554
ENSECAG00000017022	UPF2	0.998285	1	0.841649	0.806025	5	0.0147628			ENSECAG00000000029	43529	1	0.930919	0.701788	0.713195	9	0.00732422
ENSECAG00000000518	ARID1B	1	0.984035	0.719924	0.805986	5	0.0212128			ENSECAG00000013604	MDM2	0.933172	1	0.716268	0.713088	9	0.00824181
ENSECAG00000009755	EPHB3	1	0.951629	0.905324	0.805253	5	0.0210292			ENSECAG00000000287	RBM10	0.971778	1	0.692596	0.712927	9	0.00942176
ENSECAG00000022694	-	0.954516	1	0.874136	0.804108	5	0.0177293			ENSECAG00000013499	VPS16	1	0.93816	0.810396	0.712886	9	0.00167759
ENSECAG00000012286	DDX52	0.945594	1	0.83606	0.802474	5	0.0145869			ENSECAG00000018542	DNAJC7	0.963774	1	0.864977	0.712821	9	0.00913761
ENSECAG00000011988	ZNF436	1	0.93312	0.674044	0.800528	5	0.0306616			ENSECAG00000033001	-	1	0.903011	0.736817	0.712692	9	0.0054706
ENSECAG00000020110	INTS8	1	0.958949	0.826483	0.800463	5	0.0113354			ENSECAG00000000057	TRMT5	1	0.9149	0.717697	0.71268	9	0.00627639
ENSECAG00000009936	TCERG1	1	0.913415	0.687875	0.799816	5	0.028348			ENSECAG00000005354	THUMPD1	1	0.932549	0.731695	0.712679	9	0.00342211
ENSECAG00000016672	HPS4	1	0.903377	0.880386	0.799675	5	0.0188972			ENSECAG00000015868	SECISBP2	1	0.958139	0.816744	0.712674	9	0.00160654
ENSECAG00000002783	VEZT	0.944436	1	0.777628	0.799629	5	0.0145948			ENSECAG00000009477	PHRF1	0.978614	1	0.71686	0.712582	9	0.00563282
ENSECAG00000016826	SGPL1	0.976373	1	0.726159	0.79941	5	0.0193842			ENSECAG00000022855	IST1	1	0.922592	0.780844	0.712559	9	0.00170895
ENSECAG00000011008	MCOLN2	1	0.906214	0.832189	0.796586	5	0.0136216			ENSECAG00000024992	HSD17B7	0.217423	0.438749	1	0.712522	11	0.0223642
ENSECAG00000023935	CPSF2	1	0.99884	0.864827	0.794466	5	0.0142914			ENSECAG00000013288	LZTS2	0.988598	1	0.620424	0.712425	14	0.0135157
ENSECAG00000013090	POLA1	1	0.98128	0.72457	0.794016	5	0.0177917			ENSECAG00000010283	MBTPS1	1	0.972865	0.881616	0.712029	9	0.0106819
ENSECAG00000015733	HERC4	0.97087	1	0.805316	0.793285	5	0.0110309			ENSECAG00000002830	STRN4	0.94337	1	0.666335	0.711837	9	0.0161993
ENSECAG00000010877	IFT172	1	0.925268	0.821961	0.793203	5	0.0109576			ENSECAG00000021712	EYA2	0.968751	1	0.633964	0.711817	14	0.0135606
ENSECAG00000019040	FGFR1OP	1	0.957211	0.748943	0.79117	5	0.0131582			ENSECAG00000037175	TRAF3	0.998725	1	0.650996	0.711781	14	0.0142455
ENSECAG00000031050	-	0.955202	1	0.908457	0.790954	5	0.0205399			ENSECAG00000005608	TOP2B	1	0.879031	0.725065	0.711651	9	0.00995524
ENSECAG00000010571	AGL	1	0.991178	0.737219	0.790913	5	0.0156887			ENSECAG00000022145	ASB3	1	0.894555	0.826854	0.711641	9	0.00677488
ENSECAG00000015543	CSE1L	1	0.980662	0.949093	0.790361	5	0.0285426			ENSECAG00000019538	FUZ	1	0.978744	0.69398	0.71162	9	0.00806501
ENSECAG00000003436	APBB3	1	0.941899	0.876579	0.790359	5	0.0136968			ENSECAG00000017095	CAMSAP1	0.966992	1	0.727965	0.711427	9	0.00459367
ENSECAG00000009003	APC	0.979013	1	0.640566	0.789892	5	0.039407			ENSECAG00000019425	ALKBH8	1	0.997384	0.797753	0.711416	9	0.00193692
ENSECAG00000039445	-	0.979939	1	0.779837	0.78982	5	0.0112372			ENSECAG00000010711	-	0.950593	1	0.786047	0.711391	9	0.00269966
ENSECAG00000035844	ZNF37A	0.994755	1	0.825199	0.788392	5	0.010384			ENSECAG00000012304	ETFDH	1	0.8632	0.702857	0.711303	14	0.0146414
ENSECAG00000007104	NISCH	1	0.838503	0.751553	0.787102	5	0.0267889			ENSECAG00000024956	KDM5C	1	0.877016	0.76215	0.711302	9	0.00756075
ENSECAG00000019748	ABHD13	1	0.984147	0.896065	0.786425	5	0.0161765			ENSECAG00000006984	ZCCHC8	1	0.94132	0.701875	0.711274	9	0.00679293
ENSECAG00000016296	MFN2	1	0.950103	0.980769	0.785925	5	0.0371243			ENSECAG00000014548	MCM9	1	0.955629	0.7781	0.711232	9	0.000297048
ENSECAG00000016143	ANKS6	1	0.892627	0.840782	0.783425	5	0.0132445			ENSECAG00000008439	HMGB1	1	0.922385	0.644975	0.71121	14	0.00660138
ENSECAG00000008525	ZNF512B	1	0.965787	0.798047	0.782906	5	0.00798759			ENSECAG00000023122	PALLD	0.988875	1	0.740271	0.7112	9	0.00320122
ENSECAG00000020558	FASTKD1	1	0.902546	0.826853	0.782372	5	0.0112021			ENSECAG00000026902	MAP4K3	1	0.878949	0.678827	0.711066	14	0.0101483
ENSECAG00000015348	TRAPPC11	0.983053	1	0.873626	0.78171	5	0.0127011			ENSECAG00000015942	TRPM6	1	0.786536	0.517411	0.711064	14	0.0342093
ENSECAG00000002072	TDG	0.995247	1	0.763506	0.781314	5	0.0112423			ENSECAG00000015981	INPP5A	1	0.914312	0.713912	0.711023	9	0.0068102
ENSECAG00000024699	CYTH1	1	0.981907	0.818701	0.780991	5	0.00799561			ENSECAG00000017872	CYHR1	0.97227	1	0.822899	0.71049	9	0.00350793
ENSECAG00000021001	SENP6	0.901676	1	0.812062	0.780382	5	0.0147862			ENSECAG00000018731	OGA	1	0.888698	0.641194	0.71026	14	0.00689336
ENSECAG00000010391	STK36	1	0.947998	0.865491	0.779009	5	0.0101987			ENSECAG00000000621	HSF1	0.991399	1	0.78486	0.710175	9	0.00164467
ENSECAG00000012629	MASTL	1	0.81556	0.642846	0.778797	5	0.056254			ENSECAG00000023647	ZNF335	0.986434	1	0.714469	0.710078	9	0.0059128
ENSECAG00000000348	EIF2AK4	1	0.870775	0.760239	0.778658	5	0.0175895			ENSECAG00000025137	ARHGAP32	1	0.786915	0.66359	0.710039	14	0.0235262
ENSECAG00000018423	CCNL2	1	0.980466	0.995429	0.777958	5	0.0412888			ENSECAG00000021001	SENP6	1	0.992682	0.762526	0.709898	9	0.00162211
ENSECAG00000021880	EIF3A	1	0.948316	0.704237	0.777712	5	0.0184997			ENSECAG00000022285	RBM33	1	0.885037	0.704503	0.709837	9	0.0117041
ENSECAG00000024378	MRM3	1	0.894027	0.883502	0.776641	5	0.0162765			ENSECAG00000011969	AFF4	1	0.821161	0.664324	0.70975	14	0.0160127
ENSECAG00000007006	ANAPC1	1	0.9484	0.770804	0.775171	5	0.00827356			ENSECAG00000015869	CXHXorf56	1	0.934081	0.729565	0.709697	9	0.00353914
ENSECAG00000008251	-	1	0.973312	0.72324	0.773619	5	0.0141999			ENSECAG00000010226	ELP2	1	0.989589	0.880721	0.709538	9	0.0111888
ENSECAG00000023789	AMBRA1	0.936821	1	0.882068	0.773254	5	0.0143572			ENSECAG00000010959	SGSM2	0.988939	1	0.790744	0.709496	9	0.00169986
ENSECAG00000010283	MBTPS1	1	0.975773	0.889773	0.77299	5	0.0125864			ENSECAG00000007302	DIS3L	1	0.988491	0.674483	0.709421	9	0.0122591
ENSECAG00000023375	DIS3L2	0.947022	1	0.870382	0.772812	5	0.0119864			ENSECAG00000000518	ARID1B	1	0.90686	0.567181	0.709364	14	0.00942861
ENSECAG00000024442	FAM129B	0.973625	1	0.933815	0.77194	5	0.022307			ENSECAG00000006801	NMI	1	0.971698	0.728797	0.709346	9	0.00304902
ENSECAG00000017288	CHFR	1	0.984022	0.932094	0.771601	5	0.021144			ENSECAG00000024342	ZC3H4	0.904177	1	0.607395	0.709253	14	0.0192785
ENSECAG00000023537	SBF2	0.951698	1	0.711775	0.770497	5	0.0177584			ENSECAG00000008692	MAPKBP1	1	0.952348	0.668669	0.709186	14	0.00915401
ENSECAG00000014053	SF3B3	1	0.993175	0.924722	0.770145	5	0.0197295			ENSECAG00000019201	CHM	1	0.967989	0.722502	0.709073	9	0.00366801
ENSECAG00000013214	ZC3H14	0.987837	1	0.632301	0.769397	5	0.0389596			ENSECAG00000000565	NSMAF	1	0.92893	0.756009	0.709023	9	0.0018505
ENSECAG00000006696	TMTC4	1	0.955416	0.866466	0.767305	5	0.00840118			ENSECAG00000010336	NUCKS1	1	0.931863	0.575293	0.708984	14	0.00875322
ENSECAG00000022668	SEMA4B	1	0.965551	0.81898	0.765826	5	0.00522348			ENSECAG00000014738	IBTK	1	0.734827	0.698713	0.708802	14	0.0431463
ENSECAG00000005248	ZNF146	1	0.992747	0.75418	0.76492	5	0.00935455			ENSECAG00000010012	POP5	0.937239	1	0.832966	0.708701	9	0.0064947
ENSECAG00000017064	INPPL1	0.995743	1	0.906484	0.763724	5	0.015379			ENSECAG00000014524	APMAP	1	0.8625	0.665613	0.708538	14	0.00997337
ENSECAG00000009093	GLYR1	0.932321	1	0.766696	0.762541	5	0.0102262			ENSECAG00000009412	MAP2K7	1	0.958972	0.695082	0.708376	9	0.00753819
ENSECAG00000005549	USP9X	1	0.939591	0.835623	0.761946	5	0.00561096			ENSECAG00000023237	HNRNPA3	1	0.8869	0.702427	0.708339	9	0.0117463
ENSECAG00000000536	SEC23IP	1	0.938	0.783095	0.761735	5	0.00585213			ENSECAG00000013408	ACBD5	1	0.827706	0.719013	0.708274	9	0.0216475
ENSECAG00000000048	UBA2	1	0.98765	0.745956	0.761563	5	0.009606			ENSECAG00000017479	RPAP1	0.993103	1	0.843025	0.708143	9	0.00558193
ENSECAG00000011158	CLCC1	1	0.950427	0.811699	0.760989	5	0.00457506			ENSECAG00000020871	-	0.951327	1	0.740472	0.707998	9	0.00420613
ENSECAG00000008102	MAST3	0.997555	1	0.968432	0.760692	5	0.0306746			ENSECAG00000022868	-	1	0.884457	0.613201	0.707913	14	0.00671965
ENSECAG00000019814	PAN2	1	0.897188	0.832215	0.760579	5	0.00879031			ENSECAG00000024986	RAP2B	1	0.947848	0.851142	0.707842	9	0.00543696
ENSECAG00000020688	CDADC1	0.963271	1	0.657095	0.76031	5	0.0297038			ENSECAG00000008917	MAP3K3	1	0.977818	0.654282	0.70735	14	0.0104755
ENSECAG00000020507	PDCD11	1	0.953794	0.911247	0.760067	5	0.0143993			ENSECAG00000024636	CRISPLD2	1	0.850771	0.527469	0.70726	14	0.0193195
ENSECAG00000021222	TSC2	1	0.913687	0.850184	0.758582	5	0.00782227			ENSECAG00000007800	ESYT2	1	0.938367	0.715517	0.707244	9	0.00495939
ENSECAG00000022447	ENAH	0.942411	1	0.660312	0.757871	5	0.02957			ENSECAG00000018299	FKBP3	1	0.975825	0.590967	0.707201	14	0.0106535
ENSECAG00000020139	WDR26	0.947152	1	0.762055	0.756977	5	0.00875529			ENSECAG00000011444	THOC5	1	0.953987	0.710086	0.707122	9	0.00524783
ENSECAG00000024397	UBR4	1	0.950468	0.733123	0.756163	5	0.0100878			ENSECAG00000023476	NADSYN1	1	0.994735	0.777299	0.707054	9	0.00145458
ENSECAG00000003862	NRDE2	1	0.922859	0.881967	0.755012	5	0.0101166			ENSECAG00000022396	SMC3	1	0.906147	0.639326	0.70703	14	0.00578849
ENSECAG00000008584	AKAP10	0.937583	1	0.897986	0.754817	5	0.0143237			ENSECAG00000022279	SERPINF1	1	0.923714	0.535033	0.706987	14	0.0139532
ENSECAG00000020292	PIEZO1	1	0.91636	0.776638	0.753865	5	0.00671024			ENSECAG00000002987	LRRC42	1	0.994074	0.85338	0.706941	9	0.00673429
ENSECAG00000000129	SUGP2	1	0.860215	0.776731	0.753687	5	0.0147105			ENSECAG00000017193	PUM3	0.979173	1	0.792677	0.706904	9	0.0017427
ENSECAG00000013865	SRBD1	0.99078	1	0.823405	0.753607	5	0.00508563			ENSECAG00000011125	AHCTF1	1	0.955237	0.691275	0.706875	9	0.00823159
ENSECAG00000016996	GCN1	1	0.973005	0.920207	0.753574	5	0.0156325			ENSECAG00000016099	BMP2K	1	0.899013	0.663163	0.706661	14	0.00709178
ENSECAG00000018624	USP4	1	0.994064	0.768816	0.752936	5	0.0064998			ENSECAG00000012724	MAP3K4	1	0.726453	0.666545	0.706414	14	0.0422367
ENSECAG00000001445	CHD7	0.984887	1	0.662666	0.752824	5	0.0268496			ENSECAG00000015543	CSE1L	1	0.947404	0.784863	0.706406	9	0.000463163
ENSECAG00000023224	DHX15	1	0.993511	0.874845	0.752204	5	0.00861785			ENSECAG00000029550	-	0.522509	0.517565	1	0.706362	6	0.122111
ENSECAG00000022859	RBM14	1	0.917849	0.784277	0.752133	5	0.00591804			ENSECAG00000011717	UBAC1	0.845371	1	0.655852	0.706329	14	0.0319291
ENSECAG00000008622	SEMA4A	0.999797	1	0.87185	0.751271	5	0.0086159			ENSECAG00000013895	ZNF777	0.881911	1	0.589453	0.706139	14	0.023759
ENSECAG00000016291	CCAR1	0.932264	1	0.745154	0.751116	5	0.0112478			ENSECAG00000011752	ATG14	1	0.936765	0.711751	0.706121	9	0.00554084
ENSECAG00000008915	CHD1L	1	0.862237	0.692649	0.750722	5	0.0268639			ENSECAG00000016959	B3GNT2	1	0.926111	0.635133	0.706036	14	0.0056418
ENSECAG00000023954	SETDB1	1	0.959637	0.883827	0.749957	5	0.00845874			ENSECAG00000018980	MCM3AP	1	0.89713	0.870817	0.70541	9	0.0124726
ENSECAG00000013970	ASH2L	1	0.990711	0.949495	0.749518	5	0.0232097			ENSECAG00000021528	ZMIZ1	1	0.823834	0.597977	0.705408	14	0.0142331
ENSECAG00000003869	ZC3H7A	1	0.978216	0.884702	0.748558	5	0.00878018			ENSECAG00000022620	PWP1	0.976058	1	0.900232	0.705311	9	0.0160106
ENSECAG00000007993	PIAS1	1	0.991515	0.700225	0.748294	5	0.016363			ENSECAG00000021445	TXNL4B	1	0.819271	0.650437	0.705223	14	0.0148426
ENSECAG00000023160	TCTN1	1	0.843908	0.829709	0.747324	5	0.0166875			ENSECAG00000014948	CIP2A	1	0.833967	0.553902	0.705151	14	0.0169029
ENSECAG00000015912	HEATR5A	0.965463	1	0.713675	0.747066	5	0.0138834			ENSECAG00000012481	TNFRSF1B	1	0.800635	0.677114	0.705043	14	0.0206979
ENSECAG00000023647	ZNF335	1	0.980899	0.985673	0.745814	5	0.0336324			ENSECAG00000016513	NLGN2	0.845085	1	0.548487	0.704911	14	0.0369623
ENSECAG00000012787	GAPVD1	0.987816	1	0.722863	0.744487	5	0.0117529			ENSECAG00000009669	GRPEL1	0.927851	1	0.792998	0.704703	9	0.00486728
ENSECAG00000008093	TP53BP1	1	0.896269	0.76805	0.744025	5	0.00850312			ENSECAG00000022219	C3H16orf70	1	0.787673	0.790449	0.704648	9	0.0302379
ENSECAG00000023932	SRSF6	0.995199	1	0.918196	0.743318	5	0.01542			ENSECAG00000007404	DHX37	1	0.928816	0.735409	0.704628	9	0.00330596
ENSECAG00000019738	MTMR3	1	0.974006	0.805201	0.743135	5	0.00275822			ENSECAG00000006808	VPS11	1	0.969531	0.74603	0.70462	9	0.00154636
ENSECAG00000016150	VPS13D	0.982949	1	0.703006	0.743031	5	0.0154741			ENSECAG00000019089	TRIM27	1	0.916252	0.864157	0.704519	9	0.00926366
ENSECAG00000022163	AP4E1	0.999609	1	0.80421	0.742693	5	0.00413117			ENSECAG00000021352	CEP104	0.923985	1	0.705453	0.704375	9	0.0107668
ENSECAG00000020051	CD82	0.890925	1	0.85291	0.742199	5	0.0134121			ENSECAG00000017248	USP6NL	1	0.943109	0.653066	0.704117	14	0.00671864
ENSECAG00000015455	ZNF189	0.948516	1	0.884455	0.742181	5	0.0100395			ENSECAG00000003869	ZC3H7A	1	0.95072	0.796411	0.704016	9	0.000644453
ENSECAG00000021458	METTL14	0.941451	1	0.757453	0.742003	5	0.00806715			ENSECAG00000018375	FBXO42	1	0.925452	0.744768	0.703906	9	0.00278362
ENSECAG00000014542	SPICE1	1	0.859639	0.854914	0.741309	5	0.0142837			ENSECAG00000013824	POC5	1	0.817937	0.639931	0.703807	14	0.0145006
ENSECAG00000019081	ST7L	0.968751	1	0.964972	0.741304	5	0.0273453			ENSECAG00000008542	-	0.494473	0.583577	1	0.703788	6	0.111374
ENSECAG00000021365	DCUN1D1	0.936721	1	0.686499	0.74123	5	0.0210623			ENSECAG00000020696	-	1	0.974399	0.538092	0.703785	14	0.0165158
ENSECAG00000015791	PRIM2	1	0.925687	0.760059	0.740481	5	0.00606584			ENSECAG00000005795	GPHN	1	0.866051	0.662252	0.703741	14	0.00868294
ENSECAG00000009219	ACTR2	0.942724	1	0.79289	0.739597	5	0.00519927			ENSECAG00000022587	MLF2	0.965447	1	0.78364	0.703549	9	0.00194184
ENSECAG00000015124	GOLGA1	1	0.988001	0.83292	0.73917	5	0.00343305			ENSECAG00000000550	TDRD3	1	0.981005	0.764058	0.703447	9	0.000986266
ENSECAG00000008011	MLH3	1	0.969395	0.671425	0.739025	5	0.0218079			ENSECAG00000008786	OSBP	1	0.840398	0.686062	0.703441	14	0.0140399
ENSECAG00000020653	TMEM39A	1	0.878712	0.936853	0.738327	5	0.0244367			ENSECAG00000010092	POLR1A	1	0.920091	0.783047	0.703161	9	0.0019373
ENSECAG00000016603	USP11	1	0.928078	0.951876	0.738275	5	0.0228646			ENSECAG00000016654	SRSF1	1	0.939832	0.722893	0.703126	9	0.00402809
ENSECAG00000025004	NUP54	0.9577	1	0.928448	0.737698	5	0.0175257			ENSECAG00000010788	ZBTB48	1	0.947808	0.756288	0.703116	9	0.00104073
ENSECAG00000005608	TOP2B	1	0.979182	0.794528	0.737481	5	0.00268546			ENSECAG00000017188	NDUFS4	0.974094	1	0.816098	0.702831	9	0.0029763
ENSECAG00000008676	HNRNPA1	0.998564	1	0.957986	0.737211	5	0.0250928			ENSECAG00000012309	SFXN4	0.961803	1	0.818471	0.702725	9	0.00354085
ENSECAG00000014831	TUT7	0.988725	1	0.652496	0.736895	5	0.0284976			ENSECAG00000020755	CCT2	1	0.897386	0.738139	0.702498	9	0.00606819
ENSECAG00000020493	TOP3B	1	0.912934	0.899119	0.734954	5	0.0117389			ENSECAG00000022434	OXR1	1	0.867148	0.611812	0.702463	14	0.00730996
ENSECAG00000015011	SEL1L	1	0.981333	0.651104	0.734591	5	0.0279233			ENSECAG00000023099	COLGALT1	1	0.995182	0.779234	0.702277	9	0.00152095
ENSECAG00000012976	REXO1	1	0.968801	0.905526	0.734415	5	0.0107525			ENSECAG00000010766	PRMT7	0.920655	1	0.796896	0.70226	9	0.00586519
ENSECAG00000015336	NUP98	1	0.991767	0.755204	0.734101	5	0.00593364			ENSECAG00000015336	NUP98	1	0.893551	0.783893	0.702047	9	0.00480375
ENSECAG00000013197	PSME4	1	0.970539	0.68442	0.734069	5	0.0179726			ENSECAG00000023208	NAA50	1	0.983857	0.835801	0.702024	9	0.00393962
ENSECAG00000025096	TMEM117	1	0.97833	0.702168	0.733665	5	0.013983			ENSECAG00000016673	-	0.972886	1	0.845965	0.701901	9	0.00604126
ENSECAG00000024642	ZSCAN21	1	0.894303	0.910071	0.733282	5	0.0157509			ENSECAG00000020900	CEP95	1	0.898162	0.707936	0.701842	9	0.00944221
ENSECAG00000010639	UPF1	1	0.984782	0.907308	0.733169	5	0.0115437			ENSECAG00000016794	ANKRD13C	1	0.991829	0.69558	0.7018	9	0.00849076
ENSECAG00000028129	-	0.981447	1	0.939124	0.732256	5	0.0192116			ENSECAG00000023809	PHKA1	1	0.94776	0.801863	0.701762	9	0.000944249
ENSECAG00000017375	ESRP2	1	0.90184	0.669401	0.731568	5	0.0250692			ENSECAG00000002746	BRAF	1	0.774145	0.705275	0.701748	14	0.0306108
ENSECAG00000012698	TENT2	0.963315	1	0.802537	0.731486	5	0.00318227			ENSECAG00000018079	BECN1	1	0.95299	0.88187	0.701683	9	0.0106838
ENSECAG00000021957	TRIM24	1	0.949778	0.655213	0.731047	5	0.0260045			ENSECAG00000008319	FYN	0.907588	1	0.732945	0.701527	9	0.00966848
ENSECAG00000015393	CDC73	0.93037	1	0.673995	0.73093	5	0.024128			ENSECAG00000015455	ZNF189	0.926693	1	0.843402	0.701508	9	0.00885291
ENSECAG00000000141	PTCH1	1	0.864528	0.710686	0.730578	5	0.0207064			ENSECAG00000013120	SLC26A6	1	0.957901	0.832915	0.701378	9	0.00309596
ENSECAG00000021466	SIDT2	1	0.928465	0.762682	0.730535	5	0.00485487			ENSECAG00000040193	GOSR1	0.985298	1	0.724873	0.701313	9	0.00470725
ENSECAG00000019416	POLR3A	1	0.861556	0.672428	0.729055	5	0.0303421			ENSECAG00000021754	MARK2	0.979917	1	0.71477	0.701256	9	0.00594329
ENSECAG00000025110	DDX17	1	0.939842	0.688806	0.727739	5	0.0167299			ENSECAG00000006964	MPZL1	0.940451	1	0.728911	0.701052	9	0.00615023
ENSECAG00000008005	AKT2	0.915853	1	0.832192	0.727471	5	0.00715866			ENSECAG00000031980	BTG1	1	0.854048	0.740931	0.70104	9	0.013206
ENSECAG00000013523	ZUP1	1	0.991927	0.814563	0.727365	5	0.00235455			ENSECAG00000001560	-	0.929416	1	0.675557	0.700948	9	0.0155643
ENSECAG00000018468	BRF1	1	0.928118	0.864386	0.727047	5	0.00511271			ENSECAG00000020507	PDCD11	1	0.938639	0.851457	0.700799	9	0.00586764
ENSECAG00000022987	RBM4B	1	0.786038	0.703519	0.726874	5	0.0430761			ENSECAG00000021147	ATM	1	0.866657	0.717507	0.70079	9	0.0130812
ENSECAG00000015910	KTN1	0.953238	1	0.752428	0.726684	5	0.00670698			ENSECAG00000016736	MRPL3	0.977517	1	0.764725	0.700768	9	0.00191883
ENSECAG00000016127	CLPX	0.971971	1	0.742359	0.726615	5	0.00732163			ENSECAG00000017980	PCSK7	1	0.892293	0.704286	0.700589	9	0.0107698
ENSECAG00000011497	MBD1	0.895363	1	0.758263	0.726597	5	0.0125458			ENSECAG00000016215	PARP6	0.958036	1	0.837824	0.700553	9	0.00560331
ENSECAG00000024863	FBF1	0.92961	1	0.799953	0.726135	5	0.00518238			ENSECAG00000017129	RBM45	1	0.909995	0.706408	0.700492	9	0.00835361
ENSECAG00000008642	PRKD3	0.97924	1	0.708572	0.724534	5	0.0129313			ENSECAG00000022066	SCYL2	1	0.912637	0.666322	0.700143	14	0.00622129
ENSECAG00000021125	TFAP2C	1	0.974557	0.875904	0.724335	5	0.00552931			ENSECAG00000011761	CHD6	1	0.862119	0.637364	0.700114	14	0.00741213
ENSECAG00000019276	MCM4	1	0.880049	0.765037	0.723598	5	0.00958884			ENSECAG00000018343	LENG8	1	0.989432	0.691225	0.699932	9	0.00913441
ENSECAG00000007804	REV1	1	0.945303	0.773933	0.722971	5	0.00266577			ENSECAG00000006519	SMG6	1	0.806481	0.656368	0.699914	14	0.0170309
ENSECAG00000020058	PNPT1	1	0.967384	0.85507	0.722173	5	0.00299619			ENSECAG00000019360	IGHMBP2	0.994798	1	0.70049	0.699601	9	0.00815726
ENSECAG00000019520	SSR1	1	0.978673	0.748562	0.722063	5	0.00530595			ENSECAG00000011411	PATL1	1	0.901151	0.660601	0.699305	14	0.00584715
ENSECAG00000020409	ERBB2	0.924469	1	0.842622	0.721944	5	0.00635812			ENSECAG00000013346	NSUN3	0.952082	1	0.703632	0.699246	9	0.00855118
ENSECAG00000008291	MDN1	0.997289	1	0.692563	0.721372	5	0.0165943			ENSECAG00000000642	SFPQ	1	0.949542	0.642021	0.698859	14	0.00596282
ENSECAG00000012815	TNPO3	1	0.951234	0.948634	0.720982	5	0.0199008			ENSECAG00000040364	TOMM22	0.975424	1	0.895976	0.698493	9	0.0151183
ENSECAG00000014185	IPO11	0.991275	1	0.694574	0.720716	5	0.0159224			ENSECAG00000015465	NCOA5	1	0.81049	0.724619	0.698244	14	0.0247498
ENSECAG00000008851	CCNL1	1	0.998263	0.986654	0.720387	5	0.0331713			ENSECAG00000018321	ALG11	1	0.931543	0.851443	0.69823	9	0.00627532
ENSECAG00000019195	MGST2	1	0.921577	0.871985	0.720354	5	0.00607599			ENSECAG00000020535	DDIT3	0.887214	1	0.631754	0.697842	14	0.0202986
ENSECAG00000013162	PCNA	0.975918	1	0.892108	0.719829	5	0.00869638			ENSECAG00000018610	-	1	0.935909	0.584504	0.697822	14	0.00653153
ENSECAG00000015154	CDAN1	1	0.912245	0.813626	0.719307	5	0.00314841			ENSECAG00000023637	ADAM33	0.838958	1	0.632233	0.697768	14	0.0317214
ENSECAG00000011591	SZT2	1	0.981504	0.752573	0.718707	5	0.00477647			ENSECAG00000000738	CWC27	1	0.797472	0.603307	0.697689	14	0.018375
ENSECAG00000008660	YAP1	0.922104	1	0.748513	0.718707	5	0.00943439			ENSECAG00000010780	BICD2	0.888357	1	0.684273	0.697671	9	0.0200244
ENSECAG00000005833	PTPRK	1	0.923564	0.776525	0.718122	5	0.00335142			ENSECAG00000009005	-	1	0.955572	0.78888	0.697525	9	0.000498208
ENSECAG00000009644	FAM160A2	1	0.94792	0.83497	0.718061	5	0.00153156			ENSECAG00000007233	UBE2E3	0.880863	1	0.687378	0.697475	9	0.0209276
ENSECAG00000011569	KHDC4	0.999064	1	0.748855	0.717786	5	0.00629781			ENSECAG00000018037	CD2AP	1	0.944709	0.814114	0.697419	9	0.00179184
ENSECAG00000014231	TONSL	1	0.859175	0.806594	0.717687	5	0.010956			ENSECAG00000024976	OCIAD1	0.951724	1	0.852276	0.697276	9	0.00790512
ENSECAG00000010187	CCDC97	1	0.88696	0.822506	0.71731	5	0.00622636			ENSECAG00000016968	ZNF652	1	0.808243	0.687351	0.69726	14	0.0191475
ENSECAG00000024346	LARS2	1	0.927238	0.884732	0.71648	5	0.00721909			ENSECAG00000015731	MIGA1	1	0.909504	0.868626	0.697238	9	0.0107964
ENSECAG00000014746	DEPDC5	1	0.926523	0.823864	0.715159	5	0.00197947			ENSECAG00000021875	USP42	1	0.901773	0.682573	0.69698	14	0.00753248
ENSECAG00000020797	PPP1R21	0.875096	1	0.78847	0.715024	5	0.013561			ENSECAG00000016556	LRP12	1	0.761775	0.535196	0.696708	14	0.0355953
ENSECAG00000007748	ZFP90	1	0.908077	0.842457	0.714889	5	0.00435016			ENSECAG00000014679	ZNF621	1	0.857547	0.706672	0.69662	14	0.0138162
ENSECAG00000009393	ARHGAP29	1	0.999497	0.791486	0.714542	5	0.00266343			ENSECAG00000032089	UBE2B	0.968537	1	0.714461	0.696437	9	0.00630011
ENSECAG00000022081	PARG	0.960627	1	0.782663	0.714512	5	0.00313876			ENSECAG00000024293	AMDHD1	0.285515	0.322879	1	0.696322	11	0.00786642
ENSECAG00000013298	POLE2	1	0.975074	0.714306	0.714315	5	0.0103239			ENSECAG00000023263	RNF13	1	0.957874	0.799167	0.696303	9	0.000792505
ENSECAG00000010092	POLR1A	1	0.910602	0.833472	0.714034	5	0.00358597			ENSECAG00000007788	VAMP5	1	0.947941	0.598698	0.696297	14	0.0060342
ENSECAG00000023532	AKAP8L	1	0.898934	0.891408	0.713705	5	0.0107863			ENSECAG00000022770	PTTG1IP	1	0.997942	0.72751	0.696287	9	0.00463016
ENSECAG00000001441	TNK2	1	0.957277	0.808359	0.712845	5	0.000651355			ENSECAG00000013270	ZNF134	1	0.905606	0.683227	0.696017	14	0.00740963
ENSECAG00000018882	HSPA14	0.9853	1	0.885218	0.712709	5	0.00735801			ENSECAG00000007896	REXO4	1	0.903719	0.655711	0.695927	14	0.00505131
ENSECAG00000012110	MRPL15	0.956758	1	0.829043	0.712689	5	0.00274268			ENSECAG00000012915	KCTD13	0.937414	1	0.739361	0.695889	9	0.00556753
ENSECAG00000020691	PRPF40B	1	0.916843	0.883971	0.712077	5	0.00773948			ENSECAG00000030452	CD248	1	0.93821	0.529369	0.695589	14	0.0139974
ENSECAG00000020091	CCT6A	0.915077	1	0.78299	0.710668	5	0.0068783			ENSECAG00000014737	HEATR5B	1	0.907062	0.755127	0.695528	9	0.00393841
ENSECAG00000013635	SLC25A5	1	0.833169	0.796973	0.710576	5	0.0168025			ENSECAG00000021100	CSNK2B	0.991805	1	0.87732	0.695381	9	0.0112248
ENSECAG00000015969	GRHL1	0.98088	1	0.75089	0.709492	5	0.00542351			ENSECAG00000025100	DHX36	0.990232	1	0.742749	0.69536	9	0.00321292
ENSECAG00000011430	ZZZ3	0.941637	1	0.753638	0.709137	5	0.00659489			ENSECAG00000005422	NFRKB	1	0.780201	0.709326	0.695108	14	0.0287675
ENSECAG00000001262	DISC1	0.890609	1	0.698939	0.709122	5	0.0224554			ENSECAG00000012787	GAPVD1	1	0.899314	0.771151	0.695088	9	0.00428631
ENSECAG00000017980	PCSK7	1	0.839783	0.81922	0.708992	5	0.0149891			ENSECAG00000024033	PKD2	0.985918	1	0.654734	0.694997	14	0.0118661
ENSECAG00000017129	RBM45	1	0.972459	0.930107	0.708622	5	0.0148006			ENSECAG00000007234	SPATA2	0.941986	1	0.647773	0.694852	14	0.0130397
ENSECAG00000018984	CUL4A	0.91589	1	0.841987	0.708005	5	0.00684905			ENSECAG00000014617	SERBP1	1	0.921174	0.729175	0.694765	9	0.00463495
ENSECAG00000002201	-	1	0.960513	0.886252	0.70744	5	0.00611495			ENSECAG00000009836	HIVEP2	1	0.892075	0.701742	0.694709	14	0.0101144
ENSECAG00000019747	ETV3	1	0.913391	0.693267	0.707392	5	0.016571			ENSECAG00000019029	-	0.860301	1	0.46534	0.694676	14	0.0515468
ENSECAG00000026863	EFS	1	0.942175	0.903189	0.707181	5	0.00924514			ENSECAG00000035054	-	0.116393	0.262446	1	0.694654	11	0.00900899
ENSECAG00000007436	FAM210A	0.961141	1	0.73104	0.707065	5	0.00853175			ENSECAG00000023217	KLHL17	0.976651	1	0.819003	0.694642	9	0.0033215
ENSECAG00000015453	PLA2G12A	1	0.861885	0.767159	0.707062	5	0.0120144			ENSECAG00000020260	TYK2	0.909182	1	0.671714	0.69459	14	0.0182826
ENSECAG00000018202	VARS2	1	0.868374	0.852385	0.705791	5	0.0105049			ENSECAG00000005213	TAOK1	1	0.917991	0.687183	0.69449	14	0.00763976
ENSECAG00000011076	FAM120A	1	0.973785	0.862764	0.705545	5	0.0033043			ENSECAG00000007703	SS18	1	0.888401	0.727249	0.694334	9	0.00849659
ENSECAG00000006526	CENPJ	0.936889	1	0.861573	0.705329	5	0.00611394			ENSECAG00000019257	RBPJ	1	0.82331	0.687314	0.694244	14	0.0158183
ENSECAG00000025100	DHX36	0.91347	1	0.736419	0.704989	5	0.011771			ENSECAG00000011101	PTK7	1	0.942249	0.693056	0.693925	9	0.00845002
ENSECAG00000039508	PGRMC1	0.989574	1	0.831485	0.704982	5	0.00217514			ENSECAG00000013247	PER2	1	0.860054	0.5739	0.693862	14	0.00946125
ENSECAG00000023690	STK38L	0.91576	1	0.708451	0.704663	5	0.0164341			ENSECAG00000009550	FLNA	1	0.842586	0.618709	0.693859	14	0.00897007
ENSECAG00000012668	PTPRF	1	0.793545	0.739394	0.704624	5	0.0332415			ENSECAG00000025102	-	0.96964	1	0.688533	0.693835	9	0.0104302
ENSECAG00000018884	INTS14	0.983784	1	0.935576	0.704369	5	0.0171343			ENSECAG00000024868	DAB2IP	0.930867	1	0.627371	0.693752	14	0.0134459
ENSECAG00000005203	RASA1	1	0.976938	0.712407	0.704101	5	0.0105052			ENSECAG00000006443	RAB21	1	0.963104	0.684826	0.693544	9	0.00964237
ENSECAG00000008993	HIP1R	1	0.974	0.86205	0.704061	5	0.00321401			ENSECAG00000015938	TNKS1BP1	1	0.962215	0.805233	0.693513	9	0.00113399
ENSECAG00000010437	TCEA3	0.957448	1	0.901925	0.703654	5	0.0104081			ENSECAG00000004287	VPS39	1	0.883449	0.687327	0.693178	14	0.0084138
ENSECAG00000010397	KCTD15	0.999494	1	0.89245	0.703531	5	0.00861392			ENSECAG00000015559	VCPIP1	1	0.875645	0.825768	0.69302	9	0.00978141
ENSECAG00000009621	INCENP	1	0.841159	0.727698	0.703137	5	0.0214767			ENSECAG00000010536	BCL2L2	0.940327	1	0.839872	0.692958	9	0.00725586
ENSECAG00000019772	PTPN1	1	0.965431	0.915118	0.701944	5	0.0112225			ENSECAG00000010134	TENT4A	1	0.951834	0.586636	0.692803	14	0.00670549
ENSECAG00000016215	PARP6	1	0.947358	0.910182	0.701885	5	0.0103433			ENSECAG00000010395	RIN1	1	0.970724	0.634586	0.692615	14	0.00698015
ENSECAG00000023583	TNFAIP8	1	0.949436	0.725417	0.701639	5	0.00788467			ENSECAG00000025021	KIAA0753	1	0.890696	0.70119	0.692494	14	0.00983304
ENSECAG00000000196	MMP15	1	0.97881	0.80697	0.70119	5	0.00078232			ENSECAG00000007150	DIDO1	1	0.89637	0.695846	0.692484	14	0.00882748
ENSECAG00000018805	ATP9B	1	0.919153	0.942677	0.698917	5	0.0193019			ENSECAG00000009721	SETD2	1	0.925473	0.687061	0.692365	14	0.00749288
ENSECAG00000011751	CUL9	1	0.987891	0.848279	0.69861	5	0.00254552			ENSECAG00000001130	FOCAD	1	0.861024	0.837604	0.69228	9	0.0137147
ENSECAG00000036493	ZNF7	1	0.912618	0.932166	0.697888	5	0.0172209			ENSECAG00000015324	-	1	0.841649	0.639279	0.691871	14	0.00898961
ENSECAG00000000733	C8H18orf21	1	0.973415	0.870956	0.697875	5	0.00413129			ENSECAG00000030135	-	1	0.908925	0.736964	0.691722	9	0.00510773
ENSECAG00000019736	ANKRD27	1	0.969856	0.847111	0.697553	5	0.00176897			ENSECAG00000015902	ZNF615	1	0.809142	0.626774	0.691606	14	0.0145428
ENSECAG00000019466	ARIH1	0.929079	1	0.82553	0.696749	5	0.0044581			ENSECAG00000005924	TSKU	0.994621	1	0.394318	0.691463	14	0.0645514
ENSECAG00000006134	NUP188	0.979696	1	0.899422	0.696673	5	0.00938776			ENSECAG00000009190	-	1	0.9572	0.663824	0.691446	14	0.00683892
ENSECAG00000012932	USP24	0.999313	1	0.710956	0.696083	5	0.0120407			ENSECAG00000013673	TNPO2	1	0.979679	0.766636	0.691412	9	0.00114008
ENSECAG00000018662	CCDC66	1	0.958243	0.750196	0.695742	5	0.00411816			ENSECAG00000000626	PDPK1	1	0.745907	0.599557	0.69131	14	0.0324668
ENSECAG00000015422	CRBN	0.915394	1	0.845393	0.695598	5	0.00701309			ENSECAG00000015965	IPO7	1	0.887394	0.803594	0.691107	9	0.00646985
ENSECAG00000017541	GIGYF1	1	0.855118	0.733136	0.695519	5	0.0174439			ENSECAG00000019536	ZBTB22	1	0.905758	0.635697	0.691099	14	0.0036658
ENSECAG00000018097	PRMT9	1	0.987604	0.862021	0.69431	5	0.00373912			ENSECAG00000006539	EXOSC7	0.959356	1	0.863143	0.691052	9	0.00934376
ENSECAG00000018980	MCM3AP	0.97504	1	0.935325	0.69424	5	0.0170415			ENSECAG00000019952	TRIO	1	0.830825	0.630132	0.690667	14	0.0103793
ENSECAG00000022460	U2SURP	0.926218	1	0.802518	0.694233	5	0.00464103			ENSECAG00000000410	GLT8D1	1	0.933515	0.783864	0.690527	9	0.00135203
ENSECAG00000019428	UTP15	0.992928	1	0.739381	0.694219	5	0.00695147			ENSECAG00000017726	SNUPN	1	0.998512	0.781733	0.690373	9	0.0020712
ENSECAG00000033230	-	1	0.950265	0.842222	0.693847	5	0.00144028			ENSECAG00000010103	ZC3H7B	1	0.924506	0.621404	0.690219	14	0.00354563
ENSECAG00000003080	COG3	0.946163	1	0.889744	0.69378	5	0.00895873			ENSECAG00000001389	SMG5	0.87216	1	0.648502	0.690046	14	0.0229089
ENSECAG00000033377	-	1	0.931235	0.82	0.69357	5	0.00128469			ENSECAG00000001869	PPP1R12C	0.985038	1	0.634112	0.689906	14	0.0105199
ENSECAG00000013319	SLC25A37	1	0.973617	0.808456	0.693464	5	0.0005947			ENSECAG00000023388	-	0.924395	1	0.754498	0.68963	9	0.0061373
ENSECAG00000021805	LAMB2	1	0.890531	0.805538	0.693423	5	0.00522257			ENSECAG00000024284	MTPN	0.957128	1	0.71317	0.689521	9	0.0071735
ENSECAG00000024365	DHX29	0.959763	1	0.820416	0.693409	5	0.00214114			ENSECAG00000012597	EIF5	0.921704	1	0.80332	0.689456	9	0.00633015
ENSECAG00000018834	ZNF382	1	0.8423	0.690399	0.693348	5	0.028808			ENSECAG00000012082	MLLT6	1	0.989155	0.775218	0.689138	9	0.0015189
ENSECAG00000023814	LRPPRC	0.947705	1	0.875122	0.693225	5	0.00677854			ENSECAG00000023654	GNA11	0.959104	1	0.638876	0.688912	14	0.0109978
ENSECAG00000017479	RPAP1	0.935531	1	0.901238	0.692264	5	0.011748			ENSECAG00000009602	ARNT	1	0.885624	0.731062	0.688808	9	0.00870908
ENSECAG00000010198	PITPNB	0.959927	1	0.804308	0.691603	5	0.00211549			ENSECAG00000021903	LAMC2	1	0.827685	0.622706	0.688777	14	0.0106998
ENSECAG00000007750	DDX39B	1	0.970833	0.982962	0.691353	5	0.030011			ENSECAG00000011865	CTDSPL2	1	0.805467	0.653075	0.68872	14	0.01573
ENSECAG00000015965	IPO7	0.93673	1	0.680913	0.691035	5	0.0205581			ENSECAG00000009688	DDX41	0.998061	1	0.759969	0.688698	9	0.00260679
ENSECAG00000000546	CCDC62	1	0.865576	0.847561	0.690853	5	0.0106091			ENSECAG00000016392	RAD21	1	0.912472	0.669439	0.688665	14	0.00511414
ENSECAG00000020820	TBK1	0.83097	1	0.752502	0.690749	5	0.027449			ENSECAG00000018662	CCDC66	1	0.896009	0.60234	0.688657	14	0.0041288
ENSECAG00000025106	SLC35C2	1	0.968317	0.909331	0.690262	5	0.0101143			ENSECAG00000010255	CCDC191	1	0.794279	0.65348	0.68861	14	0.0182918
ENSECAG00000011009	STARD13	1	0.984946	0.85263	0.690103	5	0.00277306			ENSECAG00000018564	SPATS2L	0.991461	1	0.708585	0.688508	9	0.00720367
ENSECAG00000000590	MRPL45	0.939764	1	0.903227	0.688881	5	0.0117907			ENSECAG00000011304	FKBP5	1	0.792855	0.632151	0.688341	14	0.0178964
ENSECAG00000023961	AURKA	1	0.860963	0.778319	0.688691	5	0.0113006			ENSECAG00000023296	PLPP1	0.941573	1	0.587383	0.688217	14	0.013359
ENSECAG00000017692	ANAPC4	0.928176	1	0.828121	0.688208	5	0.00470811			ENSECAG00000016621	ARL2BP	1	0.897908	0.746581	0.688135	9	0.00576078
ENSECAG00000020692	C2CD5	0.91423	1	0.796813	0.688054	5	0.00628837			ENSECAG00000008471	GPR155	1	0.899585	0.663867	0.6881	14	0.00480582
ENSECAG00000008121	-	1	0.869269	0.723425	0.687564	5	0.01638			ENSECAG00000008773	KIF13B	1	0.877838	0.637798	0.687699	14	0.00457398
ENSECAG00000026979	TTF1	0.891195	1	0.674841	0.687493	5	0.0282854			ENSECAG00000008859	FBLN2	1	0.91589	0.501827	0.687682	14	0.0186038
ENSECAG00000021898	COPB1	1	0.969879	0.942134	0.687167	5	0.0177031			ENSECAG00000032958	FBXO46	0.981554	1	0.708953	0.687532	9	0.0071374
ENSECAG00000020721	PPM1L	1	0.955292	0.754117	0.686881	5	0.00377164			ENSECAG00000018441	RIOK2	0.89752	1	0.745698	0.687508	9	0.0106689
ENSECAG00000017761	NEK4	1	0.93155	0.767179	0.686643	5	0.00323014			ENSECAG00000039428	-	1	0.96436	0.679546	0.687496	14	0.00850929
ENSECAG00000002173	ZMYM2	0.981168	1	0.786573	0.685753	5	0.00235408			ENSECAG00000023048	TAF4	0.967554	1	0.680066	0.687444	9	0.0123575
ENSECAG00000012093	NEURL4	1	0.950555	0.835104	0.684887	5	0.00118043			ENSECAG00000015849	FLNB	1	0.855415	0.755667	0.687376	9	0.0123829
ENSECAG00000021108	RASIP1	1	0.993172	0.785636	0.684799	5	0.00230322			ENSECAG00000010027	PEX11A	1	0.941861	0.653621	0.687374	14	0.0046377
ENSECAG00000011017	LMNB2	1	0.922979	0.779974	0.684542	5	0.00287018			ENSECAG00000007222	RNF130	0.836404	1	0.637036	0.687337	14	0.0313332
ENSECAG00000013423	RBM39	0.983169	1	0.894581	0.684436	5	0.00872065			ENSECAG00000021839	CCDC138	1	0.927071	0.835683	0.687002	9	0.0049344
ENSECAG00000019558	ZNF131	0.912716	1	0.773879	0.684172	5	0.00776458			ENSECAG00000021999	GNB1	0.987983	1	0.796176	0.686996	9	0.00232735
ENSECAG00000019979	RBBP7	1	0.912459	0.929267	0.68394	5	0.0167109			ENSECAG00000013427	RAB23	1	0.80731	0.707923	0.686938	14	0.0211033
ENSECAG00000038022	-	1	0.962048	0.976402	0.683803	5	0.0278255			ENSECAG00000014666	BCAR1	0.962414	1	0.729991	0.686732	9	0.00506078
ENSECAG00000024638	MED23	1	0.999433	0.746268	0.683511	5	0.0063626			ENSECAG00000019619	TPCN2	0.921678	1	0.724415	0.686731	9	0.00904945
ENSECAG00000016412	ARFGEF1	0.991356	1	0.814265	0.683413	5	0.00192913			ENSECAG00000007145	FAM20C	1	0.974448	0.770408	0.686449	9	0.00107848
ENSECAG00000013776	ZNF792	1	0.983815	0.727988	0.682339	5	0.00811155			ENSECAG00000024666	BCLAF3	1	0.929559	0.583849	0.686366	14	0.00503547
ENSECAG00000016298	-	1	0.916743	0.724519	0.681472	5	0.0100009			ENSECAG00000015838	ST13	0.986703	1	0.813789	0.685652	9	0.00324738
ENSECAG00000010589	-	0.94187	1	0.897661	0.681426	5	0.0108067			ENSECAG00000006957	BIN1	0.948192	1	0.730489	0.685609	9	0.00587127
ENSECAG00000018474	DDR1	1	0.915911	0.89597	0.681404	5	0.00971995			ENSECAG00000016334	NELFCD	1	0.949832	0.76826	0.685502	9	0.00108642
ENSECAG00000010618	ATAT1	1	0.962687	0.77288	0.680959	5	0.002121			ENSECAG00000004314	CWF19L2	1	0.861043	0.771447	0.685437	9	0.0107907
ENSECAG00000018312	OXCT1	1	0.927068	0.680548	0.680407	5	0.0188164			ENSECAG00000024204	CASTOR1	0.973493	1	0.809227	0.685417	9	0.00307015
ENSECAG00000023584	DMXL1	1	0.942717	0.686159	0.680098	5	0.0166124			ENSECAG00000023086	FARSB	1	0.887166	0.778654	0.685412	9	0.00620462
ENSECAG00000012492	UBE2J1	0.875679	1	0.676986	0.679375	5	0.0309335			ENSECAG00000018101	FBLN1	1	0.845564	0.581663	0.685394	14	0.00955257
ENSECAG00000022682	ALG8	1	0.861412	0.82441	0.679121	5	0.0105469			ENSECAG00000009185	SLC7A6OS	1	0.972222	0.738603	0.685308	9	0.00271827
ENSECAG00000024437	CUL5	0.987502	1	0.754767	0.678167	5	0.00521387			ENSECAG00000012776	RLF	1	0.969214	0.736796	0.685278	9	0.00281207
ENSECAG00000010363	SLC44A2	1	0.956017	0.950398	0.677388	5	0.0201324			ENSECAG00000022488	-	0.966721	1	0.824831	0.685144	9	0.0044124
ENSECAG00000020149	MED20	1	0.886279	0.730061	0.677267	5	0.0127672			ENSECAG00000012605	RNGTT	1	0.882772	0.751901	0.685088	9	0.00768981
ENSECAG00000018240	PHKB	0.924452	1	0.898249	0.677071	5	0.0127091			ENSECAG00000015805	43531	1	0.873575	0.636985	0.684913	14	0.00459462
ENSECAG00000019750	IL6ST	0.930668	1	0.702277	0.676971	5	0.0163742			ENSECAG00000023073	MTRR	0.977116	1	0.86006	0.684765	9	0.00856042
ENSECAG00000004436	POLI	1	0.957466	0.806644	0.676386	5	0.00083164			ENSECAG00000018825	SIK2	1	0.822144	0.664175	0.684723	14	0.0126967
ENSECAG00000020056	SLC11A2	1	0.96187	0.850423	0.675553	5	0.00237626			ENSECAG00000023553	SIPA1L3	0.943683	1	0.623044	0.684607	14	0.0113273
ENSECAG00000012622	NPLOC4	0.958181	1	0.796712	0.675231	5	0.00279597			ENSECAG00000013492	GGA1	0.932199	1	0.729476	0.684396	9	0.00742448
ENSECAG00000000809	QARS	1	0.98542	0.949986	0.675189	5	0.0207523			ENSECAG00000013258	KBTBD4	1	0.930452	0.852958	0.684256	9	0.00705991
ENSECAG00000009239	TRIM37	1	0.922595	0.759009	0.674424	5	0.00500365			ENSECAG00000009307	ADNP	1	0.897182	0.626238	0.683884	14	0.00302881
ENSECAG00000009653	SSH3	0.918149	1	0.846089	0.674352	5	0.00721795			ENSECAG00000014160	ERCC6	1	0.904858	0.743877	0.683712	9	0.00533592
ENSECAG00000011661	NSD2	1	0.98465	0.697532	0.674048	5	0.014464			ENSECAG00000016830	IP6K1	1	0.859161	0.797464	0.683527	9	0.0114766
ENSECAG00000000354	PLK2	1	0.884512	0.832387	0.67391	5	0.00702219			ENSECAG00000009693	PPP1R8	1	0.940434	0.780544	0.683389	9	0.0013328
ENSECAG00000020289	GTF2I	0.970203	1	0.865272	0.673741	5	0.00517531			ENSECAG00000014291	PAFAH1B1	1	0.937071	0.772033	0.683064	9	0.00156473
ENSECAG00000003967	SHC1	0.998954	1	0.851037	0.672614	5	0.00413298			ENSECAG00000009606	CUL1	1	0.998771	0.733956	0.683049	9	0.00457122
ENSECAG00000019462	KIF7	1	0.772363	0.743962	0.672569	5	0.0406299			ENSECAG00000013942	NRAS	1	0.896728	0.750499	0.683031	9	0.0059019
ENSECAG00000004513	DOP1A	0.961538	1	0.711615	0.671568	5	0.0125511			ENSECAG00000019661	RPF1	0.88933	1	0.751851	0.682926	9	0.0119795
ENSECAG00000013595	FHOD1	0.972943	1	0.893214	0.67134	5	0.00904194			ENSECAG00000011258	RFXAP	0.962118	1	0.512	0.682754	14	0.0231199
ENSECAG00000026909	DNMT1	1	0.930867	0.775433	0.670511	5	0.00320115			ENSECAG00000005773	ZNF574	0.969191	1	0.648645	0.682594	14	0.0103481
ENSECAG00000012315	EVL	1	0.89619	0.858749	0.670065	5	0.00740024			ENSECAG00000019967	MUS81	1	0.934105	0.675937	0.682424	14	0.00549128
ENSECAG00000016830	IP6K1	0.999117	1	0.825723	0.669385	5	0.00293448			ENSECAG00000007346	FBXO9	0.984997	1	0.716845	0.682369	9	0.00632027
ENSECAG00000015533	ATXN3	1	0.993757	0.834426	0.669177	5	0.00284364			ENSECAG00000011767	KRI1	0.996029	1	0.815566	0.682272	9	0.00368266
ENSECAG00000008732	GALNS	1	0.883067	0.754507	0.668886	5	0.0102759			ENSECAG00000009566	-	1	0.766765	0.587239	0.682093	14	0.0257449
ENSECAG00000025146	CDCP1	0.976389	1	0.686628	0.668617	5	0.0179742			ENSECAG00000006687	PIN1	1	0.987899	0.659865	0.682016	14	0.00917806
ENSECAG00000016930	ZNF713	1	0.974181	0.707404	0.668453	5	0.0121915			ENSECAG00000022120	EWSR1	0.989985	1	0.760496	0.681993	9	0.00273956
ENSECAG00000016664	PPARG	0.951366	1	0.772425	0.66813	5	0.00480162			ENSECAG00000017689	ARHGEF28	1	0.934862	0.632623	0.681851	14	0.00303416
ENSECAG00000014763	GTF3C3	1	0.924709	0.759531	0.668035	5	0.00512491			ENSECAG00000023844	LAMA2	1	0.986752	0.637754	0.6818	14	0.00798869
ENSECAG00000018321	ALG11	0.923984	1	0.84826	0.667864	5	0.0070161			ENSECAG00000023266	OSBPL10	1	0.886849	0.810233	0.681799	9	0.00732644
ENSECAG00000010675	SPATA7	1	0.863245	0.801145	0.667113	5	0.0106919			ENSECAG00000024965	DYRK1A	1	0.874293	0.677289	0.681781	14	0.00672867
ENSECAG00000006210	NCOA4	1	0.967042	0.718854	0.666491	5	0.00990461			ENSECAG00000003013	POGK	1	0.893647	0.672823	0.681745	14	0.00512976
ENSECAG00000017677	HERC2	0.938539	1	0.742843	0.666352	5	0.0089912			ENSECAG00000008088	NIPSNAP3A	1	0.941589	0.842179	0.681385	9	0.00521838
ENSECAG00000023994	DIS3	1	0.976504	0.687119	0.666023	5	0.0170339			ENSECAG00000015563	CKAP5	1	0.889665	0.615711	0.681314	14	0.00320089
ENSECAG00000023673	TARBP1	1	0.879146	0.814482	0.665584	5	0.00787593			ENSECAG00000018305	KHSRP	0.978668	1	0.773162	0.681303	9	0.00242153
ENSECAG00000004932	CAPN7	1	0.961032	0.72123	0.664716	5	0.00953096			ENSECAG00000037716	RRP15	1	0.852627	0.678609	0.681215	14	0.00899862
ENSECAG00000008062	DDHD2	1	0.944535	0.871754	0.664645	5	0.0053141			ENSECAG00000014198	MTCH2	0.904403	1	0.846921	0.681001	9	0.0130856
ENSECAG00000018579	F11R	0.922934	1	0.781166	0.664627	5	0.00687369			ENSECAG00000017521	RAB18	1	0.953513	0.641388	0.680814	14	0.00425681
ENSECAG00000003091	RNF14	0.980239	1	0.886817	0.664458	5	0.00837807			ENSECAG00000019466	ARIH1	0.998208	1	0.819111	0.680742	9	0.00408805
ENSECAG00000017704	ZBTB1	0.971977	1	0.721234	0.664162	5	0.0108714			ENSECAG00000016996	GCN1	1	0.915813	0.799725	0.68062	9	0.00345053
ENSECAG00000014737	HEATR5B	0.959798	1	0.741948	0.664145	5	0.0079253			ENSECAG00000014771	LOX	1	0.932661	0.440786	0.680499	14	0.0371514
ENSECAG00000026873	SRSF5	0.988755	1	0.914057	0.663426	5	0.0133727			ENSECAG00000018233	NIPBL	1	0.914495	0.656229	0.680491	14	0.00333085
ENSECAG00000022620	PWP1	0.930824	1	0.930332	0.662673	5	0.0194252			ENSECAG00000018965	UNC45A	0.992991	1	0.830137	0.680328	9	0.00496434
ENSECAG00000009119	JAK2	1	0.937171	0.763305	0.6618	5	0.00442918			ENSECAG00000009039	STAT1	1	0.822949	0.73561	0.680278	9	0.0220096
ENSECAG00000000104	-	1	0.935914	0.720116	0.661456	5	0.0105211			ENSECAG00000011569	KHDC4	1	0.926538	0.785481	0.680201	9	0.00228327
ENSECAG00000001100	WDSUB1	0.991046	1	0.888106	0.661442	5	0.00889205			ENSECAG00000015054	XXYLT1	1	0.847176	0.623177	0.680146	14	0.00685883
ENSECAG00000003253	GLB1L	1	0.822616	0.827842	0.659587	5	0.0208632			ENSECAG00000011993	THBS3	1	0.931266	0.63114	0.679982	14	0.00270723
ENSECAG00000022265	SMC6	0.987953	1	0.686834	0.659143	5	0.0185891			ENSECAG00000019280	GUK1	0.930646	1	0.687335	0.679963	9	0.0138904
ENSECAG00000023709	SRSF10	0.975808	1	0.772518	0.659018	5	0.00457893			ENSECAG00000014593	-	1	0.977487	0.679368	0.679833	14	0.00923865
ENSECAG00000014762	PFAS	1	0.907615	0.84213	0.658396	5	0.00553929			ENSECAG00000008085	OTOA	0.39537	0.497572	1	0.679775	11	0.0779938
ENSECAG00000009221	NSUN6	1	0.94274	0.688643	0.658159	5	0.0172158			ENSECAG00000004620	PACS1	1	0.916976	0.683855	0.679569	14	0.00567997
ENSECAG00000037356	-	0.958435	1	0.858968	0.658117	5	0.00588202			ENSECAG00000006343	L3MBTL3	1	0.898009	0.702788	0.679166	14	0.00842981
ENSECAG00000014256	PPP1R16A	1	0.997464	0.957117	0.657911	5	0.024594			ENSECAG00000021693	CAPZA2	0.931878	1	0.825137	0.679019	9	0.0071715
ENSECAG00000015930	TSN	0.958152	1	0.844485	0.657765	5	0.00475032			ENSECAG00000013578	DROSHA	1	0.82104	0.564039	0.678928	14	0.014774
ENSECAG00000019381	MEGF8	1	0.954279	0.747206	0.657429	5	0.00607847			ENSECAG00000018884	INTS14	1	0.975858	0.748526	0.678729	9	0.00244513
ENSECAG00000012263	RNF19B	0.980185	1	0.98818	0.657357	5	0.0344772			ENSECAG00000000889	ZNF322	1	0.977136	0.861006	0.678608	9	0.00798634
ENSECAG00000010511	RNF121	1	0.956172	0.888309	0.657326	5	0.00789732			ENSECAG00000007906	DDX19A	1	0.90597	0.652492	0.678523	14	0.00300709
ENSECAG00000013925	KAT2B	0.986661	1	0.753631	0.657318	5	0.00654913			ENSECAG00000020462	-	0.992295	1	0.721029	0.678344	9	0.00611056
ENSECAG00000014279	ELP1	1	0.876137	0.714681	0.656873	5	0.0183134			ENSECAG00000016488	RCN2	1	0.714648	0.609381	0.67823	14	0.0422143
ENSECAG00000005718	MAP4K5	0.953244	1	0.699238	0.65538	5	0.0166366			ENSECAG00000021160	UBE2Z	1	0.956069	0.721966	0.67819	9	0.0046558
ENSECAG00000002456	RMI1	0.975078	1	0.838252	0.654951	5	0.00413599			ENSECAG00000015266	NOTCH2	1	0.795356	0.554469	0.678115	14	0.0214142
ENSECAG00000008684	HTT	0.992378	1	0.698182	0.654558	5	0.0163471			ENSECAG00000023057	INO80	1	0.895148	0.624442	0.678069	14	0.00256741
ENSECAG00000013725	NEDD1	0.972769	1	0.708917	0.654512	5	0.013954			ENSECAG00000016955	MARK3	1	0.989398	0.800847	0.678044	9	0.00249553
ENSECAG00000018483	-	1	0.794793	0.8713	0.654396	5	0.0330119			ENSECAG00000023356	PRCP	1	0.876408	0.770319	0.67785	9	0.00841204
ENSECAG00000022401	NFXL1	1	0.937282	0.930767	0.653937	5	0.0170136			ENSECAG00000017272	SCAPER	1	0.936142	0.678416	0.677636	14	0.00539776
ENSECAG00000007311	TGFBRAP1	0.969526	1	0.766747	0.6534	5	0.00561463			ENSECAG00000021957	TRIM24	1	0.990095	0.784103	0.677632	9	0.00215619
ENSECAG00000023344	USP28	1	0.843846	0.760588	0.653013	5	0.0183196			ENSECAG00000013898	CABLES2	1	0.78818	0.555297	0.677487	14	0.0229952
ENSECAG00000014477	GANAB	1	0.909909	0.906201	0.652952	5	0.0138125			ENSECAG00000018489	NEK9	0.996176	1	0.746934	0.677323	9	0.00385394
ENSECAG00000018370	NCAPD3	0.995056	1	0.828914	0.652883	5	0.00408271			ENSECAG00000015963	ALKBH2	1	0.889505	0.782549	0.677319	9	0.00632014
ENSECAG00000021997	RBM12	0.955979	1	0.835286	0.652719	5	0.00474626			ENSECAG00000010957	OCRL	1	0.988418	0.706032	0.677271	9	0.00759142
ENSECAG00000022064	CEP70	0.95365	1	0.787746	0.651169	5	0.00498266			ENSECAG00000023975	PYROXD1	1	0.861693	0.794204	0.677051	9	0.011244
ENSECAG00000015585	TBL2	1	0.977478	0.927968	0.651137	5	0.0164087			ENSECAG00000023594	FAM50A	0.948304	1	0.731718	0.676859	9	0.00623205
ENSECAG00000013266	PATJ	0.880477	1	0.775296	0.650975	5	0.0150145			ENSECAG00000030329	STON1	1	0.900702	0.52051	0.676703	14	0.013437
ENSECAG00000012978	NECAP1	1	0.770145	0.813697	0.65019	5	0.0385311			ENSECAG00000016123	-	1	0.848215	0.634166	0.676581	14	0.00646554
ENSECAG00000023913	ANAPC5	0.987525	1	0.972477	0.649759	5	0.0298773			ENSECAG00000024930	GANC	1	0.995623	0.805412	0.676566	9	0.00319707
ENSECAG00000000018	KANSL1L	1	0.905267	0.755382	0.649478	5	0.00872938			ENSECAG00000002402	-	0.900301	1	0.694071	0.676527	9	0.0170379
ENSECAG00000010329	SLC37A3	1	0.901817	0.961002	0.649366	5	0.02842			ENSECAG00000001039	KCTD18	0.817006	1	0.564261	0.676461	14	0.0400303
ENSECAG00000003790	RIC8A	1	0.962837	0.992217	0.648017	5	0.0355221			ENSECAG00000021027	PAPOLA	1	0.955451	0.927686	0.676319	9	0.0230807
ENSECAG00000024371	IKBIP	1	0.923829	0.863639	0.647845	5	0.00682495			ENSECAG00000002944	GRK2	0.978928	1	0.775828	0.676086	9	0.00270633
ENSECAG00000009708	UMPS	1	0.953478	0.920236	0.647752	5	0.0147117			ENSECAG00000023916	SPRTN	1	0.918878	0.696293	0.676043	14	0.00698165
ENSECAG00000023369	EDEM1	0.925524	1	0.860744	0.646761	5	0.00959548			ENSECAG00000007694	COMMD7	0.956375	1	0.872164	0.675701	9	0.0118667
ENSECAG00000010574	KLHL7	0.923965	1	0.801363	0.646477	5	0.00744938			ENSECAG00000023011	RIPK2	1	0.941019	0.758332	0.675667	9	0.00225313
ENSECAG00000006243	RANBP6	0.980262	1	0.763455	0.646389	5	0.00645923			ENSECAG00000015514	PLEC	1	0.9775	0.650131	0.675649	14	0.00662609
ENSECAG00000007654	KLHDC10	0.9703	1	0.727636	0.646051	5	0.0113052			ENSECAG00000024909	FBXL2	0.886301	1	0.585593	0.675557	14	0.0197762
ENSECAG00000015859	PAFAH2	1	0.854591	0.73686	0.645205	5	0.0196592			ENSECAG00000009459	FAM160B2	0.884404	1	0.840281	0.675466	9	0.0161616
ENSECAG00000022546	-	1	0.942436	0.989106	0.645191	5	0.0349815			ENSECAG00000009577	HSDL1	1	0.958137	0.797579	0.675366	9	0.00171351
ENSECAG00000024977	IDI1	1	0.881566	0.783712	0.644598	5	0.00999709			ENSECAG00000014438	PEX26	1	0.990919	0.762712	0.675334	9	0.00265316
ENSECAG00000021839	CCDC138	1	0.926559	0.829832	0.644326	5	0.00459676			ENSECAG00000012066	FBLN5	1	0.807253	0.532057	0.675294	14	0.0222152
ENSECAG00000012506	SERPINB9	0.870826	1	0.766498	0.644227	5	0.0184131			ENSECAG00000007431	TNKS	0.909666	1	0.719435	0.674845	9	0.0119425
ENSECAG00000019086	POLR3B	1	0.91392	0.779542	0.643555	5	0.00634084			ENSECAG00000024968	CDK20	0.941685	1	0.811129	0.674721	9	0.00547022
ENSECAG00000017053	CUL7	1	0.733898	0.734088	0.643467	5	0.0602181			ENSECAG00000017373	MAPK12	1	0.973892	0.459475	0.67468	14	0.0333194
ENSECAG00000020532	-	0.963052	1	0.969773	0.643274	5	0.0299184			ENSECAG00000015245	PAIP1	0.911458	1	0.69496	0.674603	9	0.0152778
ENSECAG00000010566	CREBZF	1	0.843418	0.855708	0.643168	5	0.0187845			ENSECAG00000018018	RRP1B	0.953192	1	0.673489	0.67452	14	0.0120246
ENSECAG00000033034	-	1	0.97996	0.912371	0.642867	5	0.013932			ENSECAG00000013155	BCAS1	0.902404	1	0.587102	0.674266	14	0.0167465
ENSECAG00000009909	IPO4	0.988181	1	0.893818	0.642176	5	0.011488			ENSECAG00000017041	ACTR6	0.929367	1	0.795931	0.674225	9	0.00598763
ENSECAG00000013404	CAND1	0.903305	1	0.803629	0.641799	5	0.0106634			ENSECAG00000017677	HERC2	1	0.897178	0.747576	0.674201	9	0.00656842
ENSECAG00000010534	GTF3C1	1	0.900751	0.805016	0.641552	5	0.00697167			ENSECAG00000010410	BOD1L1	1	0.930636	0.642559	0.674118	14	0.00243422
ENSECAG00000024195	BET1	0.899685	1	0.788676	0.641543	5	0.0117155			ENSECAG00000018049	PAMR1	0.860536	1	0.606104	0.674103	14	0.023984
ENSECAG00000019502	AP1M1	0.903427	1	0.781607	0.641012	5	0.0115539			ENSECAG00000012745	MSANTD2	1	0.966564	0.809336	0.674078	9	0.00237785
ENSECAG00000016554	USP19	0.991211	1	0.964245	0.639543	5	0.0284253			ENSECAG00000018264	TRANK1	1	0.777861	0.655779	0.673665	14	0.0212365
ENSECAG00000005750	ZNF664	0.993758	1	0.884396	0.639529	5	0.0104358			ENSECAG00000024197	DARS	1	0.95524	0.926149	0.673606	9	0.0228183
ENSECAG00000010538	HSD17B12	0.954303	1	0.767266	0.639499	5	0.00753552			ENSECAG00000027736	RRP15	1	0.864003	0.669287	0.673572	14	0.00619259
ENSECAG00000013655	TRIM34	0.989656	1	0.699592	0.638991	5	0.0175339			ENSECAG00000012357	RALY	0.965399	1	0.71185	0.673402	9	0.00787605
ENSECAG00000008105	SEC61A2	1	0.860874	0.881286	0.638811	5	0.0184415			ENSECAG00000008062	DDHD2	1	0.940615	0.843591	0.673334	9	0.00594578
ENSECAG00000009343	GALC	1	0.980436	0.894359	0.638657	5	0.011107			ENSECAG00000008412	ICE2	1	0.87797	0.801335	0.673261	9	0.00880081
ENSECAG00000010368	-	1	0.955085	0.787457	0.63847	5	0.00438931			ENSECAG00000017002	LARP1	1	0.967177	0.833959	0.673188	9	0.00448287
ENSECAG00000012758	ZNF212	1	0.955664	0.798369	0.636118	5	0.00426381			ENSECAG00000010757	POGLUT1	1	0.952154	0.800852	0.672863	9	0.00207614
ENSECAG00000019363	EFTUD2	0.983343	1	0.955766	0.63546	5	0.0262804			ENSECAG00000008712	FBXW8	1	0.944237	0.675487	0.672847	14	0.00513888
ENSECAG00000002155	NUP93	1	0.891984	0.919785	0.635058	5	0.0205786			ENSECAG00000007908	MIPEP	0.96475	1	0.617864	0.672761	14	0.00919896
ENSECAG00000018173	SNX15	0.939498	1	0.928891	0.634901	5	0.0209725			ENSECAG00000012479	LARP4	1	0.877019	0.895776	0.672603	9	0.0218894
ENSECAG00000016427	MYNN	0.949878	1	0.77682	0.634686	5	0.00761242			ENSECAG00000017661	ZC2HC1C	1	0.994302	0.636882	0.672515	14	0.00834012
ENSECAG00000012542	COQ2	1	0.94422	0.866618	0.63468	5	0.00756121			ENSECAG00000012863	ITGA8	1	0.893763	0.520018	0.672454	14	0.013435
ENSECAG00000006588	CHUK	0.843836	1	0.783157	0.633862	5	0.0250433			ENSECAG00000005752	PACS2	1	0.820998	0.493978	0.672368	14	0.0278622
ENSECAG00000021764	WDR90	1	0.949216	0.919651	0.633504	5	0.0162605			ENSECAG00000016230	ELAC1	0.917652	1	0.740427	0.671541	9	0.00894462
ENSECAG00000017694	KPNA1	1	0.936951	0.743108	0.633383	5	0.00958859			ENSECAG00000000331	KDM1B	1	0.941598	0.606456	0.671502	14	0.00284327
ENSECAG00000017272	SCAPER	1	0.961686	0.71496	0.633374	5	0.0137029			ENSECAG00000020538	CYC1	0.987389	1	0.790866	0.67143	9	0.00311711
ENSECAG00000019216	ANAPC2	0.989527	0.995606	1	0.633088	5	0.0410567			ENSECAG00000015551	SAMD4B	1	0.964518	0.612514	0.671421	14	0.00442949
ENSECAG00000012505	-	0.898432	1	0.697263	0.632853	5	0.0254464			ENSECAG00000024358	ZBTB16	1	0.754244	0.526409	0.671401	14	0.0371279
ENSECAG00000007911	ANKRD13D	1	0.859164	0.774629	0.632595	5	0.0159864			ENSECAG00000007683	SMARCAL1	1	0.873861	0.715588	0.671368	14	0.0112754
ENSECAG00000016916	DGKD	0.96584	1	0.89065	0.632206	5	0.0123188			ENSECAG00000020213	PGS1	1	0.935765	0.73018	0.671275	9	0.00483114
ENSECAG00000039506	-	0.969805	1	0.942797	0.63114	5	0.0233551			ENSECAG00000019370	CAMTA2	1	0.901221	0.683061	0.671266	14	0.00506675
ENSECAG00000006486	SFMBT1	0.955504	1	0.814375	0.63107	5	0.00658558			ENSECAG00000022334	DCTN2	1	0.96173	0.917238	0.671247	9	0.0204474
ENSECAG00000016546	GALNT12	1	0.936705	0.864128	0.630675	5	0.00809677			ENSECAG00000016530	LYPLA1	0.992051	1	0.803145	0.670705	9	0.00363737
ENSECAG00000017883	ABCB10	0.901305	1	0.833335	0.630507	5	0.0127761			ENSECAG00000014356	GTF3C2	0.971915	1	0.746693	0.670573	9	0.00433098
ENSECAG00000018994	TEDC2	1	0.950606	0.831606	0.630381	5	0.00530794			ENSECAG00000010878	ZNF408	1	0.909691	0.744537	0.670569	9	0.00561755
ENSECAG00000018150	GPD1L	0.981287	1	0.71486	0.630187	5	0.0153694			ENSECAG00000014543	CCDC51	0.924728	1	0.776458	0.670396	9	0.00656851
ENSECAG00000020760	NUP133	1	0.962313	0.725524	0.630035	5	0.0122176			ENSECAG00000014211	AGK	1	0.928672	0.775909	0.670353	9	0.00280513
ENSECAG00000024227	SIAH1	1	0.992545	0.970629	0.630017	5	0.0313255			ENSECAG00000022698	CEP162	1	0.971446	0.568914	0.670311	14	0.00819144
ENSECAG00000022933	ELL2	0.886714	1	0.698197	0.629783	5	0.0276961			ENSECAG00000019198	CSNK1G3	1	0.894275	0.604272	0.669672	14	0.00242226
ENSECAG00000011756	FBXW11	0.910421	1	0.78642	0.629301	5	0.0117099			ENSECAG00000008049	EPOR	0.248831	0.441446	1	0.669653	11	0.0237295
ENSECAG00000022359	FOXRED1	1	0.913977	0.914242	0.627975	5	0.0178349			ENSECAG00000000898	-	0.894658	1	0.712899	0.669579	9	0.0156195
ENSECAG00000008640	TMEM18	1	0.867347	0.873593	0.627692	5	0.0176012			ENSECAG00000000623	TCF3	0.898371	1	0.561799	0.669573	14	0.0196704
ENSECAG00000004882	CSNK1A1	0.954059	1	0.764068	0.627663	5	0.00933944			ENSECAG00000012031	DNAAF2	0.89237	1	0.640379	0.669353	14	0.0167452
ENSECAG00000018741	SRSF3	0.992307	1	0.879485	0.627633	5	0.0112122			ENSECAG00000039147	WDR82	1	0.99995	0.715368	0.66917	9	0.0076524
ENSECAG00000022985	USP14	0.979686	1	0.771697	0.626757	5	0.00810889			ENSECAG00000011786	PPWD1	0.878965	1	0.72899	0.669156	9	0.0167832
ENSECAG00000018194	ARGLU1	1	0.866731	0.858421	0.626372	5	0.0162393			ENSECAG00000011783	PDS5A	1	0.978437	0.723776	0.669072	9	0.00540139
ENSECAG00000022920	VPS54	0.867088	1	0.712788	0.625891	5	0.0292106			ENSECAG00000014124	GNE	1	0.848513	0.805464	0.669059	9	0.0150377
ENSECAG00000009061	DOCK7	1	0.947166	0.806133	0.625167	5	0.00571728			ENSECAG00000029332	-	1	0.947499	0.696346	0.669019	14	0.00756296
ENSECAG00000024248	OPA1	0.965503	1	0.716528	0.624893	5	0.0160074			ENSECAG00000014357	DLL1	1	0.89757	0.511827	0.669006	14	0.0148546
ENSECAG00000005938	-	1	0.827725	0.817673	0.623805	5	0.0232063			ENSECAG00000011751	CUL9	1	0.9939	0.811703	0.668803	9	0.00400115
ENSECAG00000018769	REXO5	1	0.945215	0.729046	0.623702	5	0.0127187			ENSECAG00000020820	TBK1	1	0.964854	0.767206	0.668766	9	0.00209393
ENSECAG00000036779	-	0.991178	1	0.883962	0.623266	5	0.0124418			ENSECAG00000012265	TSTD2	1	0.843964	0.71639	0.668754	14	0.0145237
ENSECAG00000014344	ZNF568	1	0.837752	0.821318	0.621799	5	0.0210163			ENSECAG00000002707	HOXB3	0.942671	1	0.399531	0.668691	14	0.0614342
ENSECAG00000020012	KIAA0556	1	0.839766	0.717715	0.621096	5	0.0292886			ENSECAG00000000449	NIT1	1	0.973878	0.884171	0.668357	9	0.0128944
ENSECAG00000010873	CNIH4	0.901327	1	0.902535	0.620483	5	0.0220456			ENSECAG00000011173	PPP2CB	1	0.959458	0.74035	0.668284	9	0.00354193
ENSECAG00000017261	RHOT2	1	0.948508	0.99551	0.620155	5	0.0403436			ENSECAG00000009131	OMA1	0.993021	1	0.674935	0.668022	14	0.011023
ENSECAG00000024529	KIAA0895L	1	0.821107	0.807555	0.619476	5	0.0256228			ENSECAG00000013380	-	1	0.930435	0.762542	0.668015	9	0.00318085
ENSECAG00000001756	C11H17orf75	1	0.970414	0.80119	0.619298	5	0.00662369			ENSECAG00000000545	RUVBL1	0.927857	1	0.712114	0.668002	9	0.0110416
ENSECAG00000019373	GARS	0.954027	1	0.738928	0.619223	5	0.0135873			ENSECAG00000009667	EAPP	1	0.942451	0.718712	0.667795	9	0.00610422
ENSECAG00000018517	MCPH1	1	0.864279	0.791964	0.618996	5	0.0159477			ENSECAG00000012227	MRM2	0.892244	1	0.710168	0.66755	9	0.0165962
ENSECAG00000018831	-	0.940666	1	0.80189	0.618917	5	0.00937235			ENSECAG00000022937	TRAPPC8	1	0.871242	0.716026	0.667391	14	0.0112958
ENSECAG00000008168	EXOC5	0.968983	1	0.738412	0.61884	5	0.013156			ENSECAG00000021123	PAX2	0.988691	1	0.689328	0.66732	9	0.0116302
ENSECAG00000016566	TEK	1	0.981119	0.745875	0.618199	5	0.011314			ENSECAG00000031056	ATRAID	0.890461	1	0.587251	0.66702	14	0.0182474
ENSECAG00000012302	NOTCH4	0.992825	1	0.809455	0.618154	5	0.00797974			ENSECAG00000000025	FGD1	0.961547	1	0.589618	0.666984	14	0.0101793
ENSECAG00000001546	EHMT2	0.959397	1	0.929538	0.617753	5	0.0223133			ENSECAG00000008537	DHX16	1	0.8881	0.757943	0.666941	9	0.00778859
ENSECAG00000008144	FARP2	1	0.93359	0.832684	0.617655	5	0.00781003			ENSECAG00000022984	ZFHX3	1	0.802799	0.581589	0.666719	14	0.015694
ENSECAG00000022405	NOTCH1	1	0.994655	0.767097	0.617424	5	0.00987205			ENSECAG00000017891	FSTL1	1	0.77538	0.469023	0.666635	14	0.0452437
ENSECAG00000022721	BCAR3	0.970229	1	0.942737	0.617317	5	0.02534			ENSECAG00000023620	ZC3H6	1	0.814172	0.658831	0.66659	14	0.0123654
ENSECAG00000017646	LLGL1	1	0.839178	0.812475	0.6171	5	0.021299			ENSECAG00000000684	KDM8	1	0.975693	0.912052	0.666551	9	0.019664
ENSECAG00000008395	UBE3C	0.980213	1	0.804881	0.616781	5	0.00808191			ENSECAG00000024048	TIPARP	1	0.811291	0.690261	0.666465	14	0.0159806
ENSECAG00000017560	USP33	0.88833	1	0.736113	0.616658	5	0.0221928			ENSECAG00000014908	PLEKHA1	1	0.954431	0.667152	0.666224	14	0.00464894
ENSECAG00000018796	DGKZ	0.976445	0.934814	1	0.616609	5	0.042704			ENSECAG00000013631	SPOPL	1	0.938746	0.700389	0.666196	14	0.00745016
ENSECAG00000000329	C20H6orf62	0.881813	1	0.878037	0.616392	5	0.0222846			ENSECAG00000004120	ABHD18	1	0.957856	0.818122	0.666158	9	0.00355313
ENSECAG00000000105	GCNT2	0.945623	1	0.853199	0.615219	5	0.0112622			ENSECAG00000021402	C2H1orf109	0.926938	1	0.817262	0.666083	9	0.00801359
ENSECAG00000020333	C8H18orf25	0.921756	1	0.723309	0.614703	5	0.0195597			ENSECAG00000020867	ACTR3	1	0.934935	0.848119	0.665844	9	0.00739029
ENSECAG00000023076	GPCPD1	1	0.997085	0.868088	0.614699	5	0.0117631			ENSECAG00000018457	XPNPEP3	1	0.96059	0.878378	0.66574	9	0.0117654
ENSECAG00000000294	ZMYM3	1	0.840475	0.72854	0.61462	5	0.0282344			ENSECAG00000000557	RPUSD4	0.941993	1	0.841638	0.665707	9	0.00895664
ENSECAG00000000320	TUSC3	1	0.931523	0.873535	0.614298	5	0.0118835			ENSECAG00000035844	ZNF37A	1	0.913045	0.595773	0.665519	14	0.00221003
ENSECAG00000008840	MCM6	1	0.819121	0.741242	0.613674	5	0.0320015			ENSECAG00000024257	RBM3	1	0.933643	0.955984	0.665366	9	0.0337545
ENSECAG00000014036	-	1	0.980313	0.851357	0.613374	5	0.00939155			ENSECAG00000021542	DIRC2	1	0.908224	0.762568	0.66533	9	0.00523481
ENSECAG00000032180	-	0.934843	1	0.822637	0.613238	5	0.0108283			ENSECAG00000021819	PPIL4	1	0.877152	0.633699	0.665282	14	0.00267783
ENSECAG00000009999	ERLIN2	1	0.889717	0.840711	0.612513	5	0.0132818			ENSECAG00000000138	ACVR2A	1	0.955655	0.754709	0.665276	9	0.00287673
ENSECAG00000000562	ZDHHC8	1	0.853212	0.904353	0.612452	5	0.0275357			ENSECAG00000030471	-	1	0.863022	0.443205	0.665273	14	0.0373394
ENSECAG00000008338	TARDBP	0.986662	1	0.751021	0.612177	5	0.0124701			ENSECAG00000016412	ARFGEF1	1	0.920489	0.831838	0.665219	9	0.006449
ENSECAG00000031838	-	1	0.868246	0.731324	0.611775	5	0.0224031			ENSECAG00000022325	APEX1	0.993146	1	0.793516	0.66521	9	0.00376404
ENSECAG00000017207	C14H5orf15	1	0.937345	0.888048	0.611514	5	0.0140738			ENSECAG00000024373	ZBTB11	1	0.971942	0.813185	0.665135	9	0.00341917
ENSECAG00000009751	NUP205	1	0.987303	0.745439	0.610496	5	0.0129456			ENSECAG00000000036	MAGED2	1	0.977765	0.845131	0.665057	9	0.00671234
ENSECAG00000010554	MSMO1	1	0.76906	0.726598	0.610311	5	0.0514267			ENSECAG00000017599	ZNF567	0.995013	1	0.66672	0.665036	14	0.0101501
ENSECAG00000010774	TRIM28	0.98109	0.982958	1	0.608618	5	0.0439507			ENSECAG00000014168	PSMA7	0.896713	1	0.691236	0.664946	9	0.0190382
ENSECAG00000019720	-	1	0.833296	0.812842	0.608596	5	0.0241832			ENSECAG00000018017	RPRD1B	1	0.65259	0.579436	0.664425	14	0.0716922
ENSECAG00000006573	CMTR2	0.964818	1	0.726599	0.608443	5	0.0168615			ENSECAG00000008911	PRDM2	1	0.952954	0.774288	0.664297	9	0.00237627
ENSECAG00000007498	AP1AR	0.961823	1	0.754223	0.607443	5	0.0132265			ENSECAG00000018882	HSPA14	1	0.920732	0.802395	0.664232	9	0.00435242
ENSECAG00000021330	HMGCR	1	0.849054	0.734028	0.607127	5	0.0266725			ENSECAG00000020565	-	1	0.873839	0.827536	0.66386	9	0.0120501
ENSECAG00000016492	DIPK2B	1	0.928211	0.803641	0.606032	5	0.00969856			ENSECAG00000011486	ATF3	1	0.965984	0.866011	0.663824	9	0.00969473
ENSECAG00000017955	SLC12A9	1	0.950465	0.92026	0.605795	5	0.0206504			ENSECAG00000011454	TRAF1	1	0.872241	0.615689	0.663667	14	0.00302079
ENSECAG00000007554	GEMIN2	1	0.962615	0.879883	0.604569	5	0.0136266			ENSECAG00000010694	MAP3K11	0.857479	1	0.725075	0.663665	9	0.0226345
ENSECAG00000008211	ZNF300	1	0.802727	0.757449	0.604417	5	0.0365013			ENSECAG00000019507	SOGA1	1	0.819368	0.567883	0.663597	14	0.0135073
ENSECAG00000023886	RPA1	0.937587	1	0.865646	0.603768	5	0.0150869			ENSECAG00000003791	NR2C2	1	0.886563	0.733958	0.663453	9	0.00997068
ENSECAG00000016387	NDC1	0.864909	1	0.799339	0.603494	5	0.0238343			ENSECAG00000010390	ZBTB45	0.86216	1	0.498573	0.663222	14	0.0387385
ENSECAG00000014994	G6PD	0.910353	1	0.729801	0.60288	5	0.0220117			ENSECAG00000017508	DLG3	1	0.959867	0.591728	0.663164	14	0.00444463
ENSECAG00000019125	FASN	1	0.96368	0.783127	0.602839	5	0.0100427			ENSECAG00000008126	TP53	0.988973	1	0.724518	0.663093	9	0.0068375
ENSECAG00000016392	RAD21	0.925273	1	0.715109	0.602357	5	0.022852			ENSECAG00000023790	MNAT1	0.994621	1	0.643764	0.663035	14	0.00868856
ENSECAG00000019044	NCKAP5L	1	0.86146	0.759243	0.601789	5	0.0218067			ENSECAG00000012486	TNRC6C	1	0.75994	0.585973	0.663018	14	0.0264611
ENSECAG00000006710	TBC1D15	0.959866	1	0.722005	0.601634	5	0.0190911			ENSECAG00000003516	PNRC1	0.825073	1	0.69297	0.662947	9	0.0365129
ENSECAG00000024482	ME1	0.975098	1	0.720716	0.601456	5	0.0189625			ENSECAG00000009435	FIGNL1	0.888693	1	0.565796	0.662796	14	0.0204491
ENSECAG00000018547	BROX	1	0.958003	0.832428	0.601425	5	0.00995313			ENSECAG00000035486	ZNF48	0.99689	1	0.700707	0.662691	9	0.0102461
ENSECAG00000023676	ZNF32	0.982449	1	0.874333	0.60029	5	0.0149359			ENSECAG00000027765	-	1	0.903479	0.52202	0.662599	14	0.0120723
ENSECAG00000009159	PLXND1	1	0.857087	0.758914	0.59956	5	0.0231489			ENSECAG00000019180	CDC42	1	0.953188	0.654493	0.662594	14	0.00345793
ENSECAG00000026943	ZFAND1	1	0.834121	0.738973	0.599152	5	0.0309589			ENSECAG00000013588	WDR20	1	0.940853	0.690354	0.662578	14	0.00595678
ENSECAG00000023416	F3	0.983074	1	0.804466	0.599037	5	0.0112533			ENSECAG00000015794	ANXA1	1	0.964707	0.559165	0.662444	14	0.00817678
ENSECAG00000014364	SNX18	1	0.934623	0.737756	0.598957	5	0.0160186			ENSECAG00000019832	NUPL2	1	0.866271	0.616174	0.662422	14	0.00347379
ENSECAG00000014340	ADAL	1	0.981032	0.731811	0.598833	5	0.016772			ENSECAG00000004932	CAPN7	1	0.958992	0.710908	0.662401	9	0.00728158
ENSECAG00000000367	RFC2	0.942835	1	0.864762	0.598741	5	0.0155313			ENSECAG00000021281	KDM5A	1	0.803212	0.734265	0.662057	14	0.0250206
ENSECAG00000013206	URB1	0.887997	1	0.814623	0.594966	5	0.0205681			ENSECAG00000007707	PIP4K2A	0.89658	1	0.7362	0.662009	9	0.0133381
ENSECAG00000022486	SMYD5	0.998032	1	0.825491	0.594701	5	0.0125793			ENSECAG00000008822	FASTKD2	1	0.951184	0.75226	0.661994	9	0.00337047
ENSECAG00000019812	AGTPBP1	1	0.990562	0.718543	0.5946	5	0.0204011			ENSECAG00000024914	GTF2B	0.906314	1	0.74813	0.661885	9	0.0108368
ENSECAG00000012102	DNMT3B	0.969147	1	0.756302	0.593977	5	0.0153659			ENSECAG00000019915	RRAGC	1	0.941243	0.673043	0.661696	14	0.00400766
ENSECAG00000007349	PTPA	0.999877	1	0.952882	0.593005	5	0.0328464			ENSECAG00000023564	ACOT7	1	0.992714	0.681248	0.661584	14	0.0103008
ENSECAG00000024277	HLTF	1	0.888548	0.765793	0.5923	5	0.0184708			ENSECAG00000007276	EPHB6	0.852705	1	0.773371	0.661571	9	0.0210513
ENSECAG00000005312	ZNF260	1	0.97971	0.728378	0.59205	5	0.0186515			ENSECAG00000009549	-	1	0.866567	0.649927	0.661534	14	0.00386118
ENSECAG00000014870	CPNE8	1	0.828895	0.781612	0.591833	5	0.0294359			ENSECAG00000020925	TMCO4	1	0.974302	0.851182	0.661304	9	0.00777055
ENSECAG00000014964	MRPL39	0.918497	1	0.923522	0.5915	5	0.0291659			ENSECAG00000000566	RBM43	1	0.885681	0.744799	0.661147	9	0.00942991
ENSECAG00000007563	RECQL5	1	0.939574	0.880032	0.590817	5	0.0167761			ENSECAG00000036703	SPINK9	0.0017653	0.0392831	1	0.661141	11	0.106119
ENSECAG00000006659	ATG4B	0.891436	1	0.860422	0.590175	5	0.0233477			ENSECAG00000004471	EIF4E3	1	0.826985	0.606315	0.660798	14	0.00896787
ENSECAG00000004867	MFSD14A	0.919936	1	0.859631	0.589122	5	0.0192362			ENSECAG00000018523	RNMT	1	0.892061	0.849715	0.660752	9	0.0121026
ENSECAG00000011889	USPL1	1	0.945804	0.807241	0.588668	5	0.0123135			ENSECAG00000022235	LZIC	1	0.916618	0.929851	0.660694	9	0.0268916
ENSECAG00000021579	POGZ	1	0.967579	0.72209	0.588236	5	0.0202117			ENSECAG00000007748	ZFP90	0.963581	1	0.684051	0.660516	14	0.0117403
ENSECAG00000020711	DIPK1A	1	0.878952	0.786693	0.587642	5	0.0194616			ENSECAG00000017390	KIF1C	0.882066	1	0.659188	0.660421	14	0.0190388
ENSECAG00000023959	GTF2H3	0.977677	1	0.86708	0.586153	5	0.0170093			ENSECAG00000022455	PCNT	0.99539	1	0.729708	0.66029	9	0.00665994
ENSECAG00000019609	-	0.86822	1	0.726572	0.585215	5	0.033863			ENSECAG00000009259	MMS19	1	0.954415	0.900785	0.66005	9	0.0172242
ENSECAG00000023847	RRM1	0.981742	1	0.799798	0.584503	5	0.01439			ENSECAG00000008660	YAP1	1	0.951404	0.708318	0.65996	9	0.00796217
ENSECAG00000021438	TBC1D12	1	0.92917	0.751274	0.581827	5	0.0181674			ENSECAG00000017715	CSF1	1	0.660287	0.390756	0.659766	8	0.051632
ENSECAG00000000872	TOR1AIP1	0.911159	1	0.754195	0.581081	5	0.0230945			ENSECAG00000016042	FBXO3	0.978386	1	0.702448	0.659666	9	0.0101178
ENSECAG00000022660	PSD4	0.965045	1	0.740941	0.580826	5	0.0202811			ENSECAG00000004586	ARSI	0.0511182	0.125818	1	0.659664	11	0.0520077
ENSECAG00000012348	EFNB2	1	0.958015	0.784616	0.580131	5	0.0147374			ENSECAG00000010726	DDR2	1	0.894093	0.568185	0.65955	14	0.00471015
ENSECAG00000005530	ACAD9	0.95845	1	0.758976	0.579016	5	0.0187389			ENSECAG00000010781	RNF169	1	0.945338	0.706679	0.659508	9	0.00839217
ENSECAG00000028085	ADAM8	1	0.985114	0.748046	0.578767	5	0.0189847			ENSECAG00000021375	DLAT	1	0.958615	0.772875	0.659247	9	0.00282186
ENSECAG00000039673	-	0.352358	0.452608	0.848494	1	6	0.0422414			ENSECAG00000016820	KANK2	0.875483	1	0.598431	0.659187	14	0.02001
ENSECAG00000038594	CD14	0.490716	0.678669	0.989192	1	6	0.0201546			ENSECAG00000011381	TRIM13	1	0.961525	0.750943	0.659071	9	0.00364625
ENSECAG00000037149	-	0.350649	0.498164	0.92956	1	6	0.0290666			ENSECAG00000017584	ZFYVE26	1	0.903953	0.704876	0.658871	14	0.00721284
ENSECAG00000036372	ISLR2	0.424842	0.542727	0.864442	1	6	0.0121644			ENSECAG00000010036	SLC15A3	0.951435	1	0.486354	0.65876	14	0.0284383
ENSECAG00000034365	HOXC10	0.518755	0.585547	0.959321	1	6	0.00373806			ENSECAG00000019591	ANKRD28	1	0.876876	0.65621	0.658349	14	0.0031693
ENSECAG00000033014	UBALD1	0.605574	0.5404	0.906957	1	6	0.0127494			ENSECAG00000020569	ATP13A1	0.898684	1	0.844212	0.658187	9	0.0154807
ENSECAG00000029421	HSPA2	0.49121	0.455888	0.817895	1	6	0.0243623			ENSECAG00000017943	ZNF608	1	0.853504	0.619189	0.658169	14	0.00458538
ENSECAG00000025020	FHL1	0.440605	0.439566	0.803805	1	6	0.0351357			ENSECAG00000024933	SPIN1	1	0.857469	0.625152	0.658091	14	0.00407068
ENSECAG00000024887	PC	0.634189	0.611519	0.995052	1	6	0.0260879			ENSECAG00000023826	ZFAND5	0.927904	1	0.681002	0.65804	14	0.0138257
ENSECAG00000024790	-	0.419898	0.445497	0.820745	1	6	0.0329486			ENSECAG00000023680	ATP2C1	1	0.972321	0.807053	0.657916	9	0.00375166
ENSECAG00000024722	SCARB2	0.581839	0.614893	0.891314	1	6	0.0121115			ENSECAG00000017832	EIF4H	1	0.952833	0.797011	0.657849	9	0.00323991
ENSECAG00000024612	SNED1	0.564034	0.578138	0.950319	1	6	0.00625588			ENSECAG00000016192	EPN1	0.860501	1	0.765621	0.657805	9	0.0196105
ENSECAG00000024611	NTF3	0.661894	0.558133	0.965881	1	6	0.0281628			ENSECAG00000024475	CRTC3	1	0.870154	0.637538	0.65763	14	0.00290636
ENSECAG00000024352	MYO1E	0.539858	0.599871	0.880818	1	6	0.00675653			ENSECAG00000017856	ZNF839	1	0.93454	0.796569	0.657624	9	0.00386168
ENSECAG00000024218	PCBP4	0.478901	0.374973	0.806866	1	6	0.0506088			ENSECAG00000037464	-	1	0.8539	0.770106	0.657549	9	0.014392
ENSECAG00000024182	VSTM4	0.666839	0.579254	0.934771	1	6	0.0286625			ENSECAG00000009318	EHBP1	0.955203	1	0.699174	0.657474	9	0.0116459
ENSECAG00000023965	SCNM1	0.540797	0.655096	0.894368	1	6	0.0133189			ENSECAG00000020702	NPHP1	1	0.888781	0.688334	0.657136	14	0.00533482
ENSECAG00000023637	ADAM33	0.373646	0.445516	0.877233	1	6	0.0341359			ENSECAG00000012045	WLS	1	0.827683	0.845523	0.657115	9	0.0248539
ENSECAG00000023408	SMPDL3A	0.415553	0.466914	0.966668	1	6	0.0197401			ENSECAG00000000366	HEXD	1	0.992212	0.842951	0.657053	9	0.00791494
ENSECAG00000023264	RTP4	0.486293	0.694014	0.94631	1	6	0.0206535			ENSECAG00000008303	LAMB1	1	0.89498	0.625992	0.657012	14	0.00119329
ENSECAG00000022839	DRAXIN	0.592582	0.61926	0.882156	1	6	0.0151275			ENSECAG00000021551	UTP11	0.888863	1	0.665043	0.656986	14	0.0179904
ENSECAG00000021903	LAMC2	0.361252	0.45172	0.914737	1	6	0.0338712			ENSECAG00000023491	TSGA10IP	0.952014	1	0.76754	0.656792	9	0.0054838
ENSECAG00000021865	UST	0.441742	0.564781	0.786533	1	6	0.0252575			ENSECAG00000014843	ZNF76	0.936902	1	0.778494	0.656758	9	0.00651359
ENSECAG00000021844	CALML4	0.494784	0.563341	0.838234	1	6	0.00963444			ENSECAG00000010479	HK1	0.999749	1	0.838715	0.656467	9	0.00801131
ENSECAG00000021603	LCP2	0.456028	0.45582	0.835927	1	6	0.0229413			ENSECAG00000026959	-	0.910969	1	0.645199	0.65641	14	0.0132104
ENSECAG00000021518	-	0.326345	0.614324	0.902904	1	6	0.0369909			ENSECAG00000017806	GGPS1	1	0.888756	0.829962	0.65633	9	0.0106636
ENSECAG00000021500	HCFC1R1	0.541687	0.616364	0.997443	1	6	0.0114672			ENSECAG00000002263	IKBKB	1	0.948035	0.735519	0.656244	9	0.00523565
ENSECAG00000021388	TMEM8A	0.549092	0.51219	0.81847	1	6	0.0176223			ENSECAG00000016986	PPM1B	0.96141	1	0.808756	0.6562	9	0.00568141
ENSECAG00000021277	-	0.398692	0.386802	0.969349	1	6	0.0444347			ENSECAG00000013693	COL1A1	1	0.807075	0.44392	0.656021	14	0.0454249
ENSECAG00000020816	PDLIM1	0.445121	0.513906	0.877076	1	6	0.00972648			ENSECAG00000015836	NDUFA12	1	0.955601	0.686776	0.655945	14	0.00619848
ENSECAG00000020722	INO80C	0.557267	0.507201	0.911713	1	6	0.00747687			ENSECAG00000019365	RXRA	1	0.899792	0.558787	0.65579	14	0.00552345
ENSECAG00000020485	PCOLCE2	0.372784	0.411239	0.933174	1	6	0.040952			ENSECAG00000006997	PRPF18	0.858416	1	0.676351	0.655631	14	0.0255059
ENSECAG00000020299	RGL1	0.535597	0.533178	0.803624	1	6	0.0184887			ENSECAG00000015000	FAM83G	0.929422	1	0.862715	0.655629	9	0.0141705
ENSECAG00000020200	DPYSL3	0.412756	0.408596	0.826025	1	6	0.0428659			ENSECAG00000000918	RORC	0.464848	0.440753	1	0.655579	11	0.0899669
ENSECAG00000020193	TGFBI	0.435113	0.419445	0.811979	1	6	0.0391442			ENSECAG00000020380	COMMD8	0.980624	1	0.647289	0.655433	14	0.00828197
ENSECAG00000020173	ENG	0.52197	0.574215	0.835212	1	6	0.0106113			ENSECAG00000023300	TMF1	1	0.889262	0.909047	0.655249	9	0.0248084
ENSECAG00000020162	PRR5L	0.294051	0.680284	0.805313	1	6	0.0752684			ENSECAG00000024479	LCLAT1	1	0.980832	0.65951	0.655248	14	0.00634909
ENSECAG00000020137	LAPTM4B	0.413645	0.517497	0.795208	1	6	0.02891			ENSECAG00000019714	GMPR2	0.97359	1	0.821947	0.655224	9	0.00631403
ENSECAG00000020009	-	0.56955	0.612407	0.859192	1	6	0.0133722			ENSECAG00000009727	RAC1	1	0.960359	0.658826	0.655119	14	0.00397759
ENSECAG00000019932	-	0.479907	0.461554	0.889795	1	6	0.0132084			ENSECAG00000011453	CCDC93	1	0.89683	0.802924	0.65507	9	0.00775427
ENSECAG00000019779	KCNS3	0.46382	0.398125	0.808548	1	6	0.0432086			ENSECAG00000004400	RBM47	0.979254	1	0.710572	0.655044	9	0.0093892
ENSECAG00000019588	MRGPRF	0.425693	0.420209	0.797647	1	6	0.0438084			ENSECAG00000015777	MON1B	1	0.79884	0.473627	0.654962	14	0.0372622
ENSECAG00000019476	ACTN1	0.45968	0.450807	0.783199	1	6	0.0359881			ENSECAG00000010659	LSM14B	1	0.869279	0.771897	0.654848	9	0.0116045
ENSECAG00000019154	ADAMTSL4	0.525057	0.50805	0.924394	1	6	0.00479794			ENSECAG00000034290	JDP2	0.87504	1	0.617515	0.654796	14	0.0192145
ENSECAG00000019111	CD163	0.497273	0.441778	0.788023	1	6	0.034731			ENSECAG00000017857	SMAD4	1	0.815558	0.722504	0.654785	14	0.0196924
ENSECAG00000019090	MAB21L3	0.4834	0.490567	0.929887	1	6	0.00689882			ENSECAG00000009725	NRM	1	0.892717	0.42642	0.654767	14	0.0410939
ENSECAG00000018996	PLEK	0.575384	0.498428	0.983503	1	6	0.0137556			ENSECAG00000013449	PIP4K2C	1	0.970736	0.861698	0.654733	9	0.00995778
ENSECAG00000018794	TBCE	0.580272	0.594452	0.913331	1	6	0.00894819			ENSECAG00000011518	RAB14	1	0.956731	0.700119	0.654703	14	0.00803817
ENSECAG00000018341	CA11	0.462293	0.760899	0.983476	1	6	0.0474636			ENSECAG00000018250	IAH1	0.961323	1	0.817691	0.654561	9	0.00644932
ENSECAG00000018288	C5H1orf21	0.606958	0.536098	0.830848	1	6	0.0219689			ENSECAG00000011921	CASKIN2	1	0.986033	0.82268	0.654426	9	0.00571449
ENSECAG00000018254	UCHL1	0.670451	0.579024	0.998748	1	6	0.0350013			ENSECAG00000012279	ELMO2	1	0.866203	0.614985	0.65439	14	0.00312679
ENSECAG00000018235	AVEN	0.586477	0.588556	0.920873	1	6	0.00940812			ENSECAG00000014422	OAS2	1	0.726871	0.562949	0.654266	14	0.039703
ENSECAG00000018131	CTNNAL1	0.44695	0.664533	0.919555	1	6	0.0161827			ENSECAG00000023064	DCAF12	1	0.978858	0.891178	0.654102	9	0.0159254
ENSECAG00000017778	PRDM8	0.555675	0.280616	0.859531	1	6	0.0864531			ENSECAG00000007555	TRIM41	0.943817	1	0.809572	0.65403	9	0.00705803
ENSECAG00000017731	ORAI3	0.609267	0.629708	0.960927	1	6	0.0189487			ENSECAG00000018624	USP4	1	0.887954	0.736475	0.653811	9	0.0105155
ENSECAG00000017494	CYP11A1	0.535004	0.435833	0.772522	1	6	0.0415914			ENSECAG00000022436	LONP2	0.995581	1	0.756081	0.653805	9	0.00536546
ENSECAG00000017165	ENSA	0.557684	0.590142	0.847205	1	6	0.0118429			ENSECAG00000019974	-	1	0.957111	0.764214	0.653591	9	0.00363146
ENSECAG00000017156	ST3GAL4	0.414323	0.513956	0.855544	1	6	0.0169008			ENSECAG00000011097	LMNA	0.986237	1	0.745442	0.653548	9	0.00588945
ENSECAG00000016940	SPON2	0.564679	0.461255	0.777642	1	6	0.0371247			ENSECAG00000010830	MMP11	1	0.993855	0.624809	0.653451	14	0.00708263
ENSECAG00000016753	LIMS2	0.649069	0.582939	0.93845	1	6	0.0234361			ENSECAG00000015580	MTHFD1	1	0.852302	0.75031	0.653337	9	0.0159857
ENSECAG00000016610	CTGF	0.548322	0.467233	0.962032	1	6	0.013409			ENSECAG00000023688	ZNF605	0.984919	1	0.778904	0.653204	9	0.00470655
ENSECAG00000016339	ADAMTS1	0.476109	0.570189	0.935566	1	6	0.0027451			ENSECAG00000017967	METAP1	1	0.811926	0.674358	0.653098	14	0.0133984
ENSECAG00000015854	HNF1B	0.214711	0.849039	0.938024	1	6	0.169741			ENSECAG00000012595	NTHL1	1	0.865725	0.765743	0.652697	9	0.0126455
ENSECAG00000015500	-	0.530293	0.355764	0.833552	1	6	0.0524216			ENSECAG00000010321	FNIP2	0.985216	1	0.764984	0.652648	9	0.00500403
ENSECAG00000015387	MYLK	0.548555	0.538317	0.854841	1	6	0.00927242			ENSECAG00000024341	MAZ	0.950957	1	0.638723	0.652517	14	0.00881302
ENSECAG00000015127	SLC13A4	0.522704	0.628289	0.837703	1	6	0.0147425			ENSECAG00000011892	ZNF582	1	0.967424	0.878592	0.652275	9	0.0132085
ENSECAG00000015071	CAVIN1	0.59104	0.62027	0.863832	1	6	0.0169381			ENSECAG00000013922	PRRC2B	1	0.849179	0.606742	0.652175	14	0.00521183
ENSECAG00000015034	PLAC8B	0.298571	0.522985	0.820929	1	6	0.0564851			ENSECAG00000016280	CYBC1	1	0.862676	0.663922	0.652167	14	0.00469279
ENSECAG00000015014	ACADL	0.625905	0.660898	0.915467	1	6	0.0270249			ENSECAG00000023731	ABCD3	1	0.823088	0.778242	0.651999	9	0.0224112
ENSECAG00000014949	TPM1	0.592094	0.54534	0.911377	1	6	0.00988557			ENSECAG00000000762	DDI2	1	0.814062	0.640995	0.651926	14	0.0108244
ENSECAG00000013761	ZNF576	0.529872	0.577733	0.891724	1	6	0.00395599			ENSECAG00000019946	MEMO1	1	0.99106	0.830364	0.65191	9	0.00698865
ENSECAG00000013323	PROM1	0.505525	0.392807	0.897697	1	6	0.0302469			ENSECAG00000023958	ADPRH	1	0.867813	0.611647	0.651845	14	0.00296863
ENSECAG00000012826	CDO1	0.469223	0.400735	0.960145	1	6	0.0292074			ENSECAG00000020513	CEP89	1	0.820045	0.577219	0.651843	14	0.0118404
ENSECAG00000012705	HEBP2	0.50481	0.57398	0.888133	1	6	0.00343576			ENSECAG00000017805	HSD17B4	1	0.960511	0.768045	0.651661	9	0.0037299
ENSECAG00000012507	CRYAB	0.430611	0.534411	0.794692	1	6	0.0251366			ENSECAG00000017363	ANKRD10	0.902869	1	0.657343	0.651645	14	0.0148448
ENSECAG00000012331	PARP9	0.500725	0.676268	0.863871	1	6	0.0193911			ENSECAG00000004536	FNBP1L	1	0.845568	0.498779	0.651587	14	0.0215256
ENSECAG00000012297	TMEM38A	0.496167	0.623392	0.859301	1	6	0.0104472			ENSECAG00000016427	MYNN	1	0.831544	0.707864	0.651556	14	0.014079
ENSECAG00000011834	TIMP2	0.54795	0.523995	0.96432	1	6	0.00633136			ENSECAG00000014214	GTF3C6	0.991729	1	0.729714	0.651498	9	0.007525
ENSECAG00000011496	NFKBIZ	0.506416	0.563794	0.927398	1	6	0.00177603			ENSECAG00000012384	TRMT2A	0.89349	1	0.698005	0.651474	9	0.0198233
ENSECAG00000011292	MSR1	0.481752	0.439434	0.811706	1	6	0.0297487			ENSECAG00000000301	ZNF341	1	0.969433	0.536629	0.651367	14	0.0117186
ENSECAG00000011290	PPP1R14A	0.584292	0.510255	0.95149	1	6	0.0111769			ENSECAG00000015935	ACTB	1	0.868763	0.734311	0.651341	9	0.0141407
ENSECAG00000011145	PTGER4	0.423269	0.566513	0.872492	1	6	0.0112679			ENSECAG00000007461	PEX7	0.969957	1	0.880702	0.651315	9	0.0151785
ENSECAG00000010989	SH3YL1	0.467452	0.576255	0.812818	1	6	0.0163024			ENSECAG00000005572	DCTN1	1	0.856886	0.685278	0.651109	14	0.00735215
ENSECAG00000010611	RNF217	0.528466	0.370521	0.802864	1	6	0.0531867			ENSECAG00000019346	KHDRBS1	1	0.845636	0.679171	0.651011	14	0.00807412
ENSECAG00000009966	THY1	0.359408	0.651595	0.797305	1	6	0.0479427			ENSECAG00000005166	MGAT2	0.941754	1	0.718647	0.650958	9	0.0105288
ENSECAG00000009744	IRF7	0.367234	0.546817	0.998133	1	6	0.0258112			ENSECAG00000007816	WDR47	0.968536	1	0.69432	0.650917	14	0.0124806
ENSECAG00000009328	LRIG1	0.571077	0.611418	0.890762	1	6	0.0102208			ENSECAG00000003357	ING1	1	0.799992	0.527863	0.650777	14	0.0232411
ENSECAG00000009101	MRVI1	0.511238	0.56147	0.832539	1	6	0.0106191			ENSECAG00000014253	PMPCB	0.960629	1	0.6712	0.650769	14	0.0101268
ENSECAG00000009049	CD4	0.487458	0.4479	0.792312	1	6	0.0323956			ENSECAG00000019612	ENOPH1	1	0.992801	0.667529	0.650676	14	0.00852732
ENSECAG00000009014	PUDP	0.576857	0.708026	0.948071	1	6	0.0296545			ENSECAG00000011004	SLC25A39	0.950085	1	0.843184	0.650513	9	0.010092
ENSECAG00000008944	CSRP1	0.420793	0.545208	0.899126	1	6	0.00965133			ENSECAG00000011322	RPS6KA3	1	0.830851	0.816771	0.65042	9	0.0218441
ENSECAG00000007861	PAPLN	0.681079	0.536193	0.980965	1	6	0.036524			ENSECAG00000016013	SZRD1	1	0.821109	0.693748	0.650167	14	0.0137556
ENSECAG00000007644	PKM	0.473902	0.535869	0.938393	1	6	0.00335402			ENSECAG00000008861	RRN3	0.995469	1	0.830353	0.649794	9	0.00773505
ENSECAG00000007309	FZD5	0.405989	0.628379	0.80011	1	6	0.0321504			ENSECAG00000020636	GALNT11	1	0.881431	0.515799	0.649597	14	0.0138001
ENSECAG00000007194	CHRNE	0.571441	0.573322	0.838784	1	6	0.0141484			ENSECAG00000014388	ZNF432	1	0.913534	0.74733	0.649557	9	0.00711606
ENSECAG00000006474	LGALS3	0.550033	0.451365	0.887873	1	6	0.0169512			ENSECAG00000000683	-	1	0.986872	0.569134	0.64947	14	0.00913493
ENSECAG00000006296	CCDC160	0.428428	0.535976	0.842583	1	6	0.0150632			ENSECAG00000018627	OAZ2	0.824583	1	0.720414	0.649436	9	0.034059
ENSECAG00000006019	RILPL2	0.496363	0.687882	0.961201	1	6	0.0195909			ENSECAG00000021297	SPTAN1	1	0.921573	0.726377	0.649387	9	0.00826959
ENSECAG00000005306	RAB7B	0.44386	0.467509	0.917987	1	6	0.0138637			ENSECAG00000021492	ADSL	0.948032	1	0.778118	0.64934	9	0.00643014
ENSECAG00000004678	CYSLTR2	0.411814	0.465994	0.868809	1	6	0.0222892			ENSECAG00000022460	U2SURP	1	0.969424	0.668105	0.649278	14	0.00539096
ENSECAG00000004544	HRH1	0.432554	0.43044	0.849746	1	6	0.0293344			ENSECAG00000018726	TMEM206	1	0.890064	0.550964	0.649196	14	0.00677562
ENSECAG00000004449	-	0.557273	0.582251	0.897162	1	6	0.00595215			ENSECAG00000016278	SRI	1	0.85815	0.690989	0.649093	14	0.00785566
ENSECAG00000004349	IFIT5	0.396594	0.43833	0.900904	1	6	0.0285849			ENSECAG00000024677	SIDT1	1	0.959094	0.648205	0.649044	14	0.00307145
ENSECAG00000003606	ISLR	0.604486	0.612904	0.975596	1	6	0.0171055			ENSECAG00000014264	TDP2	0.859452	1	0.599859	0.64896	14	0.0231949
ENSECAG00000002223	-	0.520263	0.509868	0.939906	1	6	0.00461625			ENSECAG00000015726	NR1H3	0.960787	1	0.601293	0.64891	14	0.00865718
ENSECAG00000001165	TMEM79	0.44073	0.544783	0.779751	1	6	0.0275033			ENSECAG00000012735	ZSCAN20	1	0.701769	0.421551	0.648876	8	0.0419217
ENSECAG00000001074	PALMD	0.660752	0.496557	0.845495	1	6	0.0367156			ENSECAG00000022948	PISD	1	0.990645	0.887963	0.648744	9	0.0164156
ENSECAG00000015161	-	0.566411	0.645017	1	0.993179	6	0.0178757			ENSECAG00000007781	POLG	0.911519	1	0.753268	0.648694	9	0.0111763
ENSECAG00000009244	PAX8	0.291099	0.84306	1	0.990712	6	0.132501			ENSECAG00000022579	XPNPEP1	1	0.981252	0.732724	0.648631	9	0.00663758
ENSECAG00000029676	-	0.571296	0.582039	1	0.982355	6	0.0110176			ENSECAG00000016606	LPAR1	1	0.95937	0.765916	0.648617	9	0.00414767
ENSECAG00000013106	ESM1	0.392006	0.791606	1	0.976953	6	0.0723944			ENSECAG00000001400	SHARPIN	0.88095	1	0.646984	0.648373	14	0.0181339
ENSECAG00000008971	P3H2	0.56626	0.56141	1	0.975956	6	0.00958054			ENSECAG00000009102	NDUFS2	0.950567	1	0.888242	0.648322	9	0.0180145
ENSECAG00000000014	GAS6	0.481153	0.56882	1	0.975823	6	0.00634971			ENSECAG00000024623	ATP1A1	1	0.925762	0.764415	0.648183	9	0.00544785
ENSECAG00000018531	GEM	0.431103	0.438998	1	0.974435	6	0.0254616			ENSECAG00000014142	PRKCI	1	0.794478	0.623482	0.648142	14	0.0147915
ENSECAG00000011268	TAGLN	0.449847	0.438437	1	0.970283	6	0.0230889			ENSECAG00000017556	ATP6V1D	0.930554	1	0.883506	0.648135	9	0.0187656
ENSECAG00000014295	PI3	0.54346	0.606652	1	0.96836	6	0.00931076			ENSECAG00000015019	PIK3CA	0.991849	1	0.794948	0.648019	9	0.00559004
ENSECAG00000019245	ACSF2	0.58919	0.61042	1	0.960894	6	0.0152656			ENSECAG00000023998	RTCB	0.966108	1	0.775876	0.647981	9	0.00564604
ENSECAG00000023483	CSPG5	0.51763	0.519435	1	0.955222	6	0.00717791			ENSECAG00000017219	LNX2	1	0.898569	0.735301	0.647802	9	0.00989565
ENSECAG00000001491	NDN	0.626059	0.485852	1	0.950794	6	0.025681			ENSECAG00000022762	LANCL2	0.967103	1	0.812407	0.647635	9	0.00666217
ENSECAG00000010918	SELP	0.530644	0.472106	1	0.950204	6	0.0137504			ENSECAG00000012194	DDX49	1	0.994835	0.715674	0.647377	9	0.00945567
ENSECAG00000007403	SNX24	0.435561	0.492376	1	0.947109	6	0.01471			ENSECAG00000028045	ZNF280B	0.923332	1	0.653753	0.647317	14	0.0117086
ENSECAG00000008566	CTSE	0.212797	0.794415	1	0.946768	6	0.145827			ENSECAG00000023493	VPS26B	1	0.982503	0.752608	0.647157	9	0.00537348
ENSECAG00000013156	LAD1	0.423055	0.53652	1	0.941195	6	0.0128031			ENSECAG00000022081	PARG	1	0.859354	0.668896	0.647049	14	0.00529328
ENSECAG00000009948	ADCY5	0.584172	0.580593	1	0.93809	6	0.0126657			ENSECAG00000020642	TFE3	1	0.970411	0.673364	0.646977	14	0.00590898
ENSECAG00000003748	PYROXD2	0.550337	0.683743	1	0.934967	6	0.0235995			ENSECAG00000031504	LCMT2	1	0.883919	0.724963	0.646962	14	0.0111473
ENSECAG00000009283	ZNF114	0.587043	0.63422	1	0.932601	6	0.018559			ENSECAG00000018238	NDUFB9	0.917714	1	0.757907	0.646912	9	0.0103091
ENSECAG00000016154	LAYN	0.56549	0.513328	1	0.929841	6	0.0120675			ENSECAG00000019669	KDM1A	0.962007	1	0.812832	0.646909	9	0.00697492
ENSECAG00000009262	PTGDS	0.488622	0.426075	1	0.929728	6	0.0241752			ENSECAG00000018676	RAD52	0.951257	1	0.734795	0.646835	9	0.00858686
ENSECAG00000024981	HFE	0.555496	0.710314	1	0.926681	6	0.0318819			ENSECAG00000021752	FBXO33	0.968005	1	0.812937	0.646782	9	0.00677308
ENSECAG00000022962	LPCAT4	0.676211	0.577298	1	0.925799	6	0.036366			ENSECAG00000018792	ZNF782	0.898143	1	0.782906	0.646763	9	0.0127976
ENSECAG00000017676	BMP4	0.531085	0.58728	1	0.923116	6	0.008154			ENSECAG00000024327	FBXL5	1	0.952287	0.732916	0.646754	9	0.00648398
ENSECAG00000014698	SCD5	0.525883	0.554712	1	0.922357	6	0.00718404			ENSECAG00000017228	PPP1CC	0.969397	1	0.897962	0.646377	9	0.0195528
ENSECAG00000024448	TRIM63	0.453396	0.614608	1	0.921672	6	0.0124052			ENSECAG00000012627	MRC2	0.923444	1	0.688088	0.646213	14	0.0147415
ENSECAG00000015468	MGAT4A	0.575171	0.66912	1	0.918609	6	0.0241032			ENSECAG00000013711	DOT1L	1	0.907645	0.582632	0.646201	14	0.00240796
ENSECAG00000010142	ZNF185	0.615591	0.568155	1	0.911356	6	0.0200863			ENSECAG00000009901	DDX3X	1	0.8944	0.773671	0.646151	9	0.00864984
ENSECAG00000012172	PFKFB3	0.468218	0.653957	1	0.909407	6	0.0180763			ENSECAG00000013420	ARRDC1	0.863332	1	0.739052	0.646085	9	0.0217521
ENSECAG00000001598	IFI35	0.539537	0.728128	1	0.89769	6	0.0388706			ENSECAG00000022670	WDR37	1	0.873434	0.691509	0.646041	14	0.00637476
ENSECAG00000024761	NOS2	0.525144	0.517929	1	0.896566	6	0.0113453			ENSECAG00000019745	GTF2IRD1	1	0.830939	0.589272	0.645967	14	0.00871361
ENSECAG00000015492	VWA5A	0.563321	0.532654	1	0.892334	6	0.0139416			ENSECAG00000000273	DLST	1	0.808299	0.723036	0.645934	14	0.0210009
ENSECAG00000023014	SNPH	0.434857	0.436117	1	0.888536	6	0.0302136			ENSECAG00000022296	SGSM3	0.975445	1	0.909782	0.645603	9	0.022434
ENSECAG00000038616	-	0.522252	0.643765	1	0.888028	6	0.0178177			ENSECAG00000019097	TANK	1	0.923219	0.614266	0.645256	14	0.000680236
ENSECAG00000013126	WFS1	0.527086	0.632005	1	0.885943	6	0.0164603			ENSECAG00000012163	CEP170	1	0.932176	0.600852	0.645175	14	0.00142508
ENSECAG00000022618	INAVA	0.598488	0.557121	1	0.884224	6	0.0197699			ENSECAG00000019607	GRWD1	0.99982	1	0.711845	0.645165	9	0.0106201
ENSECAG00000017146	PIK3R6	0.50884	0.472619	1	0.871359	6	0.0204596			ENSECAG00000016353	OLA1	0.996673	1	0.847306	0.645065	9	0.0103321
ENSECAG00000010786	PGAM1	0.594098	0.562775	1	0.867734	6	0.0216815			ENSECAG00000022188	WNT11	0.940993	1	0.55096	0.645018	14	0.0148125
ENSECAG00000021312	ABHD14A	0.583992	0.624511	1	0.866112	6	0.0245221			ENSECAG00000024907	ABCF1	1	0.892151	0.562561	0.644886	14	0.00496501
ENSECAG00000022195	IGSF8	0.573266	0.722237	1	0.862327	6	0.0459623			ENSECAG00000008338	TARDBP	1	0.963066	0.726576	0.644805	9	0.00731318
ENSECAG00000017147	CCDC9B	0.39222	0.662531	1	0.859842	6	0.0383174			ENSECAG00000009333	USP38	1	0.870073	0.825522	0.6448	9	0.0146233
ENSECAG00000023890	PRRX2	0.505112	0.538426	1	0.855817	6	0.0163211			ENSECAG00000008991	NDE1	1	0.914423	0.607256	0.644643	14	0.000797613
ENSECAG00000020325	C1QC	0.449098	0.480301	1	0.855097	6	0.0252962			ENSECAG00000018106	MTMR4	1	0.83669	0.616925	0.64454	14	0.00648597
ENSECAG00000012876	CASP4	0.563721	0.599098	1	0.85051	6	0.0221398			ENSECAG00000009827	CHMP5	0.97475	1	0.829666	0.644331	9	0.00828868
ENSECAG00000032976	CEACAM1	0.316473	0.745965	1	0.848929	6	0.0875017			ENSECAG00000012744	ADAM12	1	0.959383	0.606084	0.644144	14	0.00290127
ENSECAG00000012481	TNFRSF1B	0.570064	0.709875	1	0.848069	6	0.0445879			ENSECAG00000022942	CAPN1	0.979722	1	0.723269	0.64366	9	0.00913763
ENSECAG00000018093	GPI	0.585985	0.594667	1	0.84743	6	0.0256225			ENSECAG00000010084	DNAJC10	1	0.786748	0.743702	0.643279	14	0.0303958
ENSECAG00000032465	GAS1	0.528561	0.681534	1	0.836591	6	0.0357656			ENSECAG00000021438	TBC1D12	1	0.875343	0.66112	0.643239	14	0.00312182
ENSECAG00000022421	ABHD14B	0.599121	0.68243	1	0.832565	6	0.0453927			ENSECAG00000039341	-	0.230188	0.569282	1	0.64308	11	0.0774501
ENSECAG00000033828	-	0.434934	0.538803	1	0.825025	6	0.0283595			ENSECAG00000014505	PTOV1	0.922207	1	0.668145	0.643031	14	0.0127528
ENSECAG00000008340	AIG1	0.488471	0.555252	1	0.814235	6	0.0263965			ENSECAG00000022763	CCNT2	1	0.864729	0.599418	0.642936	14	0.00354372
ENSECAG00000014757	MFSD13A	0.541791	0.758295	1	0.813495	6	0.0674145			ENSECAG00000016330	TNFRSF1A	0.946981	1	0.756366	0.642922	9	0.00788648
ENSECAG00000018406	CXCL16	0.439889	0.637902	1	0.802241	6	0.0400717			ENSECAG00000020623	PTCD3	0.95678	1	0.697981	0.642838	14	0.0132407
ENSECAG00000008826	-	0.452537	0.623368	1	0.801186	6	0.0368561			ENSECAG00000019625	HGSNAT	1	0.905226	0.643969	0.642715	14	0.000796922
ENSECAG00000011942	GLB1	0.518451	0.58293	1	0.798365	6	0.0317211			ENSECAG00000014594	EPAS1	1	0.897767	0.664544	0.642656	14	0.0021365
ENSECAG00000023201	ARHGAP4	0.55638	0.547564	1	0.793229	6	0.0354749			ENSECAG00000000555	PBRM1	1	0.890738	0.725013	0.64262	14	0.0107083
ENSECAG00000029716	-	0.573465	0.570742	1	0.792228	6	0.0378802			ENSECAG00000000031	CAMK2G	1	0.828199	0.699386	0.642405	14	0.0131057
ENSECAG00000001324	ISG15	0.451777	0.563423	1	0.790209	6	0.036397			ENSECAG00000033230	-	1	0.941247	0.751842	0.642235	9	0.00593379
ENSECAG00000017447	SMS	0.597438	0.698723	1	0.790022	6	0.0618566			ENSECAG00000013051	SYNJ2BP	1	0.939215	0.666209	0.642088	14	0.00263818
ENSECAG00000012321	ANXA4	0.542766	0.566528	1	0.784564	6	0.0370945			ENSECAG00000010503	ZNF398	0.999358	1	0.766149	0.642025	9	0.00652655
ENSECAG00000003626	ZCCHC12	0.479881	0.544891	1	0.776064	6	0.0393753			ENSECAG00000024046	RAB24	1	0.885381	0.817408	0.641866	9	0.0118101
ENSECAG00000023820	CTSB	0.577632	0.664633	1	0.754316	6	0.063487			ENSECAG00000013088	CDKL2	1	0.64493	0.379142	0.641705	8	0.0475342
ENSECAG00000010721	MGP	0.576624	0.591649	1	0.735494	6	0.0612981			ENSECAG00000006658	FKBP11	0.284944	0.492879	1	0.641653	11	0.0472281
ENSECAG00000022984	ZFHX3	1	0.855751	0.267178	0.453592	7	0.0643581			ENSECAG00000014040	SIAE	1	0.997992	0.736276	0.641643	9	0.00818442
ENSECAG00000021208	RC3H1	1	0.925122	0.222617	0.412977	7	0.0496683			ENSECAG00000017541	GIGYF1	0.944497	1	0.755751	0.641634	9	0.00827752
ENSECAG00000010885	ASXL2	1	0.806639	0.272366	0.411324	7	0.0503504			ENSECAG00000010511	RNF121	0.982467	1	0.84477	0.641564	9	0.0102944
ENSECAG00000022168	PRR14L	1	0.828771	0.261809	0.390214	7	0.0393038			ENSECAG00000022282	SCYL3	1	0.92908	0.688597	0.641552	14	0.00451398
ENSECAG00000014379	BMP3	0.794888	1	0.249146	0.383805	7	0.0812488			ENSECAG00000018867	LINS1	1	0.951145	0.690847	0.641541	14	0.00595602
ENSECAG00000006890	MAP3K1	1	0.810201	0.337703	0.363107	7	0.0346464			ENSECAG00000024205	HSPA5	1	0.912658	0.924572	0.641537	9	0.0279302
ENSECAG00000026958	IRAK3	1	0.904407	0.227606	0.355083	7	0.0270063			ENSECAG00000015040	NASP	1	0.942758	0.603534	0.641354	14	0.0017306
ENSECAG00000008240	HMBOX1	1	0.858476	0.310712	0.34286	7	0.0213429			ENSECAG00000025104	HNRNPK	1	0.956264	0.756774	0.641298	9	0.00545224
ENSECAG00000003236	GTF2A1	0.78892	1	0.264337	0.341631	7	0.0691939			ENSECAG00000007453	PCGF2	0.919633	1	0.730402	0.641184	9	0.0127973
ENSECAG00000021926	STRN	1	0.965511	0.316707	0.341172	7	0.0264644			ENSECAG00000007349	PTPA	0.979897	1	0.915366	0.641107	9	0.0244491
ENSECAG00000021790	LNPEP	1	0.971519	0.25726	0.337551	7	0.0262328			ENSECAG00000013256	TXNDC11	1	0.915277	0.89299	0.640966	9	0.0196523
ENSECAG00000007459	SLC2A13	1	0.859651	0.359813	0.336584	7	0.0244854			ENSECAG00000020477	FBXW4	0.935643	1	0.816537	0.640837	9	0.00986345
ENSECAG00000007470	NCAPG	1	0.712471	0.317793	0.335942	7	0.049659			ENSECAG00000000593	PTN	1	0.906134	0.577811	0.640681	14	0.00277734
ENSECAG00000010745	CLCN5	1	0.943813	0.222356	0.335712	7	0.0250175			ENSECAG00000012781	WDR24	1	0.952917	0.745365	0.640677	9	0.00624431
ENSECAG00000020901	CLCA2	1	0.886826	0.304464	0.333223	7	0.0176234			ENSECAG00000010874	HGS	1	0.997978	0.617149	0.640671	14	0.00752592
ENSECAG00000000555	PBRM1	1	0.8895	0.360896	0.325224	7	0.0209774			ENSECAG00000031680	PHOSPHO2	0.912724	1	0.593127	0.640667	14	0.0132654
ENSECAG00000003448	CBL	1	0.877678	0.189682	0.323323	7	0.0239822			ENSECAG00000012454	XYLT2	0.982868	1	0.695124	0.640434	14	0.0121978
ENSECAG00000015959	MYBL1	1	0.912184	0.299994	0.316218	7	0.013949			ENSECAG00000016433	GLG1	1	0.813475	0.68168	0.640382	14	0.0135411
ENSECAG00000006043	PHC3	1	0.792305	0.226087	0.314889	7	0.0253653			ENSECAG00000024773	SH3GL1	0.974164	1	0.718538	0.640358	9	0.0102195
ENSECAG00000015193	HIPK1	1	0.901098	0.232209	0.314056	7	0.0156212			ENSECAG00000008409	CRTAP	0.922584	1	0.744907	0.6402	9	0.0113241
ENSECAG00000026969	RIMKLB	1	0.813649	0.389303	0.311609	7	0.0283997			ENSECAG00000018030	ERLIN1	0.976381	1	0.77289	0.640178	9	0.00644189
ENSECAG00000028245	-	0.940399	1	0.268442	0.311454	7	0.0263082			ENSECAG00000019690	NFIX	1	0.780025	0.333556	0.640174	8	0.0480104
ENSECAG00000010212	SLK	0.997786	1	0.336594	0.310396	7	0.027066			ENSECAG00000009670	PSKH1	1	0.869816	0.823933	0.64004	9	0.0151647
ENSECAG00000007743	KMT2A	1	0.908566	0.224319	0.307422	7	0.0153518			ENSECAG00000005853	TAF5	1	0.901041	0.650649	0.64003	14	0.00113429
ENSECAG00000021076	MBNL3	1	0.791359	0.246539	0.306313	7	0.0217078			ENSECAG00000015951	PPIP5K1	1	0.89212	0.76804	0.639898	9	0.00989108
ENSECAG00000018506	SMAD5	1	0.937742	0.259452	0.303419	7	0.013576			ENSECAG00000013983	PRPF6	1	0.934053	0.761664	0.639762	9	0.0061357
ENSECAG00000036840	ZNF518B	1	0.947422	0.326341	0.297458	7	0.0145218			ENSECAG00000014704	LRRCC1	1	0.841694	0.576137	0.639561	14	0.008085
ENSECAG00000036304	-	1	0.930307	0.282458	0.293636	7	0.0103671			ENSECAG00000039276	C11orf68	0.93882	1	0.694758	0.639551	14	0.0139563
ENSECAG00000000307	BACH1	0.984652	1	0.340966	0.290428	7	0.0233901			ENSECAG00000022272	USP34	1	0.88826	0.629535	0.63936	14	0.00103267
ENSECAG00000021846	RBM41	1	0.766458	0.277158	0.289579	7	0.0225192			ENSECAG00000011456	ARPC2	1	0.987693	0.747933	0.639198	9	0.00696195
ENSECAG00000023795	MOB1B	0.775532	1	0.206077	0.288215	7	0.0684076			ENSECAG00000003319	ZNF287	1	0.937992	0.876107	0.639097	9	0.0148565
ENSECAG00000035557	-	1	0.918298	0.201723	0.287099	7	0.0152945			ENSECAG00000022676	NOCT	1	0.843616	0.783967	0.639029	9	0.0188546
ENSECAG00000024034	TTBK2	1	0.803441	0.180472	0.286283	7	0.0252686			ENSECAG00000022122	DMAP1	1	0.992189	0.750275	0.639003	9	0.00710827
ENSECAG00000012168	RCOR1	1	0.837402	0.339526	0.286151	7	0.0126947			ENSECAG00000010180	TOMM40L	0.973623	1	0.739866	0.638674	9	0.00828319
ENSECAG00000017895	MED13	1	0.907518	0.279347	0.284655	7	0.00741795			ENSECAG00000022793	HECTD3	1	0.936653	0.901916	0.638581	9	0.0206
ENSECAG00000000578	NIN	1	0.971485	0.304265	0.281544	7	0.0139085			ENSECAG00000012532	BHLHA15	0.932368	1	0.56411	0.638561	14	0.0136901
ENSECAG00000006518	SLC39A10	1	0.979344	0.36592	0.281445	7	0.0214349			ENSECAG00000010963	SERPING1	1	0.762445	0.493877	0.638515	14	0.0408028
ENSECAG00000019685	TTC3	1	0.792238	0.360917	0.278213	7	0.0207894			ENSECAG00000008588	ACOX3	1	0.922379	0.71099	0.6385	14	0.00762075
ENSECAG00000012388	GALNT5	0.98337	1	0.264312	0.277486	7	0.0186106			ENSECAG00000039591	ZNF469	1	0.673782	0.262689	0.638437	8	0.0658965
ENSECAG00000007183	SEMA3E	1	0.760782	0.164974	0.276973	7	0.0362834			ENSECAG00000020212	-	0.963401	1	0.719066	0.638389	9	0.0107514
ENSECAG00000000800	-	1	0.904635	0.404935	0.276775	7	0.0204075			ENSECAG00000020304	HIPK3	1	0.886113	0.643438	0.638233	14	0.00142506
ENSECAG00000012000	-	1	0.861603	0.162463	0.276123	7	0.0213857			ENSECAG00000017344	URGCP	1	0.884876	0.72225	0.638216	14	0.0104267
ENSECAG00000011407	STON2	1	0.790269	0.202849	0.274505	7	0.0216553			ENSECAG00000000471	KIF1BP	1	0.948153	0.75657	0.638203	9	0.00602568
ENSECAG00000021243	PTBP3	1	0.947821	0.328482	0.270953	7	0.0104592			ENSECAG00000008454	PFDN5	0.977872	1	0.919793	0.637972	9	0.0261205
ENSECAG00000028045	ZNF280B	1	0.987127	0.312193	0.269122	7	0.0153562			ENSECAG00000030196	-	0.900387	1	0.722407	0.637652	9	0.0169905
ENSECAG00000012429	DCDC2	0.808976	1	0.248134	0.268255	7	0.0478979			ENSECAG00000020688	CDADC1	1	0.927625	0.796812	0.637622	9	0.00674009
ENSECAG00000002716	KDM7A	0.997451	1	0.24783	0.267591	7	0.0184584			ENSECAG00000014289	ARHGAP12	1	0.907858	0.744175	0.637517	9	0.00948099
ENSECAG00000013422	SLC12A2	0.896558	1	0.339742	0.264712	7	0.026575			ENSECAG00000017147	CCDC9B	1	0.988105	0.750702	0.637452	9	0.00706031
ENSECAG00000017397	ZBTB26	1	0.833036	0.42494	0.264654	7	0.0266352			ENSECAG00000018405	EHMT1	1	0.927208	0.724403	0.637328	9	0.00966874
ENSECAG00000014087	CRYBG3	1	0.845271	0.280261	0.262688	7	0.00569436			ENSECAG00000009473	NR3C1	1	0.971141	0.793609	0.637248	9	0.00573587
ENSECAG00000009515	ATRNL1	1	0.705856	0.320242	0.262111	7	0.0380409			ENSECAG00000024357	CCNA2	1	0.847986	0.255442	0.637088	8	0.078174
ENSECAG00000019599	ZNF655	0.953657	1	0.382461	0.260976	7	0.0262203			ENSECAG00000013437	METTL16	0.962938	1	0.802787	0.636946	9	0.0077247
ENSECAG00000024915	FADS3	0.669731	1	0.266312	0.260037	7	0.113218			ENSECAG00000015606	CSRP2	0.887479	1	0.683373	0.636876	14	0.0195227
ENSECAG00000023403	OTUD4	1	0.862125	0.398746	0.259585	7	0.0170794			ENSECAG00000011912	RAB36	1	0.998791	0.591433	0.636648	14	0.00875838
ENSECAG00000013414	-	1	0.856978	0.270464	0.258415	7	0.00454498			ENSECAG00000021443	HEATR1	1	0.900284	0.849264	0.636513	9	0.0139205
ENSECAG00000013161	ZNF471	0.941268	1	0.326797	0.257557	7	0.0189356			ENSECAG00000033850	-	1	0.978126	0.849849	0.636328	9	0.0107217
ENSECAG00000007129	LRP6	1	0.940964	0.292764	0.253249	7	0.00577434			ENSECAG00000017058	NEK1	1	0.861932	0.79285	0.636273	9	0.015448
ENSECAG00000020890	PM20D2	1	0.993284	0.383093	0.253004	7	0.0236206			ENSECAG00000018098	SON	1	0.836056	0.718612	0.636235	14	0.0149498
ENSECAG00000013901	ANKRD12	0.905223	1	0.353243	0.252915	7	0.0255297			ENSECAG00000016982	CCT4	1	0.970086	0.855232	0.636209	9	0.0112967
ENSECAG00000013509	-	1	0.893646	0.30537	0.250934	7	0.00307698			ENSECAG00000024467	SH3RF2	1	0.933462	0.737946	0.636095	9	0.00813902
ENSECAG00000008744	UHMK1	1	0.934906	0.241927	0.250264	7	0.00668252			ENSECAG00000021311	NUDC	0.933476	1	0.880021	0.636072	9	0.0193758
ENSECAG00000020461	BMPR1A	1	0.939043	0.333736	0.248292	7	0.00740497			ENSECAG00000030973	-	0.934373	1	0.829262	0.635964	9	0.0117603
ENSECAG00000003863	-	1	0.949343	0.24357	0.247551	7	0.0078733			ENSECAG00000023224	DHX15	1	0.942051	0.824816	0.635915	9	0.00795487
ENSECAG00000009864	PTPRD	1	0.797751	0.297675	0.24647	7	0.0104326			ENSECAG00000016301	MCUB	0.960311	1	0.732469	0.635865	9	0.00978736
ENSECAG00000017699	DACH1	1	0.824782	0.418273	0.246226	7	0.023859			ENSECAG00000019593	NFKB2	0.921164	1	0.727092	0.635832	9	0.0137019
ENSECAG00000024495	LYSMD3	1	0.936034	0.330045	0.246223	7	0.00657654			ENSECAG00000008366	SIN3B	0.94968	1	0.735136	0.635798	9	0.0101598
ENSECAG00000010663	SKIL	1	0.917786	0.322237	0.245536	7	0.00443856			ENSECAG00000016462	TFB2M	0.958688	1	0.730141	0.635768	9	0.0101087
ENSECAG00000017871	RBMS3	1	0.851475	0.252474	0.242867	7	0.00428882			ENSECAG00000021613	WWTR1	1	0.841647	0.686468	0.635577	14	0.00920004
ENSECAG00000008394	NCOA2	1	0.90892	0.250514	0.240102	7	0.00337231			ENSECAG00000017375	ESRP2	1	0.889772	0.74482	0.635381	9	0.0119749
ENSECAG00000013923	SMG1	1	0.919304	0.32274	0.239613	7	0.00410454			ENSECAG00000024053	MYO6	1	0.956155	0.737777	0.635378	9	0.00754904
ENSECAG00000014810	PAN3	1	0.825834	0.351533	0.238455	7	0.00980389			ENSECAG00000000286	HIRA	1	0.849365	0.648543	0.635335	14	0.00500947
ENSECAG00000010371	GAS2L3	1	0.964626	0.309207	0.236011	7	0.00795966			ENSECAG00000020072	FNBP4	1	0.96468	0.700399	0.635325	14	0.00842904
ENSECAG00000008100	CEP350	1	0.857425	0.290576	0.232204	7	0.00212707			ENSECAG00000008249	TBL1XR1	1	0.756314	0.547288	0.635252	14	0.0314042
ENSECAG00000008852	ABCA1	1	0.92249	0.346846	0.231958	7	0.00621332			ENSECAG00000017296	LACTB2	0.972571	1	0.801883	0.635191	9	0.00763399
ENSECAG00000005942	GVQW3	1	0.785163	0.328239	0.231349	7	0.013472			ENSECAG00000014687	ECHDC3	1	0.929171	0.813594	0.635141	9	0.00783669
ENSECAG00000017665	TP53INP1	0.94148	1	0.361384	0.230851	7	0.0208089			ENSECAG00000007205	ZBTB33	1	0.95494	0.76875	0.635069	9	0.00592898
ENSECAG00000017791	DIP2B	1	0.807635	0.314302	0.230727	7	0.00833674			ENSECAG00000025048	TTC37	1	0.882848	0.865804	0.635067	9	0.0190881
ENSECAG00000020948	PANK3	0.948787	1	0.235526	0.2294	7	0.0168528			ENSECAG00000019391	TNFSF10	1	0.9412	0.63603	0.635032	14	0.00118474
ENSECAG00000000544	HECW2	1	0.831932	0.326974	0.228256	7	0.00581701			ENSECAG00000015402	ZNF692	0.934688	1	0.710307	0.634944	9	0.0143933
ENSECAG00000013691	MALT1	1	0.884563	0.36866	0.226062	7	0.00786052			ENSECAG00000024612	SNED1	0.280532	0.317675	1	0.634921	11	0.00813897
ENSECAG00000011762	BTNL9	1	0.849437	0.298562	0.225228	7	0.00246632			ENSECAG00000023059	RABL3	0.974519	1	0.863687	0.634875	9	0.0141228
ENSECAG00000013053	TOP2A	1	0.719301	0.240044	0.224868	7	0.0311414			ENSECAG00000001468	VBP1	0.934858	1	0.653246	0.63477	14	0.0103175
ENSECAG00000023660	RBM15	1	0.909357	0.290288	0.223474	7	0.00126974			ENSECAG00000000276	DNAL1	0.245449	0.385138	1	0.634741	11	0.0117248
ENSECAG00000008301	XRN1	1	0.822531	0.262897	0.22333	7	0.00547219			ENSECAG00000021005	AKAP11	1	0.914367	0.689878	0.63473	14	0.00440055
ENSECAG00000009128	ADAT1	1	0.82945	0.374083	0.223007	7	0.0120249			ENSECAG00000000053	AIMP2	0.956092	1	0.946569	0.634616	9	0.0355241
ENSECAG00000016415	MYO9A	1	0.93178	0.290754	0.219871	7	0.00262575			ENSECAG00000012951	MINPP1	0.941572	1	0.792409	0.634585	9	0.00905852
ENSECAG00000000567	NIPA1	1	0.905072	0.286462	0.213247	7	0.000766714			ENSECAG00000013735	HPF1	0.958982	1	0.816927	0.634371	9	0.00911818
ENSECAG00000013505	-	1	0.744422	0.370595	0.212956	7	0.0282187			ENSECAG00000014231	TONSL	1	0.996868	0.612505	0.634121	14	0.00741235
ENSECAG00000018383	EDEM3	0.958989	1	0.290705	0.212421	7	0.0132664			ENSECAG00000007465	TBRG1	0.837096	1	0.766308	0.634018	9	0.028919
ENSECAG00000002425	MFAP3L	0.998003	1	0.361534	0.212413	7	0.0188648			ENSECAG00000023055	GNPDA1	1	0.963073	0.748887	0.633995	9	0.00692133
ENSECAG00000024549	USF3	1	0.990184	0.153408	0.211029	7	0.0283167			ENSECAG00000015278	IDH3A	0.995577	1	0.792947	0.633982	9	0.00752539
ENSECAG00000016003	ZNF518A	1	0.923443	0.348573	0.208911	7	0.0057048			ENSECAG00000022602	BOC	1	0.865556	0.538411	0.633865	14	0.0103858
ENSECAG00000012867	MIER3	1	0.968597	0.332163	0.2085	7	0.00917405			ENSECAG00000019791	RAB11FIP2	1	0.886894	0.700275	0.633615	14	0.00656428
ENSECAG00000016802	PEG3	1	0.737498	0.209164	0.204392	7	0.0286241			ENSECAG00000010584	DYNC1LI1	1	0.952924	0.777117	0.633607	9	0.00605004
ENSECAG00000016707	ATRX	1	0.918551	0.293021	0.20415	7	0.00138377			ENSECAG00000005244	PDHB	0.966714	1	0.683974	0.633563	14	0.010971
ENSECAG00000004843	MDM4	1	0.874076	0.220315	0.204138	7	0.00473809			ENSECAG00000019064	GHITM	0.959303	1	0.820764	0.633468	9	0.00953375
ENSECAG00000009724	RBAK	1	0.852618	0.38175	0.203944	7	0.0109053			ENSECAG00000015331	FARP1	1	0.882615	0.664096	0.633429	14	0.00276186
ENSECAG00000012843	PAG1	1	0.812717	0.296228	0.201097	7	0.00607289			ENSECAG00000016437	C5orf51	1	0.912647	0.738284	0.633387	9	0.0100705
ENSECAG00000013978	SOX5	0.959104	1	0.297371	0.200519	7	0.0133032			ENSECAG00000013272	MRPS22	0.843502	1	0.774654	0.63335	9	0.0270177
ENSECAG00000018443	ATAD5	1	0.743006	0.365081	0.20039	7	0.0276276			ENSECAG00000011029	RAD17	1	0.92946	0.798853	0.633319	9	0.00732909
ENSECAG00000018992	ABCA8	1	0.763795	0.264684	0.199257	7	0.0160883			ENSECAG00000015084	AKAP8	0.911472	1	0.776728	0.633168	9	0.0125834
ENSECAG00000017829	KLHL8	1	0.771247	0.299559	0.198338	7	0.0140982			ENSECAG00000020954	SNAP47	1	0.995657	0.787547	0.633168	9	0.00734134
ENSECAG00000008626	KLHL28	1	0.732714	0.320904	0.198117	7	0.0256139			ENSECAG00000007635	MRPL46	1	0.99074	0.791016	0.633081	9	0.00709437
ENSECAG00000006749	ATP13A3	0.984377	1	0.359316	0.196531	7	0.0182182			ENSECAG00000024195	BET1	0.868115	1	0.785173	0.633027	9	0.0207607
ENSECAG00000023672	ARL5A	1	0.958997	0.412132	0.194591	7	0.0216722			ENSECAG00000013229	HOXA11	1	0.759204	0.317692	0.632934	8	0.0467332
ENSECAG00000021494	KLHL11	1	0.958838	0.313644	0.193918	7	0.00634678			ENSECAG00000019899	AREL1	1	0.858188	0.656843	0.632714	14	0.00439263
ENSECAG00000034911	CMYA5	1	0.722623	0.14987	0.192548	7	0.0459459			ENSECAG00000021084	ULK3	1	0.931503	0.927233	0.632556	9	0.0285556
ENSECAG00000024125	DPY19L4	1	0.852548	0.239433	0.191798	7	0.00379589			ENSECAG00000002798	KIFAP3	1	0.901351	0.597147	0.632553	14	0.0013489
ENSECAG00000012990	CALCRL	1	0.954064	0.2783	0.190301	7	0.00500302			ENSECAG00000023223	SIRT2	1	0.949099	0.721477	0.632428	9	0.00975742
ENSECAG00000020605	TRIM2	0.643713	1	0.300298	0.190229	7	0.12692			ENSECAG00000020859	AGAP3	1	0.88871	0.755064	0.632423	9	0.0119488
ENSECAG00000015946	KLHL15	1	0.791772	0.274619	0.188135	7	0.00985494			ENSECAG00000015435	TNK1	0.969772	1	0.684456	0.632348	14	0.0109506
ENSECAG00000011517	BICD1	1	0.712648	0.396611	0.186311	7	0.0436352			ENSECAG00000007927	TTC4	1	0.968865	0.63812	0.632285	14	0.00351199
ENSECAG00000020973	BCAT1	0.84159	1	0.198127	0.18437	7	0.0400632			ENSECAG00000013216	NMT1	1	0.945415	0.807995	0.632261	9	0.00717865
ENSECAG00000015076	INO80D	1	0.802296	0.181241	0.18376	7	0.0187867			ENSECAG00000014894	FASTKD3	1	0.925473	0.686386	0.632176	14	0.00410839
ENSECAG00000011253	SECISBP2L	0.954138	1	0.282418	0.182311	7	0.0138354			ENSECAG00000007248	SMPD4	1	0.843678	0.692381	0.632146	14	0.00966531
ENSECAG00000009858	ZBTB41	1	0.815577	0.279001	0.181178	7	0.00605045			ENSECAG00000009999	ERLIN2	1	0.897584	0.815179	0.632091	9	0.0113793
ENSECAG00000006638	CASP8AP2	1	0.875835	0.29078	0.179162	7	0.00110303			ENSECAG00000008395	UBE3C	1	0.94264	0.81062	0.63198	9	0.0074651
ENSECAG00000007774	LY6H	1	0.761027	0.404299	0.178582	7	0.0311539			ENSECAG00000016130	ZNF2	0.995196	1	0.783649	0.631929	9	0.00768183
ENSECAG00000002157	KLHL4	1	0.86605	0.396583	0.173793	7	0.0141023			ENSECAG00000022485	MRPS18B	1	0.950338	0.784469	0.631902	9	0.00636285
ENSECAG00000021377	FAM171B	1	0.744216	0.274476	0.172527	7	0.0219379			ENSECAG00000015555	MLLT1	0.889286	1	0.587487	0.631893	14	0.0174171
ENSECAG00000005000	PPM1K	1	0.76676	0.396286	0.171504	7	0.0282905			ENSECAG00000020261	BRD1	1	0.942811	0.722999	0.631877	9	0.0098477
ENSECAG00000022271	CEP97	1	0.827862	0.34936	0.167456	7	0.00931534			ENSECAG00000022174	KLHDC1	1	0.912831	0.666039	0.631788	14	0.00194206
ENSECAG00000004762	NRIP1	1	0.97366	0.267241	0.165576	7	0.00952151			ENSECAG00000023512	MTA3	1	0.912863	0.674437	0.631759	14	0.00268212
[truncated: 3,937 more rows]

## Sheet: Cluster Patterns
			Chorioallantois										Endometrium
	1							2
											1							2
	3							4
											3							4
	5							6
											5							6
	7							8
											7							8
	9							10
											9							10
	11							12
											11							12
	13							14
											13							14
