# Supplementary material for: Characterization of the placental transcriptome through mid to late gestation in the mare
Source: PLoS One. 2019 Nov 14;14(11):e0224497. doi: 10.1371/journal.pone.0224497 (PMC6855469; doi:10.1371/journal.pone.0224497)
Supplement: S3 Table — In comparison tab, over represented pathways are highlighted in green; under-represented pathways in red. (XLSX) [file pone.0224497.s003.xlsx]

## Sheet: chorioallantois
Analysis Type:	PANTHER Overrepresentation Test (Released 20190308)
Annotation Version and Release Date:	PANTHER version 14.1 Released 2019-03-12
Analyzed List:	Client Text Box Input (Equus caballus)
Reference List:	Equus caballus (all genes in database)
Test Type:	FISHER
Correction:	FDR
PANTHER GO-Slim Biological Process	Equus caballus - REFLIST (20497)	Client Text Box Input (3338)	Client Text Box Input (expected)	Client Text Box Input (over/under)	Client Text Box Input (fold Enrichment)	Client Text Box Input (raw P-value)	Client Text Box Input (FDR)
protein polyubiquitination (GO:0000209)	59	24	9.61	+	2.5	0.000366	0.0163
glycerophospholipid metabolic process (GO:0006650)	65	25	10.59	+	2.36	0.000618	0.024
glycerolipid metabolic process (GO:0046486)	93	32	15.15	+	2.11	0.000637	0.0242
mitotic cell cycle (GO:0000278)	194	64	31.59	+	2.03	3.28e-06	0.000344
mitotic cell cycle process (GO:1903047)	194	64	31.59	+	2.03	3.28e-06	0.000325
mitotic nuclear division (GO:0140014)	190	62	30.94	+	2	6.2e-06	0.000481
DNA repair (GO:0006281)	158	50	25.73	+	1.94	0.000114	0.00615
cellular response to DNA damage stimulus (GO:0006974)	196	61	31.92	+	1.91	2.67e-05	0.00164
chromosome organization (GO:0051276)	164	49	26.71	+	1.83	0.000457	0.0185
cellular response to stress (GO:0033554)	310	86	50.48	+	1.7	2.78e-05	0.0016
transmembrane receptor protein tyrosine kinase signaling pathway (GO:0007169)	184	51	29.96	+	1.7	0.00123	0.0423
cell cycle (GO:0007049)	530	146	86.31	+	1.69	5.56e-08	9.93e-06
cellular protein localization (GO:0034613)	765	187	124.58	+	1.5	1.06e-06	0.000135
cellular macromolecule localization (GO:0070727)	768	187	125.07	+	1.5	1.4e-06	0.000167
nucleic acid metabolic process (GO:0090304)	341	83	55.53	+	1.49	0.00143	0.0481
intracellular protein transport (GO:0006886)	640	154	104.23	+	1.48	1.9e-05	0.00121
cellular localization (GO:0051641)	857	202	139.57	+	1.45	2.91e-06	0.000324
cellular protein modification process (GO:0006464)	855	201	139.24	+	1.44	3.53e-06	0.000331
organelle organization (GO:0006996)	722	169	117.58	+	1.44	2.77e-05	0.00165
cellular protein metabolic process (GO:0044267)	954	219	155.36	+	1.41	5.58e-06	0.000474
cellular macromolecule metabolic process (GO:0044260)	955	219	155.52	+	1.41	5.66e-06	0.000459
macromolecule metabolic process (GO:0043170)	2173	489	353.88	+	1.38	2.87e-11	7.31e-09
regulation of transcription, DNA-templated (GO:0006355)	620	139	100.97	+	1.38	0.000792	0.0294
regulation of nucleic acid-templated transcription (GO:1903506)	620	139	100.97	+	1.38	0.000792	0.0288
regulation of cellular biosynthetic process (GO:0031326)	678	152	110.41	+	1.38	0.000432	0.0188
regulation of biosynthetic process (GO:0009889)	679	152	110.58	+	1.37	0.000439	0.0182
regulation of RNA biosynthetic process (GO:2001141)	666	149	108.46	+	1.37	0.000563	0.0223
transcription, DNA-templated (GO:0006351)	1088	242	177.18	+	1.37	1.3e-05	0.000859
gene expression (GO:0010467)	1640	359	267.08	+	1.34	2.46e-07	3.38e-05
regulation of metabolic process (GO:0019222)	1234	270	200.96	+	1.34	9.82e-06	0.000701
transcription by RNA polymerase II (GO:0006366)	881	188	143.47	+	1.31	0.000831	0.0297
organic substance metabolic process (GO:0071704)	3083	645	502.08	+	1.28	6.68e-10	1.32e-07
localization (GO:0051179)	1859	388	302.74	+	1.28	4.83e-06	0.000431
cellular response to stimulus (GO:0051716)	1834	381	298.67	+	1.28	8.96e-06	0.000666
metabolic process (GO:0008152)	3696	756	601.91	+	1.26	5.3e-10	1.18e-07
cellular component organization (GO:0016043)	1517	310	247.05	+	1.25	0.000199	0.00932
cellular metabolic process (GO:0044237)	1705	345	277.66	+	1.24	0.000167	0.00825
regulation of biological process (GO:0050789)	2411	477	392.64	+	1.21	4.82e-05	0.00268
biological regulation (GO:0065007)	2816	543	458.59	+	1.18	0.000125	0.00653
response to stimulus (GO:0050896)	1049	128	170.83	-	0.75	0.00122	0.0427
multicellular organismal process (GO:0032501)	1575	175	256.49	-	0.68	2.02e-07	3e-05
immune system process (GO:0002376)	533	52	86.8	-	0.6	0.000176	0.00847
system process (GO:0003008)	950	72	154.71	-	0.47	1.75e-12	5.19e-10
nervous system process (GO:0050877)	847	57	137.94	-	0.41	1.4e-13	4.99e-11
immune response (GO:0006955)	294	14	47.88	-	0.29	8.21e-08	1.33e-05
leukocyte activation (GO:0045321)	98	3	15.96	-	0.19	0.000434	0.0184
sensory perception (GO:0007600)	579	14	94.29	-	0.15	7.79e-23	3.47e-20
lymphocyte activation (GO:0046649)	90	2	14.66	-	0.14	0.00022	0.0101
sensory perception of chemical stimulus (GO:0007606)	473	3	77.03	-	0.04	4.37e-27	2.6e-24
transposition (GO:0032196)	843	1	137.29	-	< 0.01	9.23e-55	1.65e-51
B cell activation (GO:0042113)	62	0	10.1	-	< 0.01	0.000147	0.00751
detection of chemical stimulus involved in sensory perception (GO:0050907)	444	0	72.31	-	< 0.01	7.12e-30	6.35e-27
humoral immune response (GO:0006959)	80	0	13.03	-	< 0.01	1.19e-05	0.000818

## Sheet: endometrium
Analysis Type:	PANTHER Overrepresentation Test (Released 20190308)
Annotation Version and Release Date:	PANTHER version 14.1 Released 2019-03-12
Analyzed List:	Client Text Box Input (Equus caballus)
Reference List:	Equus caballus (all genes in database)
Test Type:	FISHER
Correction:	FDR
PANTHER GO-Slim Biological Process	Equus caballus - REFLIST (20497)	Client Text Box Input (5404)	Client Text Box Input (expected)	Client Text Box Input (over/under)	Client Text Box Input (fold Enrichment)	Client Text Box Input (raw P-value)	Client Text Box Input (FDR)
DNA-dependent DNA replication (GO:0006261)	51	31	13.45	+	2.31	0.000527	0.0134
regulation of translation (GO:0006417)	43	26	11.34	+	2.29	0.00151	0.0296
regulation of cellular amide metabolic process (GO:0034248)	46	27	12.13	+	2.23	0.00137	0.0277
tRNA metabolic process (GO:0006399)	48	28	12.66	+	2.21	0.00156	0.0303
DNA biosynthetic process (GO:0071897)	63	35	16.61	+	2.11	0.000666	0.015
ncRNA metabolic process (GO:0034660)	127	69	33.48	+	2.06	3.39e-06	0.000232
ribonucleoprotein complex biogenesis (GO:0022613)	134	68	35.33	+	1.92	2.49e-05	0.00127
cellular amino acid metabolic process (GO:0006520)	91	46	23.99	+	1.92	0.000469	0.0125
RNA catabolic process (GO:0006401)	76	38	20.04	+	1.9	0.00172	0.033
ribosome biogenesis (GO:0042254)	116	58	30.58	+	1.9	0.000112	0.00435
DNA metabolic process (GO:0006259)	107	53	28.21	+	1.88	0.000276	0.00835
formation of translation initiation ternary complex (GO:0001677)	204	101	53.78	+	1.88	5.55e-07	4.72e-05
translational termination (GO:0006415)	204	101	53.78	+	1.88	5.55e-07	4.5e-05
translational elongation (GO:0006414)	204	101	53.78	+	1.88	5.55e-07	4.31e-05
translation (GO:0006412)	237	115	62.48	+	1.84	2.05e-07	2.03e-05
nucleic acid metabolic process (GO:0090304)	341	164	89.9	+	1.82	8.53e-10	1.01e-07
proteasome-mediated ubiquitin-dependent protein catabolic process (GO:0043161)	131	63	34.54	+	1.82	0.000172	0.00557
cellular response to DNA damage stimulus (GO:0006974)	196	93	51.68	+	1.8	5.65e-06	0.00036
RNA metabolic process (GO:0016070)	243	115	64.07	+	1.8	5.33e-07	4.76e-05
mRNA splicing, via spliceosome (GO:0000398)	146	69	38.49	+	1.79	0.000132	0.00461
RNA splicing, via transesterification reactions with bulged adenosine as nucleophile (GO:0000377)	146	69	38.49	+	1.79	0.000132	0.00452
RNA splicing, via transesterification reactions (GO:0000375)	147	69	38.76	+	1.78	0.000138	0.00455
proteasomal protein catabolic process (GO:0010498)	144	67	37.97	+	1.76	0.000228	0.00701
organelle assembly (GO:0070925)	132	61	34.8	+	1.75	0.000478	0.0125
DNA repair (GO:0006281)	158	73	41.66	+	1.75	0.00012	0.00446
cellular component organization or biogenesis (GO:0071840)	205	94	54.05	+	1.74	1.56e-05	0.000872
cellular component biogenesis (GO:0044085)	205	94	54.05	+	1.74	1.56e-05	0.000845
cellular response to stress (GO:0033554)	310	141	81.73	+	1.73	1.67e-07	1.75e-05
transmembrane transport (GO:0055085)	110	50	29	+	1.72	0.00231	0.0389
RNA splicing (GO:0008380)	158	70	41.66	+	1.68	0.000413	0.0119
chromosome organization (GO:0051276)	164	72	43.24	+	1.67	0.0005	0.0129
proteolysis involved in cellular protein catabolic process (GO:0051603)	244	103	64.33	+	1.6	0.000106	0.00419
cellular protein catabolic process (GO:0044257)	246	103	64.86	+	1.59	0.000114	0.00432
protein-containing complex assembly (GO:0065003)	171	71	45.08	+	1.57	0.00185	0.0343
RNA processing (GO:0006396)	211	86	55.63	+	1.55	0.000912	0.0196
organelle organization (GO:0006996)	722	293	190.35	+	1.54	6.86e-10	8.75e-08
mitotic cell cycle (GO:0000278)	194	78	51.15	+	1.52	0.00205	0.0365
mitotic cell cycle process (GO:1903047)	194	78	51.15	+	1.52	0.00205	0.0361
mitotic nuclear division (GO:0140014)	190	76	50.09	+	1.52	0.00298	0.0479
carbohydrate derivative metabolic process (GO:1901135)	263	105	69.34	+	1.51	0.000462	0.0125
protein ubiquitination (GO:0016567)	188	75	49.57	+	1.51	0.00288	0.0468
protein-containing complex subunit organization (GO:0043933)	206	81	54.31	+	1.49	0.0027	0.0443
cytoskeleton organization (GO:0007010)	224	88	59.06	+	1.49	0.00198	0.0356
protein catabolic process (GO:0030163)	283	111	74.61	+	1.49	0.000565	0.0131
macromolecule catabolic process (GO:0009057)	293	114	77.25	+	1.48	0.000554	0.013
macromolecule metabolic process (GO:0043170)	2173	811	572.91	+	1.42	1.88e-18	3.35e-16
cell cycle (GO:0007049)	530	195	139.73	+	1.4	7.92e-05	0.00329
organic substance metabolic process (GO:0071704)	3083	1114	812.83	+	1.37	4.93e-22	1.1e-19
cellular macromolecule localization (GO:0070727)	768	277	202.48	+	1.37	9.03e-06	0.000556
gene expression (GO:0010467)	1640	589	432.38	+	1.36	4.61e-11	6.85e-09
cellular protein localization (GO:0034613)	765	274	201.69	+	1.36	1.47e-05	0.000845
metabolic process (GO:0008152)	3696	1322	974.44	+	1.36	2.21e-25	6.57e-23
cellular localization (GO:0051641)	857	306	225.95	+	1.35	5.37e-06	0.000355
cellular component organization (GO:0016043)	1517	528	399.95	+	1.32	2.21e-08	2.46e-06
intracellular protein transport (GO:0006886)	640	220	168.73	+	1.3	0.000735	0.0162
regulation of cellular biosynthetic process (GO:0031326)	678	225	178.75	+	1.26	0.00268	0.0442
regulation of RNA biosynthetic process (GO:2001141)	666	221	175.59	+	1.26	0.00322	0.0499
regulation of biosynthetic process (GO:0009889)	679	225	179.02	+	1.26	0.00307	0.0488
cellular protein metabolic process (GO:0044267)	954	316	251.52	+	1.26	0.000394	0.0115
cellular macromolecule metabolic process (GO:0044260)	955	316	251.78	+	1.26	0.000452	0.0124
regulation of metabolic process (GO:0019222)	1234	407	325.34	+	1.25	6.65e-05	0.00282
cellular protein modification process (GO:0006464)	855	280	225.42	+	1.24	0.00149	0.0299
transcription, DNA-templated (GO:0006351)	1088	346	286.85	+	1.21	0.00209	0.0361
cellular metabolic process (GO:0044237)	1705	538	449.52	+	1.2	0.000174	0.00556
localization (GO:0051179)	1859	584	490.12	+	1.19	0.000133	0.00446
response to chemical (GO:0042221)	554	108	146.06	-	0.74	0.00309	0.0488
response to stimulus (GO:0050896)	1049	201	276.57	-	0.73	1.31e-05	0.000777
cell communication (GO:0007154)	486	87	128.13	-	0.68	0.000584	0.0134
cell-cell signaling (GO:0007267)	482	86	127.08	-	0.68	0.000553	0.0132
regulation of cell communication (GO:0010646)	360	62	94.91	-	0.65	0.00133	0.0277
regulation of signal transduction (GO:0009966)	360	62	94.91	-	0.65	0.00133	0.0274
G-protein coupled receptor signaling pathway (GO:0007186)	301	45	79.36	-	0.57	0.00018	0.00564
multicellular organismal process (GO:0032501)	1575	233	415.25	-	0.56	1.12e-19	2.22e-17
MAPK cascade (GO:0000165)	210	31	55.37	-	0.56	0.0018	0.0339
regulation of intracellular signal transduction (GO:1902531)	299	44	78.83	-	0.56	0.000129	0.00461
chemical synaptic transmission (GO:0007268)	313	44	82.52	-	0.53	3.27e-05	0.00153
anterograde trans-synaptic signaling (GO:0098916)	313	44	82.52	-	0.53	3.27e-05	0.00149
trans-synaptic signaling (GO:0099537)	314	44	82.79	-	0.53	2.56e-05	0.00127
synaptic signaling (GO:0099536)	314	44	82.79	-	0.53	2.56e-05	0.00123
defense response (GO:0006952)	163	22	42.97	-	0.51	0.00191	0.0349
second-messenger-mediated signaling (GO:0019932)	181	24	47.72	-	0.5	0.000727	0.0162
G-protein coupled receptor signaling pathway, coupled to cyclic nucleotide second messenger (GO:0007187)	142	18	37.44	-	0.48	0.00173	0.0328
immune system process (GO:0002376)	533	66	140.52	-	0.47	1.54e-10	2.11e-08
cytokine-mediated signaling pathway (GO:0019221)	100	11	26.36	-	0.42	0.0032	0.05
cellular response to cytokine stimulus (GO:0071345)	102	11	26.89	-	0.41	0.00237	0.0396
leukocyte activation (GO:0045321)	98	10	25.84	-	0.39	0.00187	0.0343
system process (GO:0003008)	950	95	250.47	-	0.38	2.13e-25	7.59e-23
nervous system process (GO:0050877)	847	83	223.31	-	0.37	2.77e-23	7.07e-21
immune effector process (GO:0002252)	139	13	36.65	-	0.35	5.41e-05	0.00235
regulation of cytosolic calcium ion concentration (GO:0051480)	80	7	21.09	-	0.33	0.0021	0.0359
regulation of signaling (GO:0023051)	73	6	19.25	-	0.31	0.00207	0.0362
lymphocyte activation (GO:0046649)	90	6	23.73	-	0.25	0.000125	0.00456
immune response (GO:0006955)	294	19	77.51	-	0.25	3.43e-13	5.56e-11
adaptive immune response (GO:0002250)	109	7	28.74	-	0.24	1.6e-05	0.00084
immune response-activating cell surface receptor signaling pathway (GO:0002429)	63	4	16.61	-	0.24	0.00132	0.0281
immune response-regulating cell surface receptor signaling pathway (GO:0002768)	63	4	16.61	-	0.24	0.00132	0.0278
innate immune response (GO:0045087)	97	6	25.57	-	0.23	4.34e-05	0.00194
regulation of membrane potential (GO:0042391)	130	8	34.27	-	0.23	1.43e-06	0.000106
regulation of ion transport (GO:0043269)	71	4	18.72	-	0.21	0.000296	0.0088
sensory perception (GO:0007600)	579	30	152.65	-	0.2	3.11e-29	1.39e-26
defense response to bacterium (GO:0042742)	59	3	15.56	-	0.19	0.000798	0.0174
response to external biotic stimulus (GO:0043207)	60	3	15.82	-	0.19	0.000533	0.0134
response to other organism (GO:0051707)	60	3	15.82	-	0.19	0.000533	0.0132
response to bacterium (GO:0009617)	60	3	15.82	-	0.19	0.000533	0.013
response to biotic stimulus (GO:0009607)	61	3	16.08	-	0.19	0.000541	0.013
granulocyte chemotaxis (GO:0071621)	47	2	12.39	-	0.16	0.00218	0.0371
B cell activation (GO:0042113)	62	2	16.35	-	0.12	7.96e-05	0.00323
drug transport (GO:0015893)	39	1	10.28	-	0.1	0.00151	0.0299
humoral immune response (GO:0006959)	80	2	21.09	-	0.09	1.84e-06	0.000132
response to drug (GO:0042493)	89	2	23.46	-	0.09	3.57e-07	3.35e-05
cell surface receptor signaling pathway involved in cell-cell signaling (GO:1905114)	45	1	11.86	-	0.08	0.000417	0.0118
response to xenobiotic stimulus (GO:0009410)	46	1	12.13	-	0.08	0.000428	0.0119
sensory perception of chemical stimulus (GO:0007606)	473	3	124.71	-	0.02	8.56e-44	7.64e-41
detection of chemical stimulus involved in sensory perception (GO:0050907)	444	2	117.06	-	0.02	1.7e-42	1.01e-39
transposition (GO:0032196)	843	2	222.26	-	< 0.01	1.19e-83	2.12e-80

## Sheet: comparison
Tissue	Pathway		Pathway	Frequency		over-represented
endometrium	adaptive immune response (GO:0002250)		B cell activation (GO:0042113)	2		under-represented
endometrium	anterograde trans-synaptic signaling (GO:0098916)		cell cycle (GO:0007049)	2
chorioallantois	B cell activation (GO:0042113)		cellular component organization (GO:0016043)	2
endometrium	B cell activation (GO:0042113)		cellular localization (GO:0051641)	2
chorioallantois	biological regulation (GO:0065007)		cellular macromolecule localization (GO:0070727)	2
endometrium	carbohydrate derivative metabolic process (GO:1901135)		cellular macromolecule metabolic process (GO:0044260)	2
endometrium	cell communication (GO:0007154)		cellular metabolic process (GO:0044237)	2
chorioallantois	cell cycle (GO:0007049)		cellular protein localization (GO:0034613)	2
endometrium	cell cycle (GO:0007049)		cellular protein metabolic process (GO:0044267)	2
endometrium	cell surface receptor signaling pathway involved in cell-cell signaling (GO:1905114)		cellular protein modification process (GO:0006464)	2
endometrium	cell-cell signaling (GO:0007267)		cellular response to DNA damage stimulus (GO:0006974)	2
endometrium	cellular amino acid metabolic process (GO:0006520)		cellular response to stress (GO:0033554)	2
endometrium	cellular component biogenesis (GO:0044085)		chromosome organization (GO:0051276)	2
chorioallantois	cellular component organization (GO:0016043)		detection of chemical stimulus involved in sensory perception (GO:0050907)	2
endometrium	cellular component organization (GO:0016043)		DNA repair (GO:0006281)	2
endometrium	cellular component organization or biogenesis (GO:0071840)		gene expression (GO:0010467)	2
chorioallantois	cellular localization (GO:0051641)		humoral immune response (GO:0006959)	2
endometrium	cellular localization (GO:0051641)		immune response (GO:0006955)	2
chorioallantois	cellular macromolecule localization (GO:0070727)		immune system process (GO:0002376)	2
endometrium	cellular macromolecule localization (GO:0070727)		intracellular protein transport (GO:0006886)	2
chorioallantois	cellular macromolecule metabolic process (GO:0044260)		leukocyte activation (GO:0045321)	2
endometrium	cellular macromolecule metabolic process (GO:0044260)		localization (GO:0051179)	2
chorioallantois	cellular metabolic process (GO:0044237)		lymphocyte activation (GO:0046649)	2
endometrium	cellular metabolic process (GO:0044237)		macromolecule metabolic process (GO:0043170)	2
endometrium	cellular protein catabolic process (GO:0044257)		metabolic process (GO:0008152)	2
chorioallantois	cellular protein localization (GO:0034613)		mitotic cell cycle (GO:0000278)	2
endometrium	cellular protein localization (GO:0034613)		mitotic cell cycle process (GO:1903047)	2
chorioallantois	cellular protein metabolic process (GO:0044267)		mitotic nuclear division (GO:0140014)	2
endometrium	cellular protein metabolic process (GO:0044267)		multicellular organismal process (GO:0032501)	2
chorioallantois	cellular protein modification process (GO:0006464)		nervous system process (GO:0050877)	2
endometrium	cellular protein modification process (GO:0006464)		nucleic acid metabolic process (GO:0090304)	2
endometrium	cellular response to cytokine stimulus (GO:0071345)		organelle organization (GO:0006996)	2
chorioallantois	cellular response to DNA damage stimulus (GO:0006974)		organic substance metabolic process (GO:0071704)	2
endometrium	cellular response to DNA damage stimulus (GO:0006974)		regulation of biosynthetic process (GO:0009889)	2
chorioallantois	cellular response to stimulus (GO:0051716)		regulation of cellular biosynthetic process (GO:0031326)	2
chorioallantois	cellular response to stress (GO:0033554)		regulation of metabolic process (GO:0019222)	2
endometrium	cellular response to stress (GO:0033554)		regulation of RNA biosynthetic process (GO:2001141)	2
endometrium	chemical synaptic transmission (GO:0007268)		response to stimulus (GO:0050896)	2
chorioallantois	chromosome organization (GO:0051276)		sensory perception (GO:0007600)	2
endometrium	chromosome organization (GO:0051276)		sensory perception of chemical stimulus (GO:0007606)	2
endometrium	cytokine-mediated signaling pathway (GO:0019221)		system process (GO:0003008)	2
endometrium	cytoskeleton organization (GO:0007010)		transcription, DNA-templated (GO:0006351)	2
endometrium	defense response (GO:0006952)		transposition (GO:0032196)	2
endometrium	defense response to bacterium (GO:0042742)		adaptive immune response (GO:0002250)	1
chorioallantois	detection of chemical stimulus involved in sensory perception (GO:0050907)		anterograde trans-synaptic signaling (GO:0098916)	1
endometrium	detection of chemical stimulus involved in sensory perception (GO:0050907)		biological regulation (GO:0065007)	1
endometrium	DNA biosynthetic process (GO:0071897)		carbohydrate derivative metabolic process (GO:1901135)	1
endometrium	DNA metabolic process (GO:0006259)		cell communication (GO:0007154)	1
chorioallantois	DNA repair (GO:0006281)		cell surface receptor signaling pathway involved in cell-cell signaling (GO:1905114)	1
endometrium	DNA repair (GO:0006281)		cell-cell signaling (GO:0007267)	1
endometrium	DNA-dependent DNA replication (GO:0006261)		cellular amino acid metabolic process (GO:0006520)	1
endometrium	drug transport (GO:0015893)		cellular component biogenesis (GO:0044085)	1
endometrium	formation of translation initiation ternary complex (GO:0001677)		cellular component organization or biogenesis (GO:0071840)	1
chorioallantois	gene expression (GO:0010467)		cellular protein catabolic process (GO:0044257)	1
endometrium	gene expression (GO:0010467)		cellular response to cytokine stimulus (GO:0071345)	1
chorioallantois	glycerolipid metabolic process (GO:0046486)		cellular response to stimulus (GO:0051716)	1
chorioallantois	glycerophospholipid metabolic process (GO:0006650)		chemical synaptic transmission (GO:0007268)	1
endometrium	G-protein coupled receptor signaling pathway (GO:0007186)		cytokine-mediated signaling pathway (GO:0019221)	1
endometrium	G-protein coupled receptor signaling pathway, coupled to cyclic nucleotide second messenger (GO:0007187)		cytoskeleton organization (GO:0007010)	1
endometrium	granulocyte chemotaxis (GO:0071621)		defense response (GO:0006952)	1
chorioallantois	humoral immune response (GO:0006959)		defense response to bacterium (GO:0042742)	1
endometrium	humoral immune response (GO:0006959)		DNA biosynthetic process (GO:0071897)	1
endometrium	immune effector process (GO:0002252)		DNA metabolic process (GO:0006259)	1
chorioallantois	immune response (GO:0006955)		DNA-dependent DNA replication (GO:0006261)	1
endometrium	immune response (GO:0006955)		drug transport (GO:0015893)	1
endometrium	immune response-activating cell surface receptor signaling pathway (GO:0002429)		formation of translation initiation ternary complex (GO:0001677)	1
endometrium	immune response-regulating cell surface receptor signaling pathway (GO:0002768)		glycerolipid metabolic process (GO:0046486)	1
chorioallantois	immune system process (GO:0002376)		glycerophospholipid metabolic process (GO:0006650)	1
endometrium	immune system process (GO:0002376)		G-protein coupled receptor signaling pathway (GO:0007186)	1
endometrium	innate immune response (GO:0045087)		G-protein coupled receptor signaling pathway, coupled to cyclic nucleotide second messenger (GO:0007187)	1
chorioallantois	intracellular protein transport (GO:0006886)		granulocyte chemotaxis (GO:0071621)	1
endometrium	intracellular protein transport (GO:0006886)		immune effector process (GO:0002252)	1
chorioallantois	leukocyte activation (GO:0045321)		immune response-activating cell surface receptor signaling pathway (GO:0002429)	1
endometrium	leukocyte activation (GO:0045321)		immune response-regulating cell surface receptor signaling pathway (GO:0002768)	1
chorioallantois	localization (GO:0051179)		innate immune response (GO:0045087)	1
endometrium	localization (GO:0051179)		macromolecule catabolic process (GO:0009057)	1
chorioallantois	lymphocyte activation (GO:0046649)		MAPK cascade (GO:0000165)	1
endometrium	lymphocyte activation (GO:0046649)		mRNA splicing, via spliceosome (GO:0000398)	1
endometrium	macromolecule catabolic process (GO:0009057)		ncRNA metabolic process (GO:0034660)	1
chorioallantois	macromolecule metabolic process (GO:0043170)		organelle assembly (GO:0070925)	1
endometrium	macromolecule metabolic process (GO:0043170)		proteasomal protein catabolic process (GO:0010498)	1
endometrium	MAPK cascade (GO:0000165)		proteasome-mediated ubiquitin-dependent protein catabolic process (GO:0043161)	1
chorioallantois	metabolic process (GO:0008152)		protein catabolic process (GO:0030163)	1
endometrium	metabolic process (GO:0008152)		protein polyubiquitination (GO:0000209)	1
chorioallantois	mitotic cell cycle (GO:0000278)		protein ubiquitination (GO:0016567)	1
endometrium	mitotic cell cycle (GO:0000278)		protein-containing complex assembly (GO:0065003)	1
chorioallantois	mitotic cell cycle process (GO:1903047)		protein-containing complex subunit organization (GO:0043933)	1
endometrium	mitotic cell cycle process (GO:1903047)		proteolysis involved in cellular protein catabolic process (GO:0051603)	1
chorioallantois	mitotic nuclear division (GO:0140014)		regulation of biological process (GO:0050789)	1
endometrium	mitotic nuclear division (GO:0140014)		regulation of cell communication (GO:0010646)	1
endometrium	mRNA splicing, via spliceosome (GO:0000398)		regulation of cellular amide metabolic process (GO:0034248)	1
chorioallantois	multicellular organismal process (GO:0032501)		regulation of cytosolic calcium ion concentration (GO:0051480)	1
endometrium	multicellular organismal process (GO:0032501)		regulation of intracellular signal transduction (GO:1902531)	1
endometrium	ncRNA metabolic process (GO:0034660)		regulation of ion transport (GO:0043269)	1
chorioallantois	nervous system process (GO:0050877)		regulation of membrane potential (GO:0042391)	1
endometrium	nervous system process (GO:0050877)		regulation of nucleic acid-templated transcription (GO:1903506)	1
chorioallantois	nucleic acid metabolic process (GO:0090304)		regulation of signal transduction (GO:0009966)	1
endometrium	nucleic acid metabolic process (GO:0090304)		regulation of signaling (GO:0023051)	1
endometrium	organelle assembly (GO:0070925)		regulation of transcription, DNA-templated (GO:0006355)	1
chorioallantois	organelle organization (GO:0006996)		regulation of translation (GO:0006417)	1
endometrium	organelle organization (GO:0006996)		response to bacterium (GO:0009617)	1
chorioallantois	organic substance metabolic process (GO:0071704)		response to biotic stimulus (GO:0009607)	1
endometrium	organic substance metabolic process (GO:0071704)		response to chemical (GO:0042221)	1
endometrium	proteasomal protein catabolic process (GO:0010498)		response to drug (GO:0042493)	1
endometrium	proteasome-mediated ubiquitin-dependent protein catabolic process (GO:0043161)		response to external biotic stimulus (GO:0043207)	1
endometrium	protein catabolic process (GO:0030163)		response to other organism (GO:0051707)	1
chorioallantois	protein polyubiquitination (GO:0000209)		response to xenobiotic stimulus (GO:0009410)	1
endometrium	protein ubiquitination (GO:0016567)		ribonucleoprotein complex biogenesis (GO:0022613)	1
endometrium	protein-containing complex assembly (GO:0065003)		ribosome biogenesis (GO:0042254)	1
endometrium	protein-containing complex subunit organization (GO:0043933)		RNA catabolic process (GO:0006401)	1
endometrium	proteolysis involved in cellular protein catabolic process (GO:0051603)		RNA metabolic process (GO:0016070)	1
chorioallantois	regulation of biological process (GO:0050789)		RNA processing (GO:0006396)	1
chorioallantois	regulation of biosynthetic process (GO:0009889)		RNA splicing (GO:0008380)	1
endometrium	regulation of biosynthetic process (GO:0009889)		RNA splicing, via transesterification reactions (GO:0000375)	1
endometrium	regulation of cell communication (GO:0010646)		RNA splicing, via transesterification reactions with bulged adenosine as nucleophile (GO:0000377)	1
endometrium	regulation of cellular amide metabolic process (GO:0034248)		second-messenger-mediated signaling (GO:0019932)	1
chorioallantois	regulation of cellular biosynthetic process (GO:0031326)		synaptic signaling (GO:0099536)	1
endometrium	regulation of cellular biosynthetic process (GO:0031326)		transcription by RNA polymerase II (GO:0006366)	1
endometrium	regulation of cytosolic calcium ion concentration (GO:0051480)		translation (GO:0006412)	1
endometrium	regulation of intracellular signal transduction (GO:1902531)		translational elongation (GO:0006414)	1
endometrium	regulation of ion transport (GO:0043269)		translational termination (GO:0006415)	1
endometrium	regulation of membrane potential (GO:0042391)		transmembrane receptor protein tyrosine kinase signaling pathway (GO:0007169)	1
chorioallantois	regulation of metabolic process (GO:0019222)		transmembrane transport (GO:0055085)	1
endometrium	regulation of metabolic process (GO:0019222)		trans-synaptic signaling (GO:0099537)	1
chorioallantois	regulation of nucleic acid-templated transcription (GO:1903506)		tRNA metabolic process (GO:0006399)	1
chorioallantois	regulation of RNA biosynthetic process (GO:2001141)
endometrium	regulation of RNA biosynthetic process (GO:2001141)
endometrium	regulation of signal transduction (GO:0009966)
endometrium	regulation of signaling (GO:0023051)
chorioallantois	regulation of transcription, DNA-templated (GO:0006355)
endometrium	regulation of translation (GO:0006417)
endometrium	response to bacterium (GO:0009617)
endometrium	response to biotic stimulus (GO:0009607)
endometrium	response to chemical (GO:0042221)
endometrium	response to drug (GO:0042493)
endometrium	response to external biotic stimulus (GO:0043207)
endometrium	response to other organism (GO:0051707)
chorioallantois	response to stimulus (GO:0050896)
endometrium	response to stimulus (GO:0050896)
endometrium	response to xenobiotic stimulus (GO:0009410)
endometrium	ribonucleoprotein complex biogenesis (GO:0022613)
endometrium	ribosome biogenesis (GO:0042254)
endometrium	RNA catabolic process (GO:0006401)
endometrium	RNA metabolic process (GO:0016070)
endometrium	RNA processing (GO:0006396)
endometrium	RNA splicing (GO:0008380)
endometrium	RNA splicing, via transesterification reactions (GO:0000375)
endometrium	RNA splicing, via transesterification reactions with bulged adenosine as nucleophile (GO:0000377)
endometrium	second-messenger-mediated signaling (GO:0019932)
chorioallantois	sensory perception (GO:0007600)
endometrium	sensory perception (GO:0007600)
chorioallantois	sensory perception of chemical stimulus (GO:0007606)
endometrium	sensory perception of chemical stimulus (GO:0007606)
endometrium	synaptic signaling (GO:0099536)
chorioallantois	system process (GO:0003008)
endometrium	system process (GO:0003008)
chorioallantois	transcription by RNA polymerase II (GO:0006366)
chorioallantois	transcription, DNA-templated (GO:0006351)
endometrium	transcription, DNA-templated (GO:0006351)
endometrium	translation (GO:0006412)
endometrium	translational elongation (GO:0006414)
endometrium	translational termination (GO:0006415)
chorioallantois	transmembrane receptor protein tyrosine kinase signaling pathway (GO:0007169)
endometrium	transmembrane transport (GO:0055085)
chorioallantois	transposition (GO:0032196)
endometrium	transposition (GO:0032196)
endometrium	trans-synaptic signaling (GO:0099537)
endometrium	tRNA metabolic process (GO:0006399)
