# Supplementary material for: Characterization of the placental transcriptome through mid to late gestation in the mare
Source: PLoS One. 2019 Nov 14;14(11):e0224497. doi: 10.1371/journal.pone.0224497 (PMC6855469; doi:10.1371/journal.pone.0224497)
Supplement: S4 Table — Includes direct comparison of pathways identified in each tissue. (XLSX) [file pone.0224497.s004.xlsx]

## Sheet: Chorioallantois
Included genes			Analysis Type:	PANTHER Overrepresentation Test (Released 20190308)
GeneID	short name		Annotation Version and Release Date:	GO Ontology database Released 2019-02-02
ENSECAG00000013020	RLN		Analyzed List:	Client Text Box Input (Equus caballus)
ENSECAG00000036703	SPINK9		Reference List:	Equus caballus (all genes in database)
ENSECAG00000020474	CYP19A1		Test Type:	FISHER
ENSECAG00000023696	SERPINA14		Correction:	FDR
ENSECAG00000007210	CTSL		GO biological process complete	Equus caballus - REFLIST (20497)	Client Text Box Input (219)	Client Text Box Input (expected)	Client Text Box Input (over/under)	Client Text Box Input (fold Enrichment)	Client Text Box Input (raw P-value)	Client Text Box Input (FDR)
ENSECAG00000020587	GM2A		positive regulation of estradiol secretion (GO:2000866)	2	2	0.02	+	93.59	0.000658	0.0362
ENSECAG00000016161	SLPI		regulation of estradiol secretion (GO:2000864)	2	2	0.02	+	93.59	0.000658	0.036
ENSECAG00000020957	LCN2		androgen catabolic process (GO:0006710)	2	2	0.02	+	93.59	0.000658	0.0359
ENSECAG00000012113	ACP5		regulation of amyloid fibril formation (GO:1905906)	6	3	0.06	+	46.8	9.34e-05	0.00818
ENSECAG00000015990	FABP1		protein heterotrimerization (GO:0070208)	7	3	0.07	+	40.11	0.000132	0.0108
ENSECAG00000008236	APOE		cellular response to interleukin-7 (GO:0098761)	8	3	0.09	+	35.1	0.000181	0.0143
ENSECAG00000014483	HSD3B2		response to interleukin-7 (GO:0098760)	8	3	0.09	+	35.1	0.000181	0.0142
ENSECAG00000017191	SPP1		ATP synthesis coupled proton transport (GO:0015986)	17	6	0.18	+	33.03	1.13e-07	7.19e-05
ENSECAG00000008401	S100A6		energy coupled proton transport, down electrochemical gradient (GO:0015985)	17	6	0.18	+	33.03	1.13e-07	6.84e-05
ENSECAG00000016608	PLA2G10		ATP biosynthetic process (GO:0006754)	19	6	0.2	+	29.56	1.95e-07	9.17e-05
ENSECAG00000008545	ECM1		positive regulation of long-term synaptic potentiation (GO:1900273)	10	3	0.11	+	28.08	0.000308	0.0209
ENSECAG00000013874	SPARC		regulation of amyloid-beta formation (GO:1902003)	11	3	0.12	+	25.53	0.000389	0.0252
ENSECAG00000020363	EEF1A1		regulation of protein homooligomerization (GO:0032462)	11	3	0.12	+	25.53	0.000389	0.0251
ENSECAG00000031859	HBA2		purine ribonucleoside triphosphate biosynthetic process (GO:0009206)	24	6	0.26	+	23.4	6.26e-07	0.000227
ENSECAG00000008678	PRDX1		purine nucleoside triphosphate biosynthetic process (GO:0009145)	25	6	0.27	+	22.46	7.7e-07	0.000257
ENSECAG00000024243	GNAS		negative regulation of oxidative stress-induced cell death (GO:1903202)	26	6	0.28	+	21.6	9.39e-07	0.000298
ENSECAG00000003428	UBB		negative regulation of cellular response to oxidative stress (GO:1900408)	26	6	0.28	+	21.6	9.39e-07	0.000291
ENSECAG00000024852	FABP3		regulation of amyloid precursor protein catabolic process (GO:1902991)	13	3	0.14	+	21.6	0.00059	0.0336
ENSECAG00000024769	COL3A1		chaperone-mediated protein folding (GO:0061077)	13	3	0.14	+	21.6	0.00059	0.0334
ENSECAG00000017623	S100G		ribonucleoside triphosphate biosynthetic process (GO:0009201)	27	6	0.29	+	20.8	1.14e-06	0.000344
ENSECAG00000004288	CTSV		negative regulation of response to oxidative stress (GO:1902883)	27	6	0.29	+	20.8	1.14e-06	0.000336
ENSECAG00000013693	COL1A1		regulation of oxidative stress-induced cell death (GO:1903201)	32	7	0.34	+	20.47	1.55e-07	7.55e-05
ENSECAG00000017609	WFDC2		negative regulation of hydrogen peroxide-induced cell death (GO:1903206)	14	3	0.15	+	20.06	0.00071	0.038
ENSECAG00000019069	S100A11		steroid catabolic process (GO:0006706)	14	3	0.15	+	20.06	0.00071	0.0379
ENSECAG00000037037	eca-mir-703		positive regulation of nitric oxide biosynthetic process (GO:0045429)	14	3	0.15	+	20.06	0.00071	0.0377
ENSECAG00000009533	MYL12A		negative regulation of cellular response to drug (GO:2001039)	14	3	0.15	+	20.06	0.00071	0.0376
ENSECAG00000018348	TPT1		regulation of oxidative stress-induced intrinsic apoptotic signaling pathway (GO:1902175)	14	3	0.15	+	20.06	0.00071	0.0374
ENSECAG00000024740	COL1A2		negative regulation of cell cycle arrest (GO:0071157)	14	3	0.15	+	20.06	0.00071	0.0373
ENSECAG00000013050	ITM2B		negative regulation of response to reactive oxygen species (GO:1901032)	14	3	0.15	+	20.06	0.00071	0.0371
ENSECAG00000000685	B2M		positive regulation of nitric oxide metabolic process (GO:1904407)	14	3	0.15	+	20.06	0.00071	0.0369
ENSECAG00000012670	ANXA2		regulation of long-term synaptic potentiation (GO:1900271)	19	4	0.2	+	19.7	9.19e-05	0.00816
ENSECAG00000038247	HBA		regulation of hydrogen peroxide-induced cell death (GO:1903205)	15	3	0.16	+	18.72	0.000846	0.0418
ENSECAG00000006212	SPAM1		regulation of cellular response to drug (GO:2001038)	15	3	0.16	+	18.72	0.000846	0.0416
ENSECAG00000034702	DEFB1		regulation of membrane protein ectodomain proteolysis (GO:0051043)	15	3	0.16	+	18.72	0.000846	0.0414
ENSECAG00000012506	SERPINB9		regulation of cellular response to oxidative stress (GO:1900407)	36	7	0.38	+	18.2	3.13e-07	0.000137
ENSECAG00000015262	FOXO4		nucleoside triphosphate biosynthetic process (GO:0009142)	31	6	0.33	+	18.11	2.3e-06	0.000585
ENSECAG00000020874	TCN2		negative regulation of response to drug (GO:2001024)	16	3	0.17	+	17.55	0.000996	0.0465
ENSECAG00000006973	PHLDA2		purine ribonucleoside triphosphate metabolic process (GO:0009205)	33	6	0.35	+	17.02	3.18e-06	0.00072
ENSECAG00000014847	NUPR1		response to amino acid (GO:0043200)	28	5	0.3	+	16.71	2.35e-05	0.00287
ENSECAG00000018248	LUM		positive regulation of viral life cycle (GO:1903902)	29	5	0.31	+	16.14	2.73e-05	0.00313
ENSECAG00000021672	PSAP		regulation of response to oxidative stress (GO:1902882)	41	7	0.44	+	15.98	6.83e-07	0.000241
ENSECAG00000020413	DCN		ribonucleoside triphosphate metabolic process (GO:0009199)	36	6	0.38	+	15.6	4.98e-06	0.000943
ENSECAG00000019889	ATP6AP2		translational elongation (GO:0006414)	25	4	0.27	+	14.97	0.000235	0.0175
ENSECAG00000035031	UBC		cellular response to amino acid stimulus (GO:0071230)	25	4	0.27	+	14.97	0.000235	0.0174
ENSECAG00000035543	SOD3		positive regulation of lipid transport (GO:0032370)	25	4	0.27	+	14.97	0.000235	0.0173
ENSECAG00000010025	GPC3		purine nucleoside triphosphate metabolic process (GO:0009144)	38	6	0.41	+	14.78	6.58e-06	0.00111
ENSECAG00000024332	CST6		collagen fibril organization (GO:0030199)	26	4	0.28	+	14.4	0.000268	0.0189
ENSECAG00000015935	ACTB		positive regulation of viral process (GO:0048524)	41	6	0.44	+	13.7	9.75e-06	0.00142
ENSECAG00000038893	CST3		protein trimerization (GO:0070206)	28	4	0.3	+	13.37	0.000346	0.023
ENSECAG00000018870	IVNS1ABP		cellular monovalent inorganic cation homeostasis (GO:0030004)	30	4	0.32	+	12.48	0.000439	0.0273
ENSECAG00000011423	HSD17B1		positive regulation of endocytosis (GO:0045807)	39	5	0.42	+	12	9.79e-05	0.00851
ENSECAG00000008683	FTH1		regulation of cell cycle arrest (GO:0071156)	32	4	0.34	+	11.7	0.000549	0.0324
ENSECAG00000018600	ACTG1		protein heterooligomerization (GO:0051291)	32	4	0.34	+	11.7	0.000549	0.0323
ENSECAG00000022776	QPCT		biomineral tissue development (GO:0031214)	34	4	0.36	+	11.01	0.000677	0.0365
ENSECAG00000013635	SLC25A5		nucleoside triphosphate metabolic process (GO:0009141)	53	6	0.57	+	10.6	3.68e-05	0.00396
ENSECAG00000031389	CDKN1C		positive regulation of tumor necrosis factor production (GO:0032760)	36	4	0.38	+	10.4	0.000824	0.0413
ENSECAG00000005781	SCPEP1		positive regulation of lipid localization (GO:1905954)	36	4	0.38	+	10.4	0.000824	0.0412
ENSECAG00000019900	CFL1		positive regulation of endothelial cell migration (GO:0010595)	45	5	0.48	+	10.4	0.000181	0.0142
ENSECAG00000014228	GCM1		ATP hydrolysis coupled cation transmembrane transport (GO:0099132)	46	5	0.49	+	10.17	0.000199	0.0153
ENSECAG00000022567	RACK1		positive regulation of tumor necrosis factor superfamily cytokine production (GO:1903557)	37	4	0.4	+	10.12	0.000906	0.0439
ENSECAG00000015145	ACTA2		regulation of intrinsic apoptotic signaling pathway (GO:2001242)	75	8	0.8	+	9.98	2.74e-06	0.000657
ENSECAG00000015643	CTBS		negative regulation of intrinsic apoptotic signaling pathway (GO:2001243)	47	5	0.5	+	9.96	0.000219	0.0166
ENSECAG00000038024	MMP26		interaction with symbiont (GO:0051702)	38	4	0.41	+	9.85	0.000993	0.0467
ENSECAG00000010227	LGMN		positive regulation of epithelial cell migration (GO:0010634)	67	7	0.72	+	9.78	1.32e-05	0.00179
ENSECAG00000020385	CD63		ATP metabolic process (GO:0046034)	92	9	0.98	+	9.16	1.26e-06	0.000363
ENSECAG00000017618	LAMP1		protein folding (GO:0006457)	83	8	0.89	+	9.02	5.49e-06	0.00101
ENSECAG00000019838	COL4A1		regulation of proteasomal protein catabolic process (GO:0061136)	73	7	0.78	+	8.97	2.21e-05	0.00273
ENSECAG00000013149	TMBIM6		cell-matrix adhesion (GO:0007160)	53	5	0.57	+	8.83	0.000366	0.024
ENSECAG00000014152	HSD11B2		regulation of endothelial cell migration (GO:0010594)	68	6	0.73	+	8.26	0.000133	0.0108
ENSECAG00000021956	FAU		positive regulation of cellular protein catabolic process (GO:1903364)	57	5	0.61	+	8.21	0.0005	0.0305
ENSECAG00000019382	S100A10		proton transmembrane transport (GO:1902600)	103	9	1.1	+	8.18	3e-06	0.000691
ENSECAG00000013731	STC1		steroid metabolic process (GO:0008202)	93	8	0.99	+	8.05	1.19e-05	0.00165
ENSECAG00000004216	VIM		cell redox homeostasis (GO:0045454)	59	5	0.63	+	7.93	0.000579	0.0331
ENSECAG00000021968	SAT1		negative regulation of peptidase activity (GO:0010466)	132	11	1.41	+	7.8	3.65e-07	0.000155
ENSECAG00000007010	CLU		regulation of epithelial cell migration (GO:0010632)	98	8	1.05	+	7.64	1.7e-05	0.00221
ENSECAG00000016653	EEF1B2		regulation of cellular protein catabolic process (GO:1903362)	98	8	1.05	+	7.64	1.7e-05	0.00218
ENSECAG00000008958	SOD1		regulation of proteolysis involved in cellular protein catabolic process (GO:1903050)	86	7	0.92	+	7.62	5.88e-05	0.0057
ENSECAG00000011268	TAGLN		positive regulation of multi-organism process (GO:0043902)	88	7	0.94	+	7.44	6.74e-05	0.00629
ENSECAG00000008164	CALR		protein stabilization (GO:0050821)	76	6	0.81	+	7.39	0.000234	0.0176
ENSECAG00000020252	PDIA3		regulation of reproductive process (GO:2000241)	78	6	0.83	+	7.2	0.000267	0.019
ENSECAG00000014867	PLBD1		positive regulation of protein catabolic process (GO:0045732)	92	7	0.98	+	7.12	8.76e-05	0.00788
ENSECAG00000006995	TMEM59		regulation of viral life cycle (GO:1903900)	66	5	0.71	+	7.09	0.000932	0.0448
ENSECAG00000000085	AGA		regulation of leukocyte migration (GO:0002685)	93	7	0.99	+	7.04	9.33e-05	0.00823
ENSECAG00000009014	PUDP		regulation of peptidase activity (GO:0052547)	213	16	2.28	+	7.03	3.09e-09	9.81e-06
ENSECAG00000034028	SPINK7		cellular oxidant detoxification (GO:0098869)	68	5	0.73	+	6.88	0.00106	0.0491
ENSECAG00000013425	IGFBP5		negative regulation of proteolysis (GO:0045861)	177	13	1.89	+	6.87	1.24e-07	7.13e-05
ENSECAG00000030778	TUBA1A		cell-substrate adhesion (GO:0031589)	83	6	0.89	+	6.77	0.000365	0.024
ENSECAG00000022047	APOD		regulation of protein catabolic process (GO:0042176)	167	12	1.78	+	6.73	4.75e-07	0.000194
ENSECAG00000037704	HSPA8		regulation of viral process (GO:0050792)	86	6	0.92	+	6.53	0.000436	0.0274
ENSECAG00000011335	ITM2A		negative regulation of endopeptidase activity (GO:0010951)	116	8	1.24	+	6.45	5.28e-05	0.00524
ENSECAG00000011301	SPINT2		positive regulation of binding (GO:0051099)	88	6	0.94	+	6.38	0.000489	0.03
ENSECAG00000017747	PRDX5		purine ribonucleotide biosynthetic process (GO:0009152)	89	6	0.95	+	6.31	0.000518	0.0312
ENSECAG00000023820	CTSB		negative regulation of protein transport (GO:0051224)	90	6	0.96	+	6.24	0.000548	0.0325
ENSECAG00000012136	DDB1		negative regulation of establishment of protein localization (GO:1904950)	91	6	0.97	+	6.17	0.000579	0.0332
ENSECAG00000006745	LGALS1		response to oxidative stress (GO:0006979)	153	10	1.63	+	6.12	9.57e-06	0.00143
ENSECAG00000039508	PGRMC1		regulation of proteolysis (GO:0030162)	337	22	3.6	+	6.11	3.92e-11	4.97e-07
ENSECAG00000029371	FTL		purine nucleotide biosynthetic process (GO:0006164)	92	6	0.98	+	6.1	0.000611	0.0342
ENSECAG00000012041	BEX3		positive regulation of supramolecular fiber organization (GO:1902905)	95	6	1.02	+	5.91	0.000717	0.0371
ENSECAG00000017771	ATP1B1		skin development (GO:0043588)	112	7	1.2	+	5.85	0.000276	0.0193
ENSECAG00000021314	COL4A2		negative regulation of cell migration (GO:0030336)	113	7	1.21	+	5.8	0.00029	0.02
ENSECAG00000020660	UBA52		ribonucleotide biosynthetic process (GO:0009260)	97	6	1.04	+	5.79	0.000795	0.0402
ENSECAG00000013324	TXN		purine-containing compound biosynthetic process (GO:0072522)	97	6	1.04	+	5.79	0.000795	0.04
ENSECAG00000000701	FN1		ribose phosphate biosynthetic process (GO:0046390)	98	6	1.05	+	5.73	0.000836	0.0415
ENSECAG00000017164	PPIB		regulation of endopeptidase activity (GO:0052548)	185	11	1.98	+	5.57	8.01e-06	0.00127
ENSECAG00000022448	INHBA		regulation of symbiosis, encompassing mutualism through parasitism (GO:0043903)	101	6	1.08	+	5.56	0.00097	0.0459
ENSECAG00000021223	EIF4A2		extracellular matrix organization (GO:0030198)	101	6	1.08	+	5.56	0.00097	0.0458
ENSECAG00000015152	SERPINA6		extracellular structure organization (GO:0043062)	118	7	1.26	+	5.55	0.000372	0.0242
ENSECAG00000018948	HSP90AA1		regulation of apoptotic signaling pathway (GO:2001233)	188	11	2.01	+	5.48	9.26e-06	0.00142
ENSECAG00000012110	MRPL15		negative regulation of cell motility (GO:2000146)	120	7	1.28	+	5.46	0.00041	0.0261
ENSECAG00000018345	NPC2		apoptotic signaling pathway (GO:0097190)	120	7	1.28	+	5.46	0.00041	0.026
ENSECAG00000011198	AMD1		positive regulation of cell migration (GO:0030335)	211	12	2.25	+	5.32	4.77e-06	0.000931
ENSECAG00000009990	HTRA1		positive regulation of locomotion (GO:0040017)	234	13	2.5	+	5.2	2.44e-06	0.000594
ENSECAG00000014334	EEF1G		negative regulation of cellular component movement (GO:0051271)	127	7	1.36	+	5.16	0.000566	0.0326
ENSECAG00000012389	BSG		negative regulation of hydrolase activity (GO:0051346)	218	12	2.33	+	5.15	6.53e-06	0.00112
ENSECAG00000019436	COL6A2		supramolecular fiber organization (GO:0097435)	200	11	2.14	+	5.15	1.6e-05	0.00212
ENSECAG00000001037	HSPA1A		regulation of cellular response to stress (GO:0080135)	312	17	3.33	+	5.1	8.67e-08	6.11e-05
ENSECAG00000016674	LAPTM4A		positive regulation of cell motility (GO:2000147)	222	12	2.37	+	5.06	7.78e-06	0.00125
ENSECAG00000017802	OGN		regulation of cell migration (GO:0030334)	371	20	3.96	+	5.05	7.12e-09	1.13e-05
ENSECAG00000009583	P4HB		positive regulation of cellular component movement (GO:0051272)	225	12	2.4	+	4.99	8.85e-06	0.00137
ENSECAG00000003121	ALDOA		positive regulation of proteolysis (GO:0045862)	150	8	1.6	+	4.99	0.000284	0.0197
ENSECAG00000012516	EIF1		cellular response to organonitrogen compound (GO:0071417)	169	9	1.81	+	4.98	0.00012	0.0101
ENSECAG00000023416	F3		negative regulation of locomotion (GO:0040013)	134	7	1.43	+	4.89	0.000766	0.0393
ENSECAG00000024948	SLCO2A1		regulation of cell motility (GO:2000145)	393	20	4.2	+	4.76	1.78e-08	2.06e-05
ENSECAG00000018333	EZR		cellular homeostasis (GO:0019725)	356	18	3.8	+	4.73	1.04e-07	6.95e-05
ENSECAG00000013896	IFI30		purine ribonucleotide metabolic process (GO:0009150)	160	8	1.71	+	4.68	0.000429	0.0271
ENSECAG00000011547	RPL17-C18orf32		regulation of locomotion (GO:0040012)	427	21	4.56	+	4.6	1.36e-08	1.72e-05
ENSECAG00000010721	MGP		inflammatory response (GO:0006954)	164	8	1.75	+	4.57	0.000502	0.0305
ENSECAG00000036116	RPS21		cellular cation homeostasis (GO:0030003)	226	11	2.41	+	4.56	4.67e-05	0.00467
ENSECAG00000011560	GSTO1		cation homeostasis (GO:0055080)	269	13	2.87	+	4.52	1.03e-05	0.00148
ENSECAG00000017181	PTGS2		reproductive structure development (GO:0048608)	187	9	2	+	4.5	0.000248	0.0181
ENSECAG00000014594	EPAS1		negative regulation of transport (GO:0051051)	187	9	2	+	4.5	0.000248	0.018
ENSECAG00000014247	TINAGL1		reproductive system development (GO:0061458)	187	9	2	+	4.5	0.000248	0.0179
ENSECAG00000012520	SRD5A1		drug metabolic process (GO:0017144)	167	8	1.78	+	4.48	0.000563	0.0328
ENSECAG00000011132	DDX5		regulation of supramolecular fiber organization (GO:1902903)	167	8	1.78	+	4.48	0.000563	0.0326
ENSECAG00000022627	ATP5F1B		regulation of cellular component movement (GO:0051270)	421	20	4.5	+	4.45	5.26e-08	4.45e-05
ENSECAG00000015421	BAAT		purine nucleotide metabolic process (GO:0006163)	169	8	1.81	+	4.43	0.000607	0.0342
ENSECAG00000011456	ARPC2		regulation of binding (GO:0051098)	169	8	1.81	+	4.43	0.000607	0.0341
ENSECAG00000021116	PFN1		cellular ion homeostasis (GO:0006873)	233	11	2.49	+	4.42	6.07e-05	0.0058
ENSECAG00000025162	ATP5F1E		ribonucleotide metabolic process (GO:0009259)	170	8	1.82	+	4.4	0.00063	0.0349
ENSECAG00000018880	CCNG1		inorganic ion homeostasis (GO:0098771)	277	13	2.96	+	4.39	1.38e-05	0.00185
ENSECAG00000025785	eca-mir-451		cellular response to nitrogen compound (GO:1901699)	192	9	2.05	+	4.39	0.000299	0.0205
ENSECAG00000021561	ATP5F1A		ribose phosphate metabolic process (GO:0019693)	171	8	1.83	+	4.38	0.000653	0.036
ENSECAG00000014700	EIF4G2		regulation of multi-organism process (GO:0043900)	194	9	2.07	+	4.34	0.000321	0.0217
ENSECAG00000015229	CD36		import into cell (GO:0098657)	194	9	2.07	+	4.34	0.000321	0.0216
ENSECAG00000009680	CLIC1		metal ion homeostasis (GO:0055065)	238	11	2.54	+	4.33	7.29e-05	0.00675
ENSECAG00000012558	A2M		cellular chemical homeostasis (GO:0055082)	267	12	2.85	+	4.21	4.45e-05	0.00451
ENSECAG00000015966	SERPINB6		ion homeostasis (GO:0050801)	312	14	3.33	+	4.2	1.05e-05	0.00148
ENSECAG00000012512	COX6A1		positive regulation of catabolic process (GO:0009896)	180	8	1.92	+	4.16	0.000899	0.0437
ENSECAG00000013087	IGFBP7		translation (GO:0006412)	294	13	3.14	+	4.14	2.52e-05	0.00304
ENSECAG00000021499	LTF		positive regulation of transport (GO:0051050)	362	16	3.87	+	4.14	2.91e-06	0.000685
ENSECAG00000005563	PRSS23		peptide metabolic process (GO:0006518)	341	15	3.64	+	4.12	6.33e-06	0.00112
ENSECAG00000009926	RAB1A		blood vessel development (GO:0001568)	206	9	2.2	+	4.09	0.000489	0.0301
ENSECAG00000004925	YWHAQ		cellular response to oxygen-containing compound (GO:1901701)	344	15	3.68	+	4.08	7e-06	0.00117
ENSECAG00000033791	RHOA		cellular metal ion homeostasis (GO:0006875)	207	9	2.21	+	4.07	0.000505	0.0305
ENSECAG00000000500	IFI6		negative regulation of catalytic activity (GO:0043086)	368	16	3.93	+	4.07	3.56e-06	0.000766
ENSECAG00000020648	PRG4		regulation of vesicle-mediated transport (GO:0060627)	185	8	1.98	+	4.05	0.00106	0.0493
ENSECAG00000022533	GPRC5B		peptide biosynthetic process (GO:0043043)	301	13	3.22	+	4.04	3.18e-05	0.00357
ENSECAG00000010610	HSP90B1		negative regulation of protein metabolic process (GO:0051248)	519	22	5.55	+	3.97	7.55e-08	5.63e-05
ENSECAG00000014259	TIMP1		cellular amide metabolic process (GO:0043603)	454	19	4.85	+	3.92	7.33e-07	0.000251
ENSECAG00000007968	COX5B		negative regulation of molecular function (GO:0044092)	508	21	5.43	+	3.87	2.26e-07	0.000102
ENSECAG00000000303	SLC2A1		negative regulation of intracellular signal transduction (GO:1902532)	245	10	2.62	+	3.82	0.000402	0.0258
ENSECAG00000008514	ATP5MC3		vasculature development (GO:0001944)	221	9	2.36	+	3.81	0.000792	0.0402
ENSECAG00000000384	ERP29		regulation of cytokine production (GO:0001817)	295	12	3.15	+	3.81	0.000111	0.00936
ENSECAG00000017858	ATP5PF		cardiovascular system development (GO:0072358)	224	9	2.39	+	3.76	0.000868	0.0424
ENSECAG00000008755	POR		regulation of growth (GO:0040008)	275	11	2.94	+	3.74	0.000245	0.018
ENSECAG00000035469	GPX4		response to oxygen-containing compound (GO:1901700)	480	19	5.13	+	3.7	1.62e-06	0.000438
ENSECAG00000008511	HSP90AB1		response to organonitrogen compound (GO:0010243)	278	11	2.97	+	3.7	0.000268	0.019
ENSECAG00000014429	HNRNPH1		monovalent inorganic cation transport (GO:0015672)	282	11	3.01	+	3.65	0.000302	0.0206
ENSECAG00000018717	BGN		chemical homeostasis (GO:0048878)	462	18	4.94	+	3.65	3.81e-06	0.000792
ENSECAG00000016726	WSB1		negative regulation of cellular protein metabolic process (GO:0032269)	488	19	5.21	+	3.64	2.05e-06	0.000531
ENSECAG00000020463	HSPB1		amide biosynthetic process (GO:0043604)	351	13	3.75	+	3.47	0.000142	0.0115
ENSECAG00000021689	MEST		regulation of response to stress (GO:0080134)	603	22	6.44	+	3.41	8.79e-07	0.000286
ENSECAG00000000782	HNRNPA2B1		regulation of cellular catabolic process (GO:0031329)	302	11	3.23	+	3.41	0.000526	0.0315
ENSECAG00000006670	RABAC1		regulation of ion transport (GO:0043269)	275	10	2.94	+	3.4	0.000948	0.0452
ENSECAG00000029062	PRNP		regulation of catabolic process (GO:0009894)	363	13	3.88	+	3.35	0.000195	0.0152
ENSECAG00000012822	EIF3K		negative regulation of multicellular organismal process (GO:0051241)	534	19	5.71	+	3.33	7.16e-06	0.00118
ENSECAG00000007047	ASPN		response to nitrogen compound (GO:1901698)	311	11	3.32	+	3.31	0.000665	0.0361
ENSECAG00000023021	ATP5MC2		positive regulation of intracellular signal transduction (GO:1902533)	396	14	4.23	+	3.31	0.000126	0.0104
ENSECAG00000023150	SSR4		positive regulation of multicellular organismal process (GO:0051240)	736	26	7.86	+	3.31	1.52e-07	7.74e-05
ENSECAG00000020669	LDHA		positive regulation of cellular component organization (GO:0051130)	490	17	5.24	+	3.25	3e-05	0.0034
ENSECAG00000020699	PABPC1		regulation of hydrolase activity (GO:0051336)	616	21	6.58	+	3.19	4.4e-06	0.000886
ENSECAG00000028196	ATP5MD		positive regulation of cell communication (GO:0010647)	738	25	7.89	+	3.17	5.7e-07	0.000219
ENSECAG00000039438	MYL6		positive regulation of signaling (GO:0023056)	739	25	7.9	+	3.17	5.84e-07	0.000218
ENSECAG00000002732	MORF4L2		negative regulation of cell death (GO:0060548)	421	14	4.5	+	3.11	0.000232	0.0176
ENSECAG00000022135	VNN1		lipid metabolic process (GO:0006629)	573	19	6.12	+	3.1	1.86e-05	0.00236
ENSECAG00000022913	SARAF		negative regulation of response to stimulus (GO:0048585)	726	24	7.76	+	3.09	1.47e-06	0.000407
ENSECAG00000008637	HMGCS1		inorganic cation transmembrane transport (GO:0098662)	366	12	3.91	+	3.07	0.000729	0.0376
ENSECAG00000022731	COL6A1		regulation of immune system process (GO:0002682)	602	19	6.43	+	2.95	3.56e-05	0.00387
ENSECAG00000009780	UQCRB		regulation of transport (GO:0051049)	761	24	8.13	+	2.95	3.24e-06	0.000721
ENSECAG00000009138	MME		positive regulation of signal transduction (GO:0009967)	674	21	7.2	+	2.92	1.64e-05	0.00215
ENSECAG00000020547	EEF2		homeostatic process (GO:0042592)	771	24	8.24	+	2.91	4.02e-06	0.000823
ENSECAG00000018046	GRN		tissue development (GO:0009888)	739	23	7.9	+	2.91	6.48e-06	0.00113
ENSECAG00000038682	MYL12B		regulation of catalytic activity (GO:0050790)	1103	34	11.78	+	2.89	3.95e-08	3.86e-05
ENSECAG00000006442	ADAM9		inorganic ion transmembrane transport (GO:0098660)	423	13	4.52	+	2.88	0.00079	0.0403
ENSECAG00000011782	RPS29		cellular response to organic substance (GO:0071310)	883	27	9.43	+	2.86	1.33e-06	0.000375
ENSECAG00000018314	TIMP3		cellular response to endogenous stimulus (GO:0071495)	459	14	4.9	+	2.85	0.000537	0.032
ENSECAG00000024185	GNG11		cellular response to chemical stimulus (GO:0070887)	1116	34	11.92	+	2.85	5.2e-08	4.71e-05
ENSECAG00000006931	ATF4		negative regulation of signal transduction (GO:0009968)	559	17	5.97	+	2.85	0.000143	0.0115
ENSECAG00000003310	LY6E		positive regulation of developmental process (GO:0051094)	592	18	6.33	+	2.85	9.1e-05	0.00814
ENSECAG00000012792	MIF		regulation of protein metabolic process (GO:0051246)	1316	40	14.06	+	2.84	2.99e-09	1.27e-05
ENSECAG00000000953	MMP2		regulation of multicellular organismal process (GO:0051239)	1351	41	14.43	+	2.84	1.91e-09	1.21e-05
ENSECAG00000001911	TAX1BP1		regulation of localization (GO:0032879)	1193	36	12.75	+	2.82	2.51e-08	2.66e-05
ENSECAG00000013597	DAB2		negative regulation of developmental process (GO:0051093)	431	13	4.61	+	2.82	0.000933	0.0447
ENSECAG00000000943	PTGES		regulation of cell death (GO:0010941)	698	21	7.46	+	2.82	2.71e-05	0.00313
ENSECAG00000020103	DSTN		cellular nitrogen compound biosynthetic process (GO:0044271)	807	24	8.62	+	2.78	8.46e-06	0.00133
ENSECAG00000021011	APP		response to endogenous stimulus (GO:0009719)	506	15	5.41	+	2.77	0.000456	0.0282
ENSECAG00000029428	DLK1		positive regulation of protein metabolic process (GO:0051247)	743	22	7.94	+	2.77	2.19e-05	0.00273
ENSECAG00000023461	TMPO		regulation of apoptotic process (GO:0042981)	643	19	6.87	+	2.77	8.35e-05	0.00762
ENSECAG00000010644	VCP		regulation of cellular protein metabolic process (GO:0032268)	1234	36	13.18	+	2.73	5.74e-08	4.55e-05
ENSECAG00000003931	SKP1		regulation of programmed cell death (GO:0043067)	652	19	6.97	+	2.73	9.96e-05	0.00854
ENSECAG00000020283	CHCHD2		regulation of cell population proliferation (GO:0042127)	687	20	7.34	+	2.72	6.59e-05	0.0062
ENSECAG00000008396	CALM2		negative regulation of cell communication (GO:0010648)	589	17	6.29	+	2.7	0.000259	0.0186
ENSECAG00000017172	IFI27		negative regulation of signaling (GO:0023057)	593	17	6.34	+	2.68	0.00028	0.0195
ENSECAG00000020416	ARPC3		regulation of cell cycle (GO:0051726)	490	14	5.24	+	2.67	0.000993	0.0465
ENSECAG00000034285	TMED2		regulation of intracellular signal transduction (GO:1902531)	775	22	8.28	+	2.66	4.06e-05	0.00419
ENSECAG00000031302	AKR1C1		organonitrogen compound biosynthetic process (GO:1901566)	780	22	8.33	+	2.64	4.45e-05	0.00448
ENSECAG00000010107	TAGLN2		regulation of molecular function (GO:0065009)	1673	46	17.88	+	2.57	3.46e-09	8.79e-06
ENSECAG00000015071	CAVIN1		regulation of developmental process (GO:0050793)	1128	31	12.05	+	2.57	1.84e-06	0.000485
ENSECAG00000024623	ATP1A1		small molecule metabolic process (GO:0044281)	837	23	8.94	+	2.57	4.38e-05	0.00448
ENSECAG00000017645	HNRNPC		response to organic substance (GO:0010033)	1101	30	11.76	+	2.55	3.24e-06	0.000709
ENSECAG00000036123	CFD		regulation of biological quality (GO:0065008)	1806	48	19.3	+	2.49	5.33e-09	9.66e-06
ENSECAG00000000242	AP2M1		regulation of multicellular organismal development (GO:2000026)	876	23	9.36	+	2.46	8.56e-05	0.00776
ENSECAG00000012630	EDF1		positive regulation of cellular protein metabolic process (GO:0032270)	696	18	7.44	+	2.42	0.000611	0.034
ENSECAG00000020161	CCNI		positive regulation of molecular function (GO:0044093)	812	21	8.68	+	2.42	0.000334	0.0223
ENSECAG00000007777	NFE2L1		positive regulation of response to stimulus (GO:0048584)	931	24	9.95	+	2.41	0.000109	0.00931
ENSECAG00000010274	COLCA2		negative regulation of metabolic process (GO:0009892)	1332	33	14.23	+	2.32	7.48e-06	0.00122
ENSECAG00000014949	TPM1		negative regulation of nitrogen compound metabolic process (GO:0051172)	1090	27	11.65	+	2.32	5.83e-05	0.00573
ENSECAG00000032097	CNN2		negative regulation of macromolecule metabolic process (GO:0010605)	1212	30	12.95	+	2.32	2.12e-05	0.00267
ENSECAG00000009512	CNBP		positive regulation of nitrogen compound metabolic process (GO:0051173)	1493	36	15.95	+	2.26	5.57e-06	0.000996
ENSECAG00000021775	KRT8		cellular biosynthetic process (GO:0044249)	1310	31	14	+	2.21	3.98e-05	0.00418
ENSECAG00000032877	GABARAP		positive regulation of macromolecule metabolic process (GO:0010604)	1571	37	16.79	+	2.2	9.36e-06	0.00141
ENSECAG00000021629	BTF3		positive regulation of cellular process (GO:0048522)	2423	57	25.89	+	2.2	1.13e-08	1.6e-05
ENSECAG00000012171	ERGIC3		negative regulation of cellular metabolic process (GO:0031324)	1192	28	12.74	+	2.2	0.000117	0.00985
ENSECAG00000019923	STX7		organic substance biosynthetic process (GO:1901576)	1363	32	14.56	+	2.2	3.22e-05	0.00355
ENSECAG00000021777	ACTN4		biosynthetic process (GO:0009058)	1413	33	15.1	+	2.19	2.55e-05	0.00299
ENSECAG00000011768	BZW1		negative regulation of cellular process (GO:0048523)	2185	51	23.35	+	2.18	1.24e-07	6.82e-05
ENSECAG00000024574	GATA3		positive regulation of metabolic process (GO:0009893)	1682	39	17.97	+	2.17	5.55e-06	0.00101
ENSECAG00000028085	ADAM8		regulation of signal transduction (GO:0009966)	1607	37	17.17	+	2.15	1.2e-05	0.00163
ENSECAG00000024257	RBM3		positive regulation of biological process (GO:0048518)	2772	63	29.62	+	2.13	4.3e-09	9.09e-06
ENSECAG00000002088	ATP5MF		cell differentiation (GO:0030154)	1411	32	15.08	+	2.12	7.39e-05	0.0068
ENSECAG00000028346	IGF2		gene expression (GO:0010467)	1017	23	10.87	+	2.12	0.000834	0.0415
ENSECAG00000018814	BCAM		regulation of cell communication (GO:0010646)	1778	40	19	+	2.11	9.66e-06	0.00143
ENSECAG00000011722	COX4I1		positive regulation of cellular metabolic process (GO:0031325)	1558	35	16.65	+	2.1	3.25e-05	0.00356
ENSECAG00000000474	GABARAPL2		regulation of signaling (GO:0023051)	1789	40	19.11	+	2.09	1.04e-05	0.00148
ENSECAG00000021868	NCL		regulation of cellular component organization (GO:0051128)	1029	23	10.99	+	2.09	0.000931	0.045
			regulation of response to stimulus (GO:0048583)	2023	45	21.61	+	2.08	2.32e-06	0.000577
			cellular developmental process (GO:0048869)	1462	32	15.62	+	2.05	0.000175	0.0139
			negative regulation of biological process (GO:0048519)	2432	53	25.98	+	2.04	5.11e-07	0.000203
			animal organ development (GO:0048513)	1325	28	14.16	+	1.98	0.000768	0.0393
			response to stress (GO:0006950)	1361	28	14.54	+	1.93	0.000952	0.0453
			transport (GO:0006810)	2183	43	23.32	+	1.84	9.8e-05	0.00847
			system development (GO:0048731)	1805	35	19.29	+	1.81	0.0007	0.0376
			regulation of primary metabolic process (GO:0080090)	3191	61	34.09	+	1.79	3.79e-06	0.000801
			establishment of localization (GO:0051234)	2254	43	24.08	+	1.79	0.000196	0.0151
			regulation of macromolecule metabolic process (GO:0060255)	3275	62	34.99	+	1.77	4.57e-06	0.000905
			regulation of nitrogen compound metabolic process (GO:0051171)	3125	59	33.39	+	1.77	1.13e-05	0.00157
			regulation of cellular metabolic process (GO:0031323)	3290	62	35.15	+	1.76	4.97e-06	0.000955
			developmental process (GO:0032502)	2313	43	24.71	+	1.74	0.000355	0.0235
			anatomical structure development (GO:0048856)	2207	41	23.58	+	1.74	0.000437	0.0273
			regulation of metabolic process (GO:0019222)	3500	65	37.4	+	1.74	5.16e-06	0.000964
			metabolic process (GO:0008152)	5475	95	58.5	+	1.62	1.36e-07	7.17e-05
			organonitrogen compound metabolic process (GO:1901564)	3264	55	34.87	+	1.58	0.000552	0.0323
			organic substance metabolic process (GO:0071704)	4902	80	52.38	+	1.53	3.19e-05	0.00355
			primary metabolic process (GO:0044238)	4648	75	49.66	+	1.51	0.000126	0.0105
			biological regulation (GO:0065007)	7932	112	84.75	+	1.32	0.000211	0.0161
			biological_process (GO:0008150)	13143	170	140.43	+	1.21	2.55e-05	0.00305
			Unclassified (UNCLASSIFIED)	7354	49	78.57	-	0.62	2.55e-05	0.00302
			detection of stimulus (GO:0051606)	1037	0	11.08	-	< 0.01	2.69e-05	0.00314
			detection of chemical stimulus involved in sensory perception of smell (GO:0050911)	951	0	10.16	-	< 0.01	5.87e-05	0.00573
			detection of chemical stimulus involved in sensory perception (GO:0050907)	970	0	10.36	-	< 0.01	6.27e-05	0.00594
			detection of stimulus involved in sensory perception (GO:0050906)	995	0	10.63	-	< 0.01	3.98e-05	0.0042
			detection of chemical stimulus (GO:0009593)	984	0	10.51	-	< 0.01	3.88e-05	0.00414
			sensory perception of smell (GO:0007608)	962	0	10.28	-	< 0.01	6.05e-05	0.00582
			sensory perception of chemical stimulus (GO:0007606)	998	0	10.66	-	< 0.01	4.02e-05	0.00418

## Sheet: Endometrium
Included genes			Analysis Type:	PANTHER Overrepresentation Test (Released 20190308)
GeneID	short name		Annotation Version and Release Date:	GO Ontology database Released 2019-02-02
ENSECAG00000036703	SPINK9		Analyzed List:	Client Text Box Input (Equus caballus)
ENSECAG00000023696	SERPINA14		Reference List:	Equus caballus (all genes in database)
ENSECAG00000015152	SERPINA6		Test Type:	FISHER
ENSECAG00000012113	ACP5		Correction:	FDR
ENSECAG00000020957	LCN2		GO biological process complete	Equus caballus - REFLIST (20497)	Client Text Box Input (222)	Client Text Box Input (expected)	Client Text Box Input (over/under)	Client Text Box Input (fold Enrichment)	Client Text Box Input (raw P-value)	Client Text Box Input (FDR)
ENSECAG00000021499	LTF		positive regulation of estradiol secretion (GO:2000866)	2	2	0.02	+	92.33	0.000676	0.0482
ENSECAG00000016161	SLPI		regulation of estradiol secretion (GO:2000864)	2	2	0.02	+	92.33	0.000676	0.0479
ENSECAG00000017609	WFDC2		androgen catabolic process (GO:0006710)	2	2	0.02	+	92.33	0.000676	0.0477
ENSECAG00000013020	RLN		COPI-coated vesicle budding (GO:0035964)	2	2	0.02	+	92.33	0.000676	0.0474
ENSECAG00000022448	INHBA		regulation of amyloid fibril formation (GO:1905906)	6	3	0.06	+	46.16	9.72e-05	0.0131
ENSECAG00000013731	STC1		antibacterial humoral response (GO:0019731)	7	3	0.08	+	39.57	0.000138	0.0165
ENSECAG00000038024	MMP26		cellular response to interleukin-7 (GO:0098761)	8	3	0.09	+	34.62	0.000188	0.0209
ENSECAG00000020474	CYP19A1		response to interleukin-7 (GO:0098760)	8	3	0.09	+	34.62	0.000188	0.0207
ENSECAG00000034028	SPINK7		regulation of amyloid-beta formation (GO:1902003)	11	4	0.12	+	33.57	1.6e-05	0.0046
ENSECAG00000007210	CTSL		regulation of amyloid precursor protein catabolic process (GO:1902991)	13	4	0.14	+	28.41	2.74e-05	0.00589
ENSECAG00000038893	CST3		ATP synthesis coupled proton transport (GO:0015986)	17	5	0.18	+	27.16	3.06e-06	0.00156
ENSECAG00000035543	SOD3		energy coupled proton transport, down electrochemical gradient (GO:0015985)	17	5	0.18	+	27.16	3.06e-06	0.0015
ENSECAG00000008683	FTH1		regulation of protein homooligomerization (GO:0032462)	11	3	0.12	+	25.18	0.000405	0.034
ENSECAG00000020587	GM2A		ATP biosynthetic process (GO:0006754)	19	5	0.21	+	24.3	4.86e-06	0.00206
ENSECAG00000013482	SERPINA3		purine ribonucleoside triphosphate biosynthetic process (GO:0009206)	24	6	0.26	+	23.08	6.77e-07	0.000614
ENSECAG00000036273	SPI2		purine nucleoside triphosphate biosynthetic process (GO:0009145)	25	6	0.27	+	22.16	8.32e-07	0.000704
ENSECAG00000000685	B2M		ribonucleoside triphosphate biosynthetic process (GO:0009201)	27	6	0.29	+	20.52	1.23e-06	0.000867
ENSECAG00000018314	TIMP3		negative regulation of hydrogen peroxide-induced cell death (GO:1903206)	14	3	0.15	+	19.78	0.000739	0.0501
ENSECAG00000020363	EEF1A1		steroid catabolic process (GO:0006706)	14	3	0.15	+	19.78	0.000739	0.0499
ENSECAG00000018880	CCNG1		positive regulation of nitric oxide biosynthetic process (GO:0045429)	14	3	0.15	+	19.78	0.000739	0.0496
ENSECAG00000018348	TPT1		negative regulation of cellular response to drug (GO:2001039)	14	3	0.15	+	19.78	0.000739	0.0493
ENSECAG00000000085	AGA		negative regulation of response to reactive oxygen species (GO:1901032)	14	3	0.15	+	19.78	0.000739	0.0491
ENSECAG00000015990	FABP1		positive regulation of nitric oxide metabolic process (GO:1904407)	14	3	0.15	+	19.78	0.000739	0.0488
ENSECAG00000007010	CLU		nucleoside triphosphate biosynthetic process (GO:0009142)	31	6	0.34	+	17.87	2.49e-06	0.00144
ENSECAG00000003428	UBB		purine ribonucleoside triphosphate metabolic process (GO:0009205)	33	6	0.36	+	16.79	3.43e-06	0.00156
ENSECAG00000012520	SRD5A1		response to amino acid (GO:0043200)	28	5	0.3	+	16.49	2.51e-05	0.00579
ENSECAG00000008401	S100A6		positive regulation of viral life cycle (GO:1903902)	29	5	0.31	+	15.92	2.92e-05	0.00607
ENSECAG00000013874	SPARC		ribonucleoside triphosphate metabolic process (GO:0009199)	36	6	0.39	+	15.39	5.38e-06	0.00213
ENSECAG00000019069	S100A11		vesicle budding from membrane (GO:0006900)	25	4	0.27	+	14.77	0.000247	0.0253
ENSECAG00000024243	GNAS		translational elongation (GO:0006414)	25	4	0.27	+	14.77	0.000247	0.0251
ENSECAG00000008236	APOE		cellular response to amino acid stimulus (GO:0071230)	25	4	0.27	+	14.77	0.000247	0.0249
ENSECAG00000021062	PVALB		positive regulation of lipid transport (GO:0032370)	25	4	0.27	+	14.77	0.000247	0.0247
ENSECAG00000013050	ITM2B		purine nucleoside triphosphate metabolic process (GO:0009144)	38	6	0.41	+	14.58	7.11e-06	0.00251
ENSECAG00000015510	FGF7		regulation of oxidative stress-induced cell death (GO:1903201)	32	5	0.35	+	14.43	4.45e-05	0.00785
ENSECAG00000015583	TCN1		negative regulation of oxidative stress-induced cell death (GO:1903202)	26	4	0.28	+	14.2	0.000282	0.0274
ENSECAG00000014483	HSD3B2		negative regulation of cellular response to oxidative stress (GO:1900408)	26	4	0.28	+	14.2	0.000282	0.0272
ENSECAG00000021968	SAT1		negative regulation of response to oxidative stress (GO:1902883)	27	4	0.29	+	13.68	0.000322	0.029
ENSECAG00000022567	RACK1		positive regulation of viral process (GO:0048524)	41	6	0.44	+	13.51	1.05e-05	0.00351
ENSECAG00000000794	EMB		regulation of cellular response to oxidative stress (GO:1900407)	36	5	0.39	+	12.82	7.39e-05	0.0105
ENSECAG00000014259	TIMP1		regulation of DNA-templated transcription in response to stress (GO:0043620)	29	4	0.31	+	12.74	0.000411	0.0343
ENSECAG00000031302	AKR1C1		ATP hydrolysis coupled cation transmembrane transport (GO:0099132)	46	6	0.5	+	12.04	1.91e-05	0.00494
ENSECAG00000008678	PRDX1		positive regulation of endocytosis (GO:0045807)	39	5	0.42	+	11.84	0.000104	0.0137
ENSECAG00000024769	COL3A1		protein heterooligomerization (GO:0051291)	32	4	0.35	+	11.54	0.000577	0.0434
ENSECAG00000005379	HPGD		regulation of response to oxidative stress (GO:1902882)	41	5	0.44	+	11.26	0.000129	0.0161
ENSECAG00000004288	CTSV		nucleoside triphosphate metabolic process (GO:0009141)	53	6	0.57	+	10.45	3.97e-05	0.00763
ENSECAG00000017499	SULT1E1		cell redox homeostasis (GO:0045454)	59	6	0.64	+	9.39	6.9e-05	0.0105
ENSECAG00000035031	UBC		ATP metabolic process (GO:0046034)	92	9	1	+	9.03	1.41e-06	0.000893
ENSECAG00000014334	EEF1G		protein folding (GO:0006457)	83	8	0.9	+	8.9	6.07e-06	0.00226
ENSECAG00000018600	ACTG1		positive regulation of cellular protein catabolic process (GO:1903364)	57	5	0.62	+	8.1	0.000532	0.0407
ENSECAG00000012506	SERPINB9		steroid metabolic process (GO:0008202)	93	8	1.01	+	7.94	1.32e-05	0.00428
ENSECAG00000015935	ACTB		positive regulation of multi-organism process (GO:0043902)	88	7	0.95	+	7.34	7.33e-05	0.0108
ENSECAG00000024332	CST6		proton transmembrane transport (GO:1902600)	103	8	1.12	+	7.17	2.62e-05	0.00574
ENSECAG00000016653	EEF1B2		regulation of reproductive process (GO:2000241)	78	6	0.84	+	7.1	0.000287	0.0274
ENSECAG00000004698	PTGR1		positive regulation of protein catabolic process (GO:0045732)	92	7	1	+	7.03	9.53e-05	0.013
ENSECAG00000005796	ATP2C2		regulation of leukocyte migration (GO:0002685)	93	7	1.01	+	6.95	0.000102	0.0134
ENSECAG00000023150	SSR4		regulation of viral process (GO:0050792)	86	6	0.93	+	6.44	0.000468	0.0384
ENSECAG00000012670	ANXA2		regulation of symbiosis, encompassing mutualism through parasitism (GO:0043903)	101	7	1.09	+	6.4	0.000165	0.0192
ENSECAG00000024967	CTSZ		negative regulation of peptidase activity (GO:0010466)	132	9	1.43	+	6.3	2.18e-05	0.00542
ENSECAG00000014847	NUPR1		positive regulation of binding (GO:0051099)	88	6	0.95	+	6.3	0.000525	0.0404
ENSECAG00000024740	COL1A2		purine ribonucleotide biosynthetic process (GO:0009152)	89	6	0.96	+	6.22	0.000556	0.0423
ENSECAG00000009136	PRXL2A		response to acid chemical (GO:0001101)	91	6	0.99	+	6.09	0.000621	0.0458
ENSECAG00000020385	CD63		purine nucleotide biosynthetic process (GO:0006164)	92	6	1	+	6.02	0.000656	0.0476
ENSECAG00000013149	TMBIM6		negative regulation of cellular component movement (GO:0051271)	127	8	1.38	+	5.82	0.000106	0.0137
ENSECAG00000018870	IVNS1ABP		skin development (GO:0043588)	112	7	1.21	+	5.77	0.000299	0.0281
ENSECAG00000013693	COL1A1		negative regulation of cell migration (GO:0030336)	113	7	1.22	+	5.72	0.000315	0.0288
ENSECAG00000011301	SPINT2		negative regulation of endopeptidase activity (GO:0010951)	116	7	1.26	+	5.57	0.000366	0.0316
ENSECAG00000006706	SFTPD		regulation of protein catabolic process (GO:0042176)	167	10	1.81	+	5.53	2.2e-05	0.00538
ENSECAG00000012114	HSD17B2		negative regulation of cell motility (GO:2000146)	120	7	1.3	+	5.39	0.000444	0.0369
ENSECAG00000009583	P4HB		apoptotic signaling pathway (GO:0097190)	120	7	1.3	+	5.39	0.000444	0.0366
ENSECAG00000021672	PSAP		negative regulation of proteolysis (GO:0045861)	177	10	1.92	+	5.22	3.53e-05	0.00711
ENSECAG00000024948	SLCO2A1		reproductive structure development (GO:0048608)	187	10	2.03	+	4.94	5.48e-05	0.00881
ENSECAG00000017164	PPIB		reproductive system development (GO:0061458)	187	10	2.03	+	4.94	5.48e-05	0.0087
ENSECAG00000000593	PTN		blood vessel development (GO:0001568)	206	11	2.23	+	4.93	2.36e-05	0.00565
ENSECAG00000013087	IGFBP7		cellular response to organonitrogen compound (GO:0071417)	169	9	1.83	+	4.92	0.000133	0.0163
ENSECAG00000020547	EEF2		positive regulation of cell migration (GO:0030335)	211	11	2.29	+	4.81	2.91e-05	0.00615
ENSECAG00000008164	CALR		regulation of peptidase activity (GO:0052547)	213	11	2.31	+	4.77	3.16e-05	0.00647
ENSECAG00000009533	MYL12A		regulation of multi-organism process (GO:0043900)	194	10	2.1	+	4.76	7.35e-05	0.0106
ENSECAG00000013635	SLC25A5		positive regulation of locomotion (GO:0040017)	234	12	2.53	+	4.73	1.47e-05	0.00468
ENSECAG00000021856	PADI2		positive regulation of catabolic process (GO:0009896)	180	9	1.95	+	4.62	0.000209	0.0219
ENSECAG00000003072	TCIM		purine ribonucleotide metabolic process (GO:0009150)	160	8	1.73	+	4.62	0.00047	0.0382
ENSECAG00000037704	HSPA8		vasculature development (GO:0001944)	221	11	2.39	+	4.6	4.35e-05	0.00778
ENSECAG00000008503	CD74		positive regulation of cell motility (GO:2000147)	222	11	2.4	+	4.57	4.52e-05	0.00787
ENSECAG00000037037	eca-mir-703		blood vessel morphogenesis (GO:0048514)	162	8	1.75	+	4.56	0.000508	0.0395
ENSECAG00000017191	SPP1		cardiovascular system development (GO:0072358)	224	11	2.43	+	4.53	4.89e-05	0.00827
ENSECAG00000015966	SERPINB6		positive regulation of cellular component movement (GO:0051272)	225	11	2.44	+	4.51	5.08e-05	0.00848
ENSECAG00000019900	CFL1		regulation of cell migration (GO:0030334)	371	18	4.02	+	4.48	2.29e-07	0.000414
ENSECAG00000024852	FABP3		purine nucleotide metabolic process (GO:0006163)	169	8	1.83	+	4.37	0.000663	0.0478
ENSECAG00000020252	PDIA3		regulation of binding (GO:0051098)	169	8	1.83	+	4.37	0.000663	0.0475
ENSECAG00000029371	FTL		ribonucleotide metabolic process (GO:0009259)	170	8	1.84	+	4.34	0.000687	0.0477
ENSECAG00000024520	KDELR3		cellular response to nitrogen compound (GO:1901699)	192	9	2.08	+	4.33	0.00033	0.0295
ENSECAG00000010610	HSP90B1		ribose phosphate metabolic process (GO:0019693)	171	8	1.85	+	4.32	0.000713	0.0492
ENSECAG00000017618	LAMP1		import into cell (GO:0098657)	194	9	2.1	+	4.28	0.000355	0.0311
ENSECAG00000031859	HBA2		negative regulation of hydrolase activity (GO:0051346)	218	10	2.36	+	4.24	0.000183	0.0208
ENSECAG00000015198	CPM		regulation of cell motility (GO:2000145)	393	18	4.26	+	4.23	5.11e-07	0.00054
ENSECAG00000010085	PRDX4		regulation of cellular component movement (GO:0051270)	421	19	4.56	+	4.17	3.02e-07	0.000479
ENSECAG00000021956	FAU		cellular homeostasis (GO:0019725)	356	16	3.86	+	4.15	2.83e-06	0.00149
ENSECAG00000022776	QPCT		regulation of proteolysis (GO:0030162)	337	15	3.65	+	4.11	6.5e-06	0.00236
ENSECAG00000023820	CTSB		regulation of locomotion (GO:0040012)	427	19	4.62	+	4.11	3.71e-07	0.000428
ENSECAG00000018046	GRN		response to organonitrogen compound (GO:0010243)	278	12	3.01	+	3.99	7.34e-05	0.0107
ENSECAG00000021223	EIF4A2		regulation of cellular response to stress (GO:0080135)	312	13	3.38	+	3.85	5.21e-05	0.00858
ENSECAG00000034285	TMED2		cation homeostasis (GO:0055080)	269	11	2.91	+	3.78	0.00023	0.0237
ENSECAG00000015262	FOXO4		inorganic ion homeostasis (GO:0098771)	277	11	3	+	3.67	0.000292	0.0277
ENSECAG00000012110	MRPL15		tube development (GO:0035295)	381	15	4.13	+	3.63	2.6e-05	0.0058
ENSECAG00000024650	FADS2		response to nitrogen compound (GO:1901698)	311	12	3.37	+	3.56	0.000201	0.0218
ENSECAG00000011132	DDX5		tube morphogenesis (GO:0035239)	286	11	3.1	+	3.55	0.000379	0.0323
ENSECAG00000034702	DEFB1		ion homeostasis (GO:0050801)	312	12	3.38	+	3.55	0.000207	0.0219
ENSECAG00000008396	CALM2		peptide metabolic process (GO:0006518)	341	13	3.69	+	3.52	0.000123	0.0155
ENSECAG00000016674	LAPTM4A		translation (GO:0006412)	294	11	3.18	+	3.45	0.000474	0.0383
ENSECAG00000008511	HSP90AB1		cellular response to endogenous stimulus (GO:0071495)	459	17	4.97	+	3.42	1.6e-05	0.00452
ENSECAG00000008426	PAPSS2		peptide biosynthetic process (GO:0043043)	301	11	3.26	+	3.37	0.000573	0.0433
ENSECAG00000008848	PDIA4		response to endogenous stimulus (GO:0009719)	506	18	5.48	+	3.28	1.51e-05	0.00469
ENSECAG00000006995	TMEM59		negative regulation of catalytic activity (GO:0043086)	368	13	3.99	+	3.26	0.000252	0.025
ENSECAG00000008083	SLC29A1		cellular response to oxygen-containing compound (GO:1901701)	344	12	3.73	+	3.22	0.000485	0.0387
ENSECAG00000013486	C4BPA		negative regulation of protein metabolic process (GO:0051248)	519	18	5.62	+	3.2	2.1e-05	0.00532
ENSECAG00000020660	UBA52		chemical homeostasis (GO:0048878)	462	16	5	+	3.2	6.18e-05	0.00957
ENSECAG00000003121	ALDOA		cellular response to organic substance (GO:0071310)	883	30	9.56	+	3.14	4.83e-08	0.000102
ENSECAG00000018333	EZR		response to cytokine (GO:0034097)	355	12	3.84	+	3.12	0.000634	0.0462
ENSECAG00000007391	MAT2A		response to oxygen-containing compound (GO:1901700)	480	16	5.2	+	3.08	9.52e-05	0.0131
ENSECAG00000009280	SPARCL1		positive regulation of transport (GO:0051050)	362	12	3.92	+	3.06	0.000748	0.0489
ENSECAG00000006973	PHLDA2		regulation of catabolic process (GO:0009894)	363	12	3.93	+	3.05	0.000765	0.0498
ENSECAG00000015865	GLUL		cellular amide metabolic process (GO:0043603)	454	15	4.92	+	3.05	0.000173	0.0199
ENSECAG00000020699	PABPC1		positive regulation of cellular component organization (GO:0051130)	490	16	5.31	+	3.01	0.00012	0.0152
ENSECAG00000016586	NUCB2		cellular response to chemical stimulus (GO:0070887)	1116	36	12.09	+	2.98	6.84e-09	8.69e-05
ENSECAG00000025162	ATP5F1E		response to organic substance (GO:0010033)	1101	35	11.92	+	2.94	1.63e-08	6.91e-05
ENSECAG00000017998	DHCR24		negative regulation of molecular function (GO:0044092)	508	16	5.5	+	2.91	0.000178	0.0204
ENSECAG00000019889	ATP6AP2		lipid metabolic process (GO:0006629)	573	18	6.21	+	2.9	7.26e-05	0.0108
ENSECAG00000006745	LGALS1		oxidation-reduction process (GO:0055114)	740	23	8.01	+	2.87	8.28e-06	0.00284
ENSECAG00000024185	GNG11		protein transport (GO:0015031)	485	15	5.25	+	2.86	0.000342	0.0304
ENSECAG00000019677	EPHX1		negative regulation of cellular protein metabolic process (GO:0032269)	488	15	5.29	+	2.84	0.000364	0.0317
ENSECAG00000013324	TXN		amide transport (GO:0042886)	529	16	5.73	+	2.79	0.000277	0.027
ENSECAG00000018948	HSP90AA1		organic substance transport (GO:0071702)	901	27	9.76	+	2.77	2.5e-06	0.00138
ENSECAG00000012516	EIF1		negative regulation of multicellular organismal process (GO:0051241)	534	16	5.78	+	2.77	0.000306	0.0282
ENSECAG00000016608	PLA2G10		regulation of response to stress (GO:0080134)	603	18	6.53	+	2.76	0.000135	0.0163
ENSECAG00000036116	RPS21		homeostatic process (GO:0042592)	771	23	8.35	+	2.75	1.57e-05	0.00473
ENSECAG00000019838	COL4A1		peptide transport (GO:0015833)	503	15	5.45	+	2.75	0.000495	0.0388
ENSECAG00000006670	RABAC1		macromolecule localization (GO:0033036)	991	29	10.73	+	2.7	1.62e-06	0.000981
ENSECAG00000039892	PGFS		nitrogen compound transport (GO:0071705)	689	20	7.46	+	2.68	8.26e-05	0.0115
ENSECAG00000010662	SCGB1A1		establishment of protein localization (GO:0045184)	522	15	5.65	+	2.65	0.000716	0.0491
ENSECAG00000021011	APP		small molecule metabolic process (GO:0044281)	837	24	9.07	+	2.65	1.9e-05	0.00502
ENSECAG00000018401	CNDP2		regulation of localization (GO:0032879)	1193	34	12.92	+	2.63	3.33e-07	0.00047
ENSECAG00000020413	DCN		regulation of immune system process (GO:0002682)	602	17	6.52	+	2.61	0.000387	0.0328
ENSECAG00000014594	EPAS1		organonitrogen compound biosynthetic process (GO:1901566)	780	22	8.45	+	2.6	5.46e-05	0.00888
ENSECAG00000009966	THY1		regulation of cell population proliferation (GO:0042127)	687	19	7.44	+	2.55	0.000228	0.0237
ENSECAG00000018345	NPC2		cellular protein localization (GO:0034613)	615	17	6.66	+	2.55	0.00049	0.0386
ENSECAG00000039508	PGRMC1		negative regulation of response to stimulus (GO:0048585)	726	20	7.86	+	2.54	0.000163	0.0192
ENSECAG00000024434	VKORC1		protein localization (GO:0008104)	799	22	8.65	+	2.54	7.69e-05	0.0108
ENSECAG00000008958	SOD1		cellular macromolecule localization (GO:0070727)	618	17	6.69	+	2.54	0.000517	0.04
ENSECAG00000005781	SCPEP1		regulation of cell death (GO:0010941)	698	19	7.56	+	2.51	0.000276	0.0272
ENSECAG00000012660	DRA		positive regulation of multicellular organismal process (GO:0051240)	736	20	7.97	+	2.51	0.000195	0.0213
ENSECAG00000019530	KRTCAP2		positive regulation of cell communication (GO:0010647)	738	20	7.99	+	2.5	0.000202	0.0217
ENSECAG00000020431	SGK1		positive regulation of signaling (GO:0023056)	739	20	8	+	2.5	0.000205	0.0219
ENSECAG00000000384	ERP29		regulation of protein metabolic process (GO:0051246)	1316	35	14.25	+	2.46	1.34e-06	0.000896
ENSECAG00000014760	RRBP1		regulation of catalytic activity (GO:0050790)	1103	29	11.95	+	2.43	1.57e-05	0.00464
ENSECAG00000019398	TFPI2		regulation of transport (GO:0051049)	761	20	8.24	+	2.43	0.000486	0.0385
ENSECAG00000012389	BSG		cellular nitrogen compound biosynthetic process (GO:0044271)	807	21	8.74	+	2.4	0.00035	0.0308
ENSECAG00000003002	CD9		regulation of multicellular organismal process (GO:0051239)	1351	34	14.63	+	2.32	5.17e-06	0.00212
ENSECAG00000038107	LRG1		response to external stimulus (GO:0009605)	801	20	8.68	+	2.31	0.00068	0.0474
ENSECAG00000010555	ATP6V1C2		regulation of molecular function (GO:0065009)	1673	41	18.12	+	2.26	9.58e-07	0.000715
ENSECAG00000021561	ATP5F1A		regulation of biological quality (GO:0065008)	1806	44	19.56	+	2.25	5.96e-07	0.000582
ENSECAG00000012393	B4GALT1		cellular localization (GO:0051641)	958	23	10.38	+	2.22	0.000611	0.0453
ENSECAG00000014228	GCM1		regulation of multicellular organismal development (GO:2000026)	876	21	9.49	+	2.21	0.000732	0.0499
ENSECAG00000000303	SLC2A1		anatomical structure morphogenesis (GO:0009653)	964	23	10.44	+	2.2	0.000629	0.0462
ENSECAG00000004216	VIM		regulation of cellular protein metabolic process (GO:0032268)	1234	29	13.37	+	2.17	0.000101	0.0134
ENSECAG00000031389	CDKN1C		organic substance biosynthetic process (GO:1901576)	1363	32	14.76	+	2.17	4.04e-05	0.00754
ENSECAG00000016726	WSB1		biosynthetic process (GO:0009058)	1413	33	15.3	+	2.16	4.62e-05	0.00793
ENSECAG00000022627	ATP5F1B		transport (GO:0006810)	2183	50	23.64	+	2.11	3.43e-07	0.000436
ENSECAG00000018059	SC5D		cellular biosynthetic process (GO:0044249)	1310	30	14.19	+	2.11	0.000149	0.0176
ENSECAG00000006931	ATF4		establishment of localization (GO:0051234)	2254	50	24.41	+	2.05	9.06e-07	0.000718
ENSECAG00000011456	ARPC2		positive regulation of nitrogen compound metabolic process (GO:0051173)	1493	33	16.17	+	2.04	0.00013	0.0161
ENSECAG00000021116	PFN1		positive regulation of metabolic process (GO:0009893)	1682	37	18.22	+	2.03	4.06e-05	0.00746
ENSECAG00000021629	BTF3		negative regulation of cellular process (GO:0048523)	2185	47	23.67	+	1.99	5.52e-06	0.00212
ENSECAG00000000782	HNRNPA2B1		positive regulation of cellular metabolic process (GO:0031325)	1558	33	16.87	+	1.96	0.000303	0.0282
ENSECAG00000037715	EQMHCB2		positive regulation of cellular process (GO:0048522)	2423	51	26.24	+	1.94	3.35e-06	0.00158
ENSECAG00000014700	EIF4G2		positive regulation of macromolecule metabolic process (GO:0010604)	1571	33	17.02	+	1.94	0.000321	0.0291
ENSECAG00000003079	CANX		positive regulation of biological process (GO:0048518)	2772	56	30.02	+	1.87	4.34e-06	0.0019
ENSECAG00000009138	MME		negative regulation of biological process (GO:0048519)	2432	49	26.34	+	1.86	2.42e-05	0.0057
ENSECAG00000020301	KIAA1324		system development (GO:0048731)	1805	36	19.55	+	1.84	0.000484	0.0389
ENSECAG00000022305	TSPAN1		localization (GO:0051179)	2766	54	29.96	+	1.8	1.78e-05	0.00481
ENSECAG00000022913	SARAF		anatomical structure development (GO:0048856)	2207	43	23.9	+	1.8	0.000186	0.0209
ENSECAG00000010107	TAGLN2		developmental process (GO:0032502)	2313	45	25.05	+	1.8	0.000109	0.014
ENSECAG00000030778	TUBA1A		response to chemical (GO:0042221)	2542	47	27.53	+	1.71	0.000305	0.0282
ENSECAG00000009483	PRLR		metabolic process (GO:0008152)	5475	99	59.3	+	1.67	1.22e-08	7.73e-05
ENSECAG00000023559	SPCS1		organic substance metabolic process (GO:0071704)	4902	80	53.09	+	1.51	6.96e-05	0.0105
ENSECAG00000020874	TCN2		primary metabolic process (GO:0044238)	4648	74	50.34	+	1.47	0.000369	0.0316
ENSECAG00000018378	TRAM1		cellular metabolic process (GO:0044237)	4440	70	48.09	+	1.46	0.000747	0.0491
ENSECAG00000016329	MANSC1		response to stimulus (GO:0050896)	4803	75	52.02	+	1.44	0.000583	0.0435
ENSECAG00000000866	P19		biological_process (GO:0008150)	13143	180	142.35	+	1.26	4.4e-08	0.000112
ENSECAG00000000577	DAD1		Unclassified (UNCLASSIFIED)	7354	42	79.65	-	0.53	4.4e-08	0.000139
ENSECAG00000024288	SLC27A2		detection of stimulus (GO:0051606)	1037	0	11.23	-	< 0.01	1.71e-05	0.00473
ENSECAG00000013475	SEC61A1		detection of chemical stimulus involved in sensory perception of smell (GO:0050911)	951	0	10.3	-	< 0.01	6.12e-05	0.0096
ENSECAG00000013740	SSR2		detection of chemical stimulus involved in sensory perception (GO:0050907)	970	0	10.51	-	< 0.01	3.9e-05	0.00761
ENSECAG00000014429	HNRNPH1		detection of stimulus involved in sensory perception (GO:0050906)	995	0	10.78	-	< 0.01	4.24e-05	0.00769
ENSECAG00000008111	AK1		detection of chemical stimulus (GO:0009593)	984	0	10.66	-	< 0.01	4.03e-05	0.00763
ENSECAG00000001037	HSPA1A		sensory perception of smell (GO:0007608)	962	0	10.42	-	< 0.01	3.89e-05	0.00771
ENSECAG00000006197	FUCA2		sensory perception of chemical stimulus (GO:0007606)	998	0	10.81	-	< 0.01	2.59e-05	0.00586
ENSECAG00000018949	DBI
ENSECAG00000012041	BEX3
ENSECAG00000015165	TMED9
ENSECAG00000026930	SEC61B
ENSECAG00000024623	ATP1A1
ENSECAG00000039438	MYL6
ENSECAG00000006949	CTNNB1
ENSECAG00000014152	HSD11B2
ENSECAG00000021658	NME2
ENSECAG00000028144	TXNIP
ENSECAG00000009926	RAB1A
ENSECAG00000012136	DDB1
ENSECAG00000036123	CFD
ENSECAG00000022939	S100A1
ENSECAG00000019391	TNFSF10
ENSECAG00000024630	EPCAM
ENSECAG00000020669	LDHA
ENSECAG00000038247	HBA
ENSECAG00000033791	RHOA
ENSECAG00000006212	SPAM1
ENSECAG00000024257	RBM3
ENSECAG00000019284	NEU1
ENSECAG00000011423	HSD17B1
ENSECAG00000018435	WDR1
ENSECAG00000006466	CLDN4
ENSECAG00000013307	NUCB1
ENSECAG00000009512	CNBP
ENSECAG00000009780	UQCRB
ENSECAG00000023239	SSR3
ENSECAG00000010025	GPC3
ENSECAG00000012512	COX6A1
ENSECAG00000003931	SKP1
ENSECAG00000022047	APOD
ENSECAG00000021314	COL4A2
ENSECAG00000017858	ATP5PF
ENSECAG00000028196	ATP5MD
ENSECAG00000008514	ATP5MC3
ENSECAG00000008831	TMED10
ENSECAG00000022051	GAPDH
ENSECAG00000019382	S100A10
ENSECAG00000022390	PLVAP
ENSECAG00000031619	CD164
ENSECAG00000009680	CLIC1
ENSECAG00000025104	HNRNPK
ENSECAG00000012822	EIF3K
ENSECAG00000021775	KRT8
ENSECAG00000020713	CLDN8
ENSECAG00000018686	PPA1

## Sheet: Comparison
		Chorioallantois	Endometrium		Pathways arranaged by degree of overrepresentation (most overrepresented to least overrepresented). Pink/red highlighting indicates pathways identified in both tissues.
		positive regulation of estradiol secretion (GO:2000866)	positive regulation of estradiol secretion (GO:2000866)
		regulation of estradiol secretion (GO:2000864)	regulation of estradiol secretion (GO:2000864)
		androgen catabolic process (GO:0006710)	androgen catabolic process (GO:0006710)
		regulation of amyloid fibril formation (GO:1905906)	COPI-coated vesicle budding (GO:0035964)
		protein heterotrimerization (GO:0070208)	regulation of amyloid fibril formation (GO:1905906)
		cellular response to interleukin-7 (GO:0098761)	antibacterial humoral response (GO:0019731)
		response to interleukin-7 (GO:0098760)	cellular response to interleukin-7 (GO:0098761)
		ATP synthesis coupled proton transport (GO:0015986)	response to interleukin-7 (GO:0098760)
		energy coupled proton transport, down electrochemical gradient (GO:0015985)	regulation of amyloid-beta formation (GO:1902003)
		ATP biosynthetic process (GO:0006754)	regulation of amyloid precursor protein catabolic process (GO:1902991)
		positive regulation of long-term synaptic potentiation (GO:1900273)	ATP synthesis coupled proton transport (GO:0015986)
		regulation of amyloid-beta formation (GO:1902003)	energy coupled proton transport, down electrochemical gradient (GO:0015985)
		regulation of protein homooligomerization (GO:0032462)	regulation of protein homooligomerization (GO:0032462)
		purine ribonucleoside triphosphate biosynthetic process (GO:0009206)	ATP biosynthetic process (GO:0006754)
		purine nucleoside triphosphate biosynthetic process (GO:0009145)	purine ribonucleoside triphosphate biosynthetic process (GO:0009206)
		negative regulation of oxidative stress-induced cell death (GO:1903202)	purine nucleoside triphosphate biosynthetic process (GO:0009145)
		negative regulation of cellular response to oxidative stress (GO:1900408)	ribonucleoside triphosphate biosynthetic process (GO:0009201)
		regulation of amyloid precursor protein catabolic process (GO:1902991)	negative regulation of hydrogen peroxide-induced cell death (GO:1903206)
		chaperone-mediated protein folding (GO:0061077)	steroid catabolic process (GO:0006706)
		ribonucleoside triphosphate biosynthetic process (GO:0009201)	positive regulation of nitric oxide biosynthetic process (GO:0045429)
		negative regulation of response to oxidative stress (GO:1902883)	negative regulation of cellular response to drug (GO:2001039)
		regulation of oxidative stress-induced cell death (GO:1903201)	negative regulation of response to reactive oxygen species (GO:1901032)
		negative regulation of hydrogen peroxide-induced cell death (GO:1903206)	positive regulation of nitric oxide metabolic process (GO:1904407)
		steroid catabolic process (GO:0006706)	nucleoside triphosphate biosynthetic process (GO:0009142)
		positive regulation of nitric oxide biosynthetic process (GO:0045429)	purine ribonucleoside triphosphate metabolic process (GO:0009205)
		negative regulation of cellular response to drug (GO:2001039)	response to amino acid (GO:0043200)
		regulation of oxidative stress-induced intrinsic apoptotic signaling pathway (GO:1902175)	positive regulation of viral life cycle (GO:1903902)
		negative regulation of cell cycle arrest (GO:0071157)	ribonucleoside triphosphate metabolic process (GO:0009199)
		negative regulation of response to reactive oxygen species (GO:1901032)	vesicle budding from membrane (GO:0006900)
		positive regulation of nitric oxide metabolic process (GO:1904407)	translational elongation (GO:0006414)
		regulation of long-term synaptic potentiation (GO:1900271)	cellular response to amino acid stimulus (GO:0071230)
		regulation of hydrogen peroxide-induced cell death (GO:1903205)	positive regulation of lipid transport (GO:0032370)
		regulation of cellular response to drug (GO:2001038)	purine nucleoside triphosphate metabolic process (GO:0009144)
		regulation of membrane protein ectodomain proteolysis (GO:0051043)	regulation of oxidative stress-induced cell death (GO:1903201)
		regulation of cellular response to oxidative stress (GO:1900407)	negative regulation of oxidative stress-induced cell death (GO:1903202)
		nucleoside triphosphate biosynthetic process (GO:0009142)	negative regulation of cellular response to oxidative stress (GO:1900408)
		negative regulation of response to drug (GO:2001024)	negative regulation of response to oxidative stress (GO:1902883)
		purine ribonucleoside triphosphate metabolic process (GO:0009205)	positive regulation of viral process (GO:0048524)
		response to amino acid (GO:0043200)	regulation of cellular response to oxidative stress (GO:1900407)
		positive regulation of viral life cycle (GO:1903902)	regulation of DNA-templated transcription in response to stress (GO:0043620)
		regulation of response to oxidative stress (GO:1902882)	ATP hydrolysis coupled cation transmembrane transport (GO:0099132)
		ribonucleoside triphosphate metabolic process (GO:0009199)	positive regulation of endocytosis (GO:0045807)
		translational elongation (GO:0006414)	protein heterooligomerization (GO:0051291)
		cellular response to amino acid stimulus (GO:0071230)	regulation of response to oxidative stress (GO:1902882)
		positive regulation of lipid transport (GO:0032370)	nucleoside triphosphate metabolic process (GO:0009141)
		purine nucleoside triphosphate metabolic process (GO:0009144)	cell redox homeostasis (GO:0045454)
		collagen fibril organization (GO:0030199)	ATP metabolic process (GO:0046034)
		positive regulation of viral process (GO:0048524)	protein folding (GO:0006457)
		protein trimerization (GO:0070206)	positive regulation of cellular protein catabolic process (GO:1903364)
		cellular monovalent inorganic cation homeostasis (GO:0030004)	steroid metabolic process (GO:0008202)
		positive regulation of endocytosis (GO:0045807)	positive regulation of multi-organism process (GO:0043902)
		regulation of cell cycle arrest (GO:0071156)	proton transmembrane transport (GO:1902600)
		protein heterooligomerization (GO:0051291)	regulation of reproductive process (GO:2000241)
		biomineral tissue development (GO:0031214)	positive regulation of protein catabolic process (GO:0045732)
		nucleoside triphosphate metabolic process (GO:0009141)	regulation of leukocyte migration (GO:0002685)
		positive regulation of tumor necrosis factor production (GO:0032760)	regulation of viral process (GO:0050792)
		positive regulation of lipid localization (GO:1905954)	regulation of symbiosis, encompassing mutualism through parasitism (GO:0043903)
		positive regulation of endothelial cell migration (GO:0010595)	negative regulation of peptidase activity (GO:0010466)
		ATP hydrolysis coupled cation transmembrane transport (GO:0099132)	positive regulation of binding (GO:0051099)
		positive regulation of tumor necrosis factor superfamily cytokine production (GO:1903557)	purine ribonucleotide biosynthetic process (GO:0009152)
		regulation of intrinsic apoptotic signaling pathway (GO:2001242)	response to acid chemical (GO:0001101)
		negative regulation of intrinsic apoptotic signaling pathway (GO:2001243)	purine nucleotide biosynthetic process (GO:0006164)
		interaction with symbiont (GO:0051702)	negative regulation of cellular component movement (GO:0051271)
		positive regulation of epithelial cell migration (GO:0010634)	skin development (GO:0043588)
		ATP metabolic process (GO:0046034)	negative regulation of cell migration (GO:0030336)
		protein folding (GO:0006457)	negative regulation of endopeptidase activity (GO:0010951)
		regulation of proteasomal protein catabolic process (GO:0061136)	regulation of protein catabolic process (GO:0042176)
		cell-matrix adhesion (GO:0007160)	negative regulation of cell motility (GO:2000146)
		regulation of endothelial cell migration (GO:0010594)	apoptotic signaling pathway (GO:0097190)
		positive regulation of cellular protein catabolic process (GO:1903364)	negative regulation of proteolysis (GO:0045861)
		proton transmembrane transport (GO:1902600)	reproductive structure development (GO:0048608)
		steroid metabolic process (GO:0008202)	reproductive system development (GO:0061458)
		cell redox homeostasis (GO:0045454)	blood vessel development (GO:0001568)
		negative regulation of peptidase activity (GO:0010466)	cellular response to organonitrogen compound (GO:0071417)
		regulation of epithelial cell migration (GO:0010632)	positive regulation of cell migration (GO:0030335)
		regulation of cellular protein catabolic process (GO:1903362)	regulation of peptidase activity (GO:0052547)
		regulation of proteolysis involved in cellular protein catabolic process (GO:1903050)	regulation of multi-organism process (GO:0043900)
		positive regulation of multi-organism process (GO:0043902)	positive regulation of locomotion (GO:0040017)
		protein stabilization (GO:0050821)	positive regulation of catabolic process (GO:0009896)
		regulation of reproductive process (GO:2000241)	purine ribonucleotide metabolic process (GO:0009150)
		positive regulation of protein catabolic process (GO:0045732)	vasculature development (GO:0001944)
		regulation of viral life cycle (GO:1903900)	positive regulation of cell motility (GO:2000147)
		regulation of leukocyte migration (GO:0002685)	blood vessel morphogenesis (GO:0048514)
		regulation of peptidase activity (GO:0052547)	cardiovascular system development (GO:0072358)
		cellular oxidant detoxification (GO:0098869)	positive regulation of cellular component movement (GO:0051272)
		negative regulation of proteolysis (GO:0045861)	regulation of cell migration (GO:0030334)
		cell-substrate adhesion (GO:0031589)	purine nucleotide metabolic process (GO:0006163)
		regulation of protein catabolic process (GO:0042176)	regulation of binding (GO:0051098)
		regulation of viral process (GO:0050792)	ribonucleotide metabolic process (GO:0009259)
		negative regulation of endopeptidase activity (GO:0010951)	cellular response to nitrogen compound (GO:1901699)
		positive regulation of binding (GO:0051099)	ribose phosphate metabolic process (GO:0019693)
		purine ribonucleotide biosynthetic process (GO:0009152)	import into cell (GO:0098657)
		negative regulation of protein transport (GO:0051224)	negative regulation of hydrolase activity (GO:0051346)
		negative regulation of establishment of protein localization (GO:1904950)	regulation of cell motility (GO:2000145)
		response to oxidative stress (GO:0006979)	regulation of cellular component movement (GO:0051270)
		regulation of proteolysis (GO:0030162)	cellular homeostasis (GO:0019725)
		purine nucleotide biosynthetic process (GO:0006164)	regulation of proteolysis (GO:0030162)
		positive regulation of supramolecular fiber organization (GO:1902905)	regulation of locomotion (GO:0040012)
		skin development (GO:0043588)	response to organonitrogen compound (GO:0010243)
		negative regulation of cell migration (GO:0030336)	regulation of cellular response to stress (GO:0080135)
		ribonucleotide biosynthetic process (GO:0009260)	cation homeostasis (GO:0055080)
		purine-containing compound biosynthetic process (GO:0072522)	inorganic ion homeostasis (GO:0098771)
		ribose phosphate biosynthetic process (GO:0046390)	tube development (GO:0035295)
		regulation of endopeptidase activity (GO:0052548)	response to nitrogen compound (GO:1901698)
		regulation of symbiosis, encompassing mutualism through parasitism (GO:0043903)	tube morphogenesis (GO:0035239)
		extracellular matrix organization (GO:0030198)	ion homeostasis (GO:0050801)
		extracellular structure organization (GO:0043062)	peptide metabolic process (GO:0006518)
		regulation of apoptotic signaling pathway (GO:2001233)	translation (GO:0006412)
		negative regulation of cell motility (GO:2000146)	cellular response to endogenous stimulus (GO:0071495)
		apoptotic signaling pathway (GO:0097190)	peptide biosynthetic process (GO:0043043)
		positive regulation of cell migration (GO:0030335)	response to endogenous stimulus (GO:0009719)
		positive regulation of locomotion (GO:0040017)	negative regulation of catalytic activity (GO:0043086)
		negative regulation of cellular component movement (GO:0051271)	cellular response to oxygen-containing compound (GO:1901701)
		negative regulation of hydrolase activity (GO:0051346)	negative regulation of protein metabolic process (GO:0051248)
		supramolecular fiber organization (GO:0097435)	chemical homeostasis (GO:0048878)
		regulation of cellular response to stress (GO:0080135)	cellular response to organic substance (GO:0071310)
		positive regulation of cell motility (GO:2000147)	response to cytokine (GO:0034097)
		regulation of cell migration (GO:0030334)	response to oxygen-containing compound (GO:1901700)
		positive regulation of cellular component movement (GO:0051272)	positive regulation of transport (GO:0051050)
		positive regulation of proteolysis (GO:0045862)	regulation of catabolic process (GO:0009894)
		cellular response to organonitrogen compound (GO:0071417)	cellular amide metabolic process (GO:0043603)
		negative regulation of locomotion (GO:0040013)	positive regulation of cellular component organization (GO:0051130)
		regulation of cell motility (GO:2000145)	cellular response to chemical stimulus (GO:0070887)
		cellular homeostasis (GO:0019725)	response to organic substance (GO:0010033)
		purine ribonucleotide metabolic process (GO:0009150)	negative regulation of molecular function (GO:0044092)
		regulation of locomotion (GO:0040012)	lipid metabolic process (GO:0006629)
		inflammatory response (GO:0006954)	oxidation-reduction process (GO:0055114)
		cellular cation homeostasis (GO:0030003)	protein transport (GO:0015031)
		cation homeostasis (GO:0055080)	negative regulation of cellular protein metabolic process (GO:0032269)
		reproductive structure development (GO:0048608)	amide transport (GO:0042886)
		negative regulation of transport (GO:0051051)	organic substance transport (GO:0071702)
		reproductive system development (GO:0061458)	negative regulation of multicellular organismal process (GO:0051241)
		drug metabolic process (GO:0017144)	regulation of response to stress (GO:0080134)
		regulation of supramolecular fiber organization (GO:1902903)	homeostatic process (GO:0042592)
		regulation of cellular component movement (GO:0051270)	peptide transport (GO:0015833)
		purine nucleotide metabolic process (GO:0006163)	macromolecule localization (GO:0033036)
		regulation of binding (GO:0051098)	nitrogen compound transport (GO:0071705)
		cellular ion homeostasis (GO:0006873)	establishment of protein localization (GO:0045184)
		ribonucleotide metabolic process (GO:0009259)	small molecule metabolic process (GO:0044281)
		inorganic ion homeostasis (GO:0098771)	regulation of localization (GO:0032879)
		cellular response to nitrogen compound (GO:1901699)	regulation of immune system process (GO:0002682)
		ribose phosphate metabolic process (GO:0019693)	organonitrogen compound biosynthetic process (GO:1901566)
		regulation of multi-organism process (GO:0043900)	regulation of cell population proliferation (GO:0042127)
		import into cell (GO:0098657)	cellular protein localization (GO:0034613)
		metal ion homeostasis (GO:0055065)	negative regulation of response to stimulus (GO:0048585)
		cellular chemical homeostasis (GO:0055082)	protein localization (GO:0008104)
		ion homeostasis (GO:0050801)	cellular macromolecule localization (GO:0070727)
		positive regulation of catabolic process (GO:0009896)	regulation of cell death (GO:0010941)
		translation (GO:0006412)	positive regulation of multicellular organismal process (GO:0051240)
		positive regulation of transport (GO:0051050)	positive regulation of cell communication (GO:0010647)
		peptide metabolic process (GO:0006518)	positive regulation of signaling (GO:0023056)
		blood vessel development (GO:0001568)	regulation of protein metabolic process (GO:0051246)
		cellular response to oxygen-containing compound (GO:1901701)	regulation of catalytic activity (GO:0050790)
		cellular metal ion homeostasis (GO:0006875)	regulation of transport (GO:0051049)
		negative regulation of catalytic activity (GO:0043086)	cellular nitrogen compound biosynthetic process (GO:0044271)
		regulation of vesicle-mediated transport (GO:0060627)	regulation of multicellular organismal process (GO:0051239)
		peptide biosynthetic process (GO:0043043)	response to external stimulus (GO:0009605)
		negative regulation of protein metabolic process (GO:0051248)	regulation of molecular function (GO:0065009)
		cellular amide metabolic process (GO:0043603)	regulation of biological quality (GO:0065008)
		negative regulation of molecular function (GO:0044092)	cellular localization (GO:0051641)
		negative regulation of intracellular signal transduction (GO:1902532)	regulation of multicellular organismal development (GO:2000026)
		vasculature development (GO:0001944)	anatomical structure morphogenesis (GO:0009653)
		regulation of cytokine production (GO:0001817)	regulation of cellular protein metabolic process (GO:0032268)
		cardiovascular system development (GO:0072358)	organic substance biosynthetic process (GO:1901576)
		regulation of growth (GO:0040008)	biosynthetic process (GO:0009058)
		response to oxygen-containing compound (GO:1901700)	transport (GO:0006810)
		response to organonitrogen compound (GO:0010243)	cellular biosynthetic process (GO:0044249)
		monovalent inorganic cation transport (GO:0015672)	establishment of localization (GO:0051234)
		chemical homeostasis (GO:0048878)	positive regulation of nitrogen compound metabolic process (GO:0051173)
		negative regulation of cellular protein metabolic process (GO:0032269)	positive regulation of metabolic process (GO:0009893)
		amide biosynthetic process (GO:0043604)	negative regulation of cellular process (GO:0048523)
		regulation of response to stress (GO:0080134)	positive regulation of cellular metabolic process (GO:0031325)
		regulation of cellular catabolic process (GO:0031329)	positive regulation of cellular process (GO:0048522)
		regulation of ion transport (GO:0043269)	positive regulation of macromolecule metabolic process (GO:0010604)
		regulation of catabolic process (GO:0009894)	positive regulation of biological process (GO:0048518)
		negative regulation of multicellular organismal process (GO:0051241)	negative regulation of biological process (GO:0048519)
		response to nitrogen compound (GO:1901698)	system development (GO:0048731)
		positive regulation of intracellular signal transduction (GO:1902533)	localization (GO:0051179)
		positive regulation of multicellular organismal process (GO:0051240)	anatomical structure development (GO:0048856)
		positive regulation of cellular component organization (GO:0051130)	developmental process (GO:0032502)
		regulation of hydrolase activity (GO:0051336)	response to chemical (GO:0042221)
		positive regulation of cell communication (GO:0010647)	metabolic process (GO:0008152)
		positive regulation of signaling (GO:0023056)	organic substance metabolic process (GO:0071704)
		negative regulation of cell death (GO:0060548)	primary metabolic process (GO:0044238)
		lipid metabolic process (GO:0006629)	cellular metabolic process (GO:0044237)
		negative regulation of response to stimulus (GO:0048585)	response to stimulus (GO:0050896)
		inorganic cation transmembrane transport (GO:0098662)	biological_process (GO:0008150)
		regulation of immune system process (GO:0002682)	Unclassified (UNCLASSIFIED)
		regulation of transport (GO:0051049)	detection of stimulus (GO:0051606)
		positive regulation of signal transduction (GO:0009967)	detection of chemical stimulus involved in sensory perception of smell (GO:0050911)
		homeostatic process (GO:0042592)	detection of chemical stimulus involved in sensory perception (GO:0050907)
		tissue development (GO:0009888)	detection of stimulus involved in sensory perception (GO:0050906)
		regulation of catalytic activity (GO:0050790)	detection of chemical stimulus (GO:0009593)
		inorganic ion transmembrane transport (GO:0098660)	sensory perception of smell (GO:0007608)
		cellular response to organic substance (GO:0071310)	sensory perception of chemical stimulus (GO:0007606)
		cellular response to endogenous stimulus (GO:0071495)
		cellular response to chemical stimulus (GO:0070887)
		negative regulation of signal transduction (GO:0009968)
		positive regulation of developmental process (GO:0051094)
		regulation of protein metabolic process (GO:0051246)
		regulation of multicellular organismal process (GO:0051239)
		regulation of localization (GO:0032879)
		negative regulation of developmental process (GO:0051093)
		regulation of cell death (GO:0010941)
		cellular nitrogen compound biosynthetic process (GO:0044271)
		response to endogenous stimulus (GO:0009719)
		positive regulation of protein metabolic process (GO:0051247)
		regulation of apoptotic process (GO:0042981)
		regulation of cellular protein metabolic process (GO:0032268)
		regulation of programmed cell death (GO:0043067)
		regulation of cell population proliferation (GO:0042127)
		negative regulation of cell communication (GO:0010648)
		negative regulation of signaling (GO:0023057)
		regulation of cell cycle (GO:0051726)
		regulation of intracellular signal transduction (GO:1902531)
		organonitrogen compound biosynthetic process (GO:1901566)
		regulation of molecular function (GO:0065009)
		regulation of developmental process (GO:0050793)
		small molecule metabolic process (GO:0044281)
		response to organic substance (GO:0010033)
		regulation of biological quality (GO:0065008)
		regulation of multicellular organismal development (GO:2000026)
		positive regulation of cellular protein metabolic process (GO:0032270)
		positive regulation of molecular function (GO:0044093)
		positive regulation of response to stimulus (GO:0048584)
		negative regulation of metabolic process (GO:0009892)
		negative regulation of nitrogen compound metabolic process (GO:0051172)
		negative regulation of macromolecule metabolic process (GO:0010605)
		positive regulation of nitrogen compound metabolic process (GO:0051173)
		cellular biosynthetic process (GO:0044249)
		positive regulation of macromolecule metabolic process (GO:0010604)
		positive regulation of cellular process (GO:0048522)
		negative regulation of cellular metabolic process (GO:0031324)
		organic substance biosynthetic process (GO:1901576)
		biosynthetic process (GO:0009058)
		negative regulation of cellular process (GO:0048523)
		positive regulation of metabolic process (GO:0009893)
		regulation of signal transduction (GO:0009966)
		positive regulation of biological process (GO:0048518)
		cell differentiation (GO:0030154)
		gene expression (GO:0010467)
		regulation of cell communication (GO:0010646)
		positive regulation of cellular metabolic process (GO:0031325)
		regulation of signaling (GO:0023051)
		regulation of cellular component organization (GO:0051128)
		regulation of response to stimulus (GO:0048583)
		cellular developmental process (GO:0048869)
		negative regulation of biological process (GO:0048519)
		animal organ development (GO:0048513)
		response to stress (GO:0006950)
		transport (GO:0006810)
		system development (GO:0048731)
		regulation of primary metabolic process (GO:0080090)
		establishment of localization (GO:0051234)
		regulation of macromolecule metabolic process (GO:0060255)
		regulation of nitrogen compound metabolic process (GO:0051171)
		regulation of cellular metabolic process (GO:0031323)
		developmental process (GO:0032502)
		anatomical structure development (GO:0048856)
		regulation of metabolic process (GO:0019222)
		metabolic process (GO:0008152)
		organonitrogen compound metabolic process (GO:1901564)
		organic substance metabolic process (GO:0071704)
		primary metabolic process (GO:0044238)
		biological regulation (GO:0065007)
		biological_process (GO:0008150)
		Unclassified (UNCLASSIFIED)
		detection of stimulus (GO:0051606)
		detection of chemical stimulus involved in sensory perception of smell (GO:0050911)
		detection of chemical stimulus involved in sensory perception (GO:0050907)
		detection of stimulus involved in sensory perception (GO:0050906)
		detection of chemical stimulus (GO:0009593)
		sensory perception of smell (GO:0007608)
		sensory perception of chemical stimulus (GO:0007606)
