# Supplementary material for: Characterization of the placental transcriptome through mid to late gestation in the mare
Source: PLoS One. 2019 Nov 14;14(11):e0224497. doi: 10.1371/journal.pone.0224497 (PMC6855469; doi:10.1371/journal.pone.0224497)
Supplement: S5 Table — Each tab represents a separate module, including module correlation to gestational age and associated P-value, the list of genes included in the module and pathways identified by PANTHER Go Biological Process Complete for the genes included in each module (if applicable) (XLSX) [file pone.0224497.s005.xlsx]

## Sheet: turquoise
Module Correlation	-0.91				Analysis Type:	PANTHER Overrepresentation Test (Released 20190308)
Module Pvalue	2e-06				Annotation Version and Release Date:	GO Ontology database Released 2019-02-02
					Analyzed List:	Client Text Box Input (Equus caballus)
Gene List	short name				Reference List:	Equus caballus (all genes in database)
ENSECAG00000012558	A2M				Test Type:	FISHER
ENSECAG00000024232	A2ML1				Correction:	FDR
ENSECAG00000006233	AAK1				GO biological process complete	Equus caballus - REFLIST (20497)	Client Text Box Input (4628)	Client Text Box Input (expected)	Client Text Box Input (over/under)	Client Text Box Input (fold Enrichment)	Client Text Box Input (raw P-value)	Client Text Box Input (FDR)
ENSECAG00000010625	AAMDC				regulation of protein exit from endoplasmic reticulum (GO:0070861)	14	13	3.16	+	4.11	0.000414	0.0229
ENSECAG00000008929	AAR2				mitotic spindle organization (GO:0007052)	30	21	6.77	+	3.1	0.000164	0.01
ENSECAG00000009502	AASDH				phosphatidylinositol phosphorylation (GO:0046854)	26	18	5.87	+	3.07	0.000562	0.0287
ENSECAG00000013032	AASDHPPT				microtubule cytoskeleton organization involved in mitosis (GO:1902850)	45	29	10.16	+	2.85	2.84e-05	0.00223
ENSECAG00000021479	AASS				protein localization to chromosome (GO:0034502)	33	20	7.45	+	2.68	0.00101	0.048
ENSECAG00000008531	AATF				histone lysine methylation (GO:0034968)	53	32	11.97	+	2.67	2.98e-05	0.00232
ENSECAG00000023650	ABAT				regulation of chromosome segregation (GO:0051983)	50	29	11.29	+	2.57	0.000113	0.00742
ENSECAG00000008852	ABCA1				peptidyl-lysine methylation (GO:0018022)	59	33	13.32	+	2.48	6.78e-05	0.00483
ENSECAG00000015652	ABCA2				mitotic sister chromatid segregation (GO:0000070)	59	33	13.32	+	2.48	6.78e-05	0.0048
ENSECAG00000013242	ABCA3				mitotic nuclear division (GO:0140014)	78	43	17.61	+	2.44	8.7e-06	0.000824
ENSECAG00000007880	ABCA5				sister chromatid segregation (GO:0000819)	75	41	16.93	+	2.42	1.75e-05	0.00142
ENSECAG00000007288	ABCA6				histone methylation (GO:0016571)	64	34	14.45	+	2.35	0.000117	0.00761
ENSECAG00000018992	ABCA8				mitotic cell cycle checkpoint (GO:0007093)	49	26	11.06	+	2.35	0.000819	0.0401
ENSECAG00000022556	ABCA9				negative regulation of chromosome organization (GO:2001251)	55	29	12.42	+	2.34	0.000558	0.0287
ENSECAG00000017883	ABCB10				phosphatidylinositol metabolic process (GO:0046488)	77	40	17.39	+	2.3	5.82e-05	0.00425
ENSECAG00000000643	ABCB7				mitotic cell cycle process (GO:1903047)	205	106	46.29	+	2.29	4.23e-11	8.52e-09
ENSECAG00000005169	ABCC10				DNA-dependent DNA replication (GO:0006261)	57	29	12.87	+	2.25	0.000678	0.034
ENSECAG00000007961	ABCC5				mitotic cell cycle (GO:0000278)	238	121	53.74	+	2.25	3.26e-12	6.89e-10
ENSECAG00000023648	ABCE1				peptidyl-serine phosphorylation (GO:0018105)	60	30	13.55	+	2.21	0.000882	0.0427
ENSECAG00000024907	ABCF1				DNA replication (GO:0006260)	105	52	23.71	+	2.19	1.05e-05	0.00097
ENSECAG00000019065	ABCG1				protein autophosphorylation (GO:0046777)	81	39	18.29	+	2.13	0.000207	0.0123
ENSECAG00000009385	ABHD12B				nuclear chromosome segregation (GO:0098813)	116	55	26.19	+	2.1	1.59e-05	0.00132
ENSECAG00000019748	ABHD13				regulation of chromosome organization (GO:0033044)	160	74	36.13	+	2.05	1.02e-06	0.000124
ENSECAG00000021312	ABHD14A				cell cycle checkpoint (GO:0000075)	78	36	17.61	+	2.04	0.000628	0.0317
ENSECAG00000022421	ABHD14B				negative regulation of mitotic cell cycle (GO:0045930)	92	42	20.77	+	2.02	0.000298	0.017
ENSECAG00000004120	ABHD18				chromosome organization (GO:0051276)	521	237	117.64	+	2.01	4.57e-18	1.61e-15
ENSECAG00000011528	ABHD2				positive regulation of DNA metabolic process (GO:0051054)	88	40	19.87	+	2.01	0.000513	0.0272
ENSECAG00000018236	ABI2				covalent chromatin modification (GO:0016569)	225	102	50.8	+	2.01	2.21e-08	3.22e-06
ENSECAG00000005708	ABL2				protein methylation (GO:0006479)	93	42	21	+	2	0.000328	0.0186
ENSECAG00000016129	ABLIM3				protein alkylation (GO:0008213)	93	42	21	+	2	0.000328	0.0185
ENSECAG00000021889	ABR				histone modification (GO:0016570)	222	100	50.13	+	2	4.01e-08	5.53e-06
ENSECAG00000019053	ABRAXAS1				macromolecule methylation (GO:0043414)	162	72	36.58	+	1.97	5.57e-06	0.000544
ENSECAG00000016829	ABTB2				chromosome segregation (GO:0007059)	144	64	32.51	+	1.97	1.39e-05	0.0012
ENSECAG00000010631	ACACA				cell cycle process (GO:0022402)	383	169	86.48	+	1.95	2.38e-12	5.21e-10
ENSECAG00000015548	ACACB				regulation of intracellular protein transport (GO:0033157)	100	44	22.58	+	1.95	0.000484	0.0258
ENSECAG00000005530	ACAD9				chromatin organization (GO:0006325)	324	142	73.16	+	1.94	2.29e-10	4.35e-08
ENSECAG00000015014	ACADL				cell cycle (GO:0007049)	431	188	97.32	+	1.93	3.62e-13	9.02e-11
ENSECAG00000015122	ACAP2				peptidyl-lysine modification (GO:0018205)	164	71	37.03	+	1.92	1.32e-05	0.00115
ENSECAG00000007315	ACAP3				nucleocytoplasmic transport (GO:0006913)	100	43	22.58	+	1.9	0.00071	0.0352
ENSECAG00000000084	ACBD3				organelle fission (GO:0048285)	156	67	35.22	+	1.9	2.58e-05	0.00205
ENSECAG00000011908	ACCSL				DNA conformation change (GO:0071103)	117	50	26.42	+	1.89	0.000278	0.0159
ENSECAG00000020293	ACD				glycerophospholipid metabolic process (GO:0006650)	122	52	27.55	+	1.89	0.000246	0.0143
ENSECAG00000017054	ACER2				nuclear transport (GO:0051169)	101	43	22.8	+	1.89	0.000767	0.0377
ENSECAG00000009702	ACLY				nuclear division (GO:0000280)	144	61	32.51	+	1.88	8.55e-05	0.00599
ENSECAG00000023762	ACO2				regulation of mitotic cell cycle phase transition (GO:1901990)	109	46	24.61	+	1.87	0.000567	0.0289
ENSECAG00000000113	ACOT11				regulation of DNA metabolic process (GO:0051052)	164	68	37.03	+	1.84	5.46e-05	0.00405
ENSECAG00000020263	ACOT13				small GTPase mediated signal transduction (GO:0007264)	123	51	27.77	+	1.84	0.000527	0.0276
ENSECAG00000023564	ACOT7				DNA metabolic process (GO:0006259)	377	156	85.12	+	1.83	7.68e-10	1.41e-07
ENSECAG00000022905	ACOX1				regulation of cell cycle phase transition (GO:1901987)	126	52	28.45	+	1.83	0.000431	0.0236
ENSECAG00000010079	ACP1				DNA repair (GO:0006281)	236	96	53.29	+	1.8	3e-06	0.00032
ENSECAG00000013128	ACP2				cellular response to DNA damage stimulus (GO:0006974)	365	148	82.41	+	1.8	6.59e-09	1.1e-06
ENSECAG00000012113	ACP5				regulation of cell cycle process (GO:0010564)	267	108	60.29	+	1.79	7.96e-07	0.0001
ENSECAG00000019245	ACSF2				modification-dependent macromolecule catabolic process (GO:0043632)	233	94	52.61	+	1.79	5.11e-06	0.000511
ENSECAG00000008679	ACSL1				regulation of mitotic cell cycle (GO:0007346)	211	85	47.64	+	1.78	1.47e-05	0.00125
ENSECAG00000010765	ACSL3				ubiquitin-dependent protein catabolic process (GO:0006511)	224	90	50.58	+	1.78	9.4e-06	0.000884
ENSECAG00000022003	ACSL5				modification-dependent protein catabolic process (GO:0019941)	229	91	51.71	+	1.76	1.15e-05	0.00105
ENSECAG00000023870	ACSS1				positive regulation of cellular protein localization (GO:1903829)	131	52	29.58	+	1.76	0.00104	0.0494
ENSECAG00000008242	ACSS3				methylation (GO:0032259)	205	81	46.29	+	1.75	4.2e-05	0.00323
ENSECAG00000024503	ACTR1A				regulation of GTPase activity (GO:0043087)	238	93	53.74	+	1.73	1.61e-05	0.00134
ENSECAG00000009219	ACTR2				negative regulation of cell cycle (GO:0045786)	205	80	46.29	+	1.73	5.85e-05	0.00424
ENSECAG00000011686	ACVR1B				peptidyl-amino acid modification (GO:0018193)	442	172	99.8	+	1.72	3.9e-09	6.88e-07
ENSECAG00000009133	ACVRL1				glycerolipid metabolic process (GO:0046486)	150	58	33.87	+	1.71	0.000821	0.0401
ENSECAG00000014340	ADAL				cellular response to stress (GO:0033554)	720	277	162.57	+	1.7	1.52e-13	3.87e-11
ENSECAG00000007963	ADAM10				phospholipid metabolic process (GO:0006644)	170	65	38.38	+	1.69	0.000488	0.0259
ENSECAG00000028085	ADAM8				regulation of cellular protein localization (GO:1903827)	225	86	50.8	+	1.69	6.33e-05	0.00454
ENSECAG00000006442	ADAM9				microtubule cytoskeleton organization (GO:0000226)	212	81	47.87	+	1.69	0.0001	0.00686
ENSECAG00000019006	ADAMTS18				protein modification by small protein conjugation or removal (GO:0070647)	468	177	105.67	+	1.68	1.25e-08	1.98e-06
ENSECAG00000019061	ADAMTS3				RNA biosynthetic process (GO:0032774)	209	79	47.19	+	1.67	0.000164	0.01
ENSECAG00000014164	ADAMTS8				protein ubiquitination (GO:0016567)	355	134	80.16	+	1.67	8.75e-07	0.000107
ENSECAG00000017134	ADAP1				posttranscriptional regulation of gene expression (GO:0010608)	215	81	48.54	+	1.67	0.000149	0.00939
ENSECAG00000015333	ADAP2				regulation of cellular amide metabolic process (GO:0034248)	181	68	40.87	+	1.66	0.000524	0.0276
ENSECAG00000009128	ADAT1				regulation of cellular response to stress (GO:0080135)	312	117	70.45	+	1.66	5.46e-06	0.000537
ENSECAG00000019547	ADCK1				blood vessel development (GO:0001568)	206	77	46.51	+	1.66	0.000267	0.0154
ENSECAG00000013004	ADCY4				protein modification by small protein conjugation (GO:0032446)	380	141	85.8	+	1.64	1.05e-06	0.000126
ENSECAG00000007388	ADCYAP1R1				proteolysis involved in cellular protein catabolic process (GO:0051603)	265	98	59.83	+	1.64	5.24e-05	0.00396
ENSECAG00000000011	ADGRA2				transcription, DNA-templated (GO:0006351)	203	75	45.84	+	1.64	0.000432	0.0235
ENSECAG00000011109	ADGRF5				nucleic acid-templated transcription (GO:0097659)	203	75	45.84	+	1.64	0.000432	0.0234
ENSECAG00000021555	ADGRL1				regulation of cell cycle (GO:0051726)	490	181	110.64	+	1.64	3.22e-08	4.54e-06
ENSECAG00000024824	ADGRL2				positive regulation of GTPase activity (GO:0043547)	201	74	45.38	+	1.63	0.000538	0.0281
ENSECAG00000005896	ADGRL4				regulation of cellular catabolic process (GO:0031329)	302	111	68.19	+	1.63	2.17e-05	0.00173
ENSECAG00000024531	ADM				cellular protein catabolic process (GO:0044257)	276	101	62.32	+	1.62	5.46e-05	0.00408
ENSECAG00000009307	ADNP				positive regulation of hydrolase activity (GO:0051345)	346	126	78.12	+	1.61	8.26e-06	0.000795
ENSECAG00000008310	ADNP2				nucleic acid metabolic process (GO:0090304)	1112	404	251.08	+	1.61	3.9e-16	1.21e-13
ENSECAG00000034739	ADORA2A				vasculature development (GO:0001944)	221	80	49.9	+	1.6	0.00042	0.0232
ENSECAG00000008441	ADORA2B				cardiovascular system development (GO:0072358)	224	81	50.58	+	1.6	0.000447	0.0241
ENSECAG00000023958	ADPRH				regulation of organelle organization (GO:0033043)	561	200	126.67	+	1.58	5.43e-08	7.34e-06
ENSECAG00000005173	ADRA1D				protein catabolic process (GO:0030163)	298	106	67.29	+	1.58	9.63e-05	0.00664
ENSECAG00000003921	ADRA2A				regulation of catabolic process (GO:0009894)	363	129	81.96	+	1.57	1.66e-05	0.00137
ENSECAG00000006948	ADRA2B				enzyme linked receptor protein signaling pathway (GO:0007167)	293	104	66.16	+	1.57	0.000111	0.00736
ENSECAG00000036130	ADRB1				organelle organization (GO:0006996)	1506	534	340.04	+	1.57	1.58e-19	6.45e-17
ENSECAG00000010744	ADSS				protein localization to organelle (GO:0033365)	271	96	61.19	+	1.57	0.000234	0.0137
ENSECAG00000012977	AEBP2				tube morphogenesis (GO:0035239)	286	101	64.58	+	1.56	0.000158	0.00984
ENSECAG00000010738	AFAP1L1				protein phosphorylation (GO:0006468)	626	221	141.34	+	1.56	1.98e-08	2.92e-06
ENSECAG00000014680	AFDN				negative regulation of cellular macromolecule biosynthetic process (GO:2000113)	618	218	139.54	+	1.56	2.71e-08	3.86e-06
ENSECAG00000011969	AFF4				cellular macromolecule catabolic process (GO:0044265)	380	134	85.8	+	1.56	1.5e-05	0.00127
ENSECAG00000023229	AFP				phosphorylation (GO:0016310)	823	290	185.82	+	1.56	1.23e-10	2.37e-08
ENSECAG00000000085	AGA				macromolecule modification (GO:0043412)	1941	680	438.26	+	1.55	6.62e-24	4e-21
ENSECAG00000016244	AGFG2				negative regulation of macromolecule biosynthetic process (GO:0010558)	665	232	150.15	+	1.55	2.22e-08	3.2e-06
ENSECAG00000010571	AGL				negative regulation of cellular biosynthetic process (GO:0031327)	688	240	155.34	+	1.54	1.08e-08	1.74e-06
ENSECAG00000006078	AGO2				cellular protein modification process (GO:0006464)	1811	629	408.9	+	1.54	2.26e-21	9.88e-19
ENSECAG00000024686	AGO4				protein modification process (GO:0036211)	1811	629	408.9	+	1.54	2.26e-21	9.55e-19
ENSECAG00000022861	AGPAT3				negative regulation of intracellular signal transduction (GO:1902532)	245	85	55.32	+	1.54	0.00096	0.0462
ENSECAG00000001189	AGPAT4				nucleobase-containing compound metabolic process (GO:0006139)	1399	485	315.88	+	1.54	2.61e-16	8.27e-14
ENSECAG00000016106	AGPAT5				negative regulation of biosynthetic process (GO:0009890)	700	242	158.05	+	1.53	1.78e-08	2.65e-06
ENSECAG00000008695	AGPS				cellular protein localization (GO:0034613)	615	212	138.86	+	1.53	1.79e-07	2.37e-05
ENSECAG00000030432	AGRN				nucleobase-containing compound biosynthetic process (GO:0034654)	427	147	96.41	+	1.52	1.58e-05	0.00132
ENSECAG00000019812	AGTPBP1				circulatory system development (GO:0072359)	355	122	80.16	+	1.52	9.97e-05	0.00684
ENSECAG00000011125	AHCTF1				negative regulation of nucleobase-containing compound metabolic process (GO:0045934)	652	224	147.21	+	1.52	9.21e-08	1.23e-05
ENSECAG00000014138	AHCYL2				intracellular signal transduction (GO:0035556)	693	238	156.47	+	1.52	3.96e-08	5.53e-06
ENSECAG00000011763	AHSA1				cellular macromolecule localization (GO:0070727)	618	212	139.54	+	1.52	2.41e-07	3.16e-05
ENSECAG00000008340	AIG1				cellular lipid metabolic process (GO:0044255)	419	143	94.61	+	1.51	2.76e-05	0.00218
ENSECAG00000009971	AJUBA				intracellular transport (GO:0046907)	537	183	121.25	+	1.51	2.6e-06	0.000279
ENSECAG00000008111	AK1				programmed cell death (GO:0012501)	288	98	65.03	+	1.51	0.000705	0.0351
ENSECAG00000009841	AKAP1				RNA metabolic process (GO:0016070)	773	263	174.54	+	1.51	1.44e-08	2.22e-06
ENSECAG00000008584	AKAP10				aromatic compound biosynthetic process (GO:0019438)	468	159	105.67	+	1.5	1.39e-05	0.0012
ENSECAG00000021005	AKAP11				heterocycle biosynthetic process (GO:0018130)	474	161	107.02	+	1.5	1.23e-05	0.00109
ENSECAG00000022166	AKAP12				negative regulation of transcription, DNA-templated (GO:0045892)	527	179	118.99	+	1.5	3.44e-06	0.000361
ENSECAG00000009706	AKAP13				RNA processing (GO:0006396)	407	138	91.9	+	1.5	5.44e-05	0.00408
ENSECAG00000023532	AKAP8L				heterocycle metabolic process (GO:0046483)	1482	502	334.62	+	1.5	2.12e-15	5.98e-13
ENSECAG00000020181	AKAP9				negative regulation of gene expression (GO:0010629)	744	252	167.99	+	1.5	4.17e-08	5.69e-06
ENSECAG00000007949	AKIP1				protein localization (GO:0008104)	799	270	180.41	+	1.5	1.48e-08	2.26e-06
ENSECAG00000008005	AKT2				cellular aromatic compound metabolic process (GO:0006725)	1500	506	338.68	+	1.49	2.93e-15	8.09e-13
ENSECAG00000020381	AKTIP				negative regulation of transcription by RNA polymerase II (GO:0000122)	368	124	83.09	+	1.49	0.000163	0.01
ENSECAG00000000068	ALAS2				cell death (GO:0008219)	300	101	67.74	+	1.49	0.000705	0.0352
ENSECAG00000010305	ALB				macromolecule catabolic process (GO:0009057)	419	141	94.61	+	1.49	5.51e-05	0.00404
ENSECAG00000018670	ALCAM				negative regulation of nucleic acid-templated transcription (GO:1903507)	560	188	126.44	+	1.49	3.98e-06	0.00041
ENSECAG00000019343	ALDH1A1				phosphorus metabolic process (GO:0006793)	1323	444	298.72	+	1.49	4.17e-13	1.02e-10
ENSECAG00000011403	ALDH3A2				intracellular protein transport (GO:0006886)	328	110	74.06	+	1.49	0.000476	0.0255
ENSECAG00000007907	ALDH3B1				establishment of localization in cell (GO:0051649)	656	220	148.12	+	1.49	6.17e-07	7.83e-05
ENSECAG00000009453	ALDH6A1				organic cyclic compound biosynthetic process (GO:1901362)	528	177	119.22	+	1.48	8.57e-06	0.000818
ENSECAG00000010547	ALDH7A1				negative regulation of RNA biosynthetic process (GO:1902679)	561	188	126.67	+	1.48	4.06e-06	0.000416
ENSECAG00000018321	ALG11				organic cyclic compound metabolic process (GO:1901360)	1598	535	360.81	+	1.48	1.27e-15	3.74e-13
ENSECAG00000011920	ALG2				cellular macromolecule metabolic process (GO:0044260)	2934	982	662.47	+	1.48	9.88e-30	8.36e-27
ENSECAG00000024592	ALG5				negative regulation of RNA metabolic process (GO:0051253)	601	201	135.7	+	1.48	2.16e-06	0.000234
ENSECAG00000022682	ALG8				phosphate-containing compound metabolic process (GO:0006796)	1313	439	296.46	+	1.48	8.7e-13	2.05e-10
ENSECAG00000010673	ALKBH3				positive regulation of catalytic activity (GO:0043085)	637	212	143.83	+	1.47	1.35e-06	0.000156
ENSECAG00000019425	ALKBH8				cellular component organization (GO:0016043)	2454	813	554.09	+	1.47	5.03e-23	2.56e-20
ENSECAG00000007763	ALMS1				cellular localization (GO:0051641)	958	317	216.31	+	1.47	4.22e-09	7.34e-07
ENSECAG00000022015	ALOX12				negative regulation of macromolecule metabolic process (GO:0010605)	1212	400	273.66	+	1.46	4.21e-11	8.63e-09
ENSECAG00000011467	ALPL				negative regulation of apoptotic process (GO:0043066)	380	125	85.8	+	1.46	0.000387	0.0216
ENSECAG00000007330	ALS2CL				cellular component organization or biogenesis (GO:0071840)	2529	830	571.02	+	1.45	1.29e-22	6.07e-20
ENSECAG00000008365	AMBP				macromolecule localization (GO:0033036)	991	325	223.76	+	1.45	5.75e-09	9.73e-07
ENSECAG00000023789	AMBRA1				regulation of macromolecule biosynthetic process (GO:0010556)	2225	728	502.38	+	1.45	2.3e-19	9.12e-17
ENSECAG00000011198	AMD1				organophosphate metabolic process (GO:0019637)	447	146	100.93	+	1.45	0.000136	0.00871
ENSECAG00000012571	AMDHD2				regulation of apoptotic process (GO:0042981)	643	210	145.18	+	1.45	4.34e-06	0.000441
ENSECAG00000019853	AMIGO2				regulation of nucleobase-containing compound metabolic process (GO:0019219)	2217	722	500.57	+	1.44	7.9e-19	3.04e-16
ENSECAG00000004865	AMIGO3				negative regulation of nitrogen compound metabolic process (GO:0051172)	1090	354	246.11	+	1.44	3.1e-09	5.54e-07
ENSECAG00000010802	AMMECR1				regulation of cellular component organization (GO:0051128)	1029	334	232.34	+	1.44	8.29e-09	1.37e-06
ENSECAG00000023095	AMMECR1L				regulation of cellular macromolecule biosynthetic process (GO:2000112)	2149	697	485.22	+	1.44	9.82e-18	3.37e-15
ENSECAG00000000816	AMPD3				negative regulation of programmed cell death (GO:0043069)	389	126	87.83	+	1.43	0.000551	0.0284
ENSECAG00000007006	ANAPC1				protein transport (GO:0015031)	485	157	109.51	+	1.43	0.000107	0.00717
ENSECAG00000024416	ANAPC10				regulation of programmed cell death (GO:0043067)	652	211	147.21	+	1.43	7.44e-06	0.000721
ENSECAG00000002942	ANAPC16				regulation of cellular biosynthetic process (GO:0031326)	2282	738	515.25	+	1.43	1.27e-18	4.73e-16
ENSECAG00000035254	ANG				lipid metabolic process (GO:0006629)	573	185	129.38	+	1.43	3.31e-05	0.00257
ENSECAG00000010723	ANGEL2				regulation of biosynthetic process (GO:0009889)	2307	743	520.9	+	1.43	2.21e-18	8.01e-16
ENSECAG00000015894	ANGPT2				establishment of protein localization (GO:0045184)	522	168	117.86	+	1.43	8.07e-05	0.00569
ENSECAG00000018927	ANGPTL4				cellular metabolic process (GO:0044237)	4440	1423	1002.5	+	1.42	6.27e-38	6.63e-35
ENSECAG00000024918	ANGPTL6				cellular protein metabolic process (GO:0044267)	2223	711	501.93	+	1.42	5.15e-17	1.72e-14
ENSECAG00000013878	ANK1				negative regulation of metabolic process (GO:0009892)	1332	426	300.75	+	1.42	2.96e-10	5.53e-08
ENSECAG00000021771	ANKFY1				regulation of nucleic acid-templated transcription (GO:1903506)	1977	632	446.39	+	1.42	4.69e-15	1.27e-12
ENSECAG00000010373	ANKIB1				regulation of RNA biosynthetic process (GO:2001141)	1981	633	447.29	+	1.42	4.91e-15	1.3e-12
ENSECAG00000000781	ANKLE1				regulation of RNA metabolic process (GO:0051252)	2092	666	472.35	+	1.41	1.71e-15	4.93e-13
ENSECAG00000024483	ANKLE2				peptide transport (GO:0015833)	503	160	113.57	+	1.41	0.000203	0.0121
ENSECAG00000014046	ANKMY2				regulation of cell death (GO:0010941)	698	222	157.6	+	1.41	1.15e-05	0.00104
ENSECAG00000021071	ANKRA2				regulation of transcription, DNA-templated (GO:0006355)	1931	614	436	+	1.41	3.03e-14	7.84e-12
ENSECAG00000016983	ANKRD1				negative regulation of protein metabolic process (GO:0051248)	519	165	117.18	+	1.41	0.00017	0.0103
ENSECAG00000013901	ANKRD12				regulation of macromolecule metabolic process (GO:0060255)	3275	1040	739.46	+	1.41	7.27e-25	4.86e-22
ENSECAG00000016794	ANKRD13C				regulation of protein localization (GO:0032880)	422	134	95.28	+	1.41	0.00072	0.0355
ENSECAG00000007911	ANKRD13D				organonitrogen compound catabolic process (GO:1901565)	445	141	100.48	+	1.4	0.000545	0.0283
ENSECAG00000008916	ANKRD2				negative regulation of cellular metabolic process (GO:0031324)	1192	377	269.14	+	1.4	1e-08	1.63e-06
ENSECAG00000022239	ANKRD22				amide transport (GO:0042886)	529	167	119.44	+	1.4	0.000194	0.0116
ENSECAG00000019736	ANKRD27				regulation of nitrogen compound metabolic process (GO:0051171)	3125	986	705.59	+	1.4	1.22e-22	5.96e-20
ENSECAG00000019591	ANKRD28				regulation of hydrolase activity (GO:0051336)	616	194	139.09	+	1.39	5.97e-05	0.00431
ENSECAG00000020979	ANKRD29				cellular nitrogen compound metabolic process (GO:0034641)	1823	574	411.61	+	1.39	1.17e-12	2.65e-10
ENSECAG00000018421	ANKRD42				macromolecule metabolic process (GO:0043170)	3800	1196	858	+	1.39	6.1e-28	4.55e-25
ENSECAG00000008835	ANKRD44				cytoskeleton organization (GO:0007010)	499	157	112.67	+	1.39	0.000345	0.0194
ENSECAG00000013340	ANKRD46				regulation of gene expression (GO:0010468)	2387	751	538.96	+	1.39	1.38e-16	4.5e-14
ENSECAG00000013698	ANKRD50				regulation of cellular metabolic process (GO:0031323)	3290	1034	742.85	+	1.39	2.18e-23	1.15e-20
ENSECAG00000009511	ANKRD52				negative regulation of cell communication (GO:0010648)	589	185	132.99	+	1.39	0.000109	0.00723
ENSECAG00000015842	ANKRD55				regulation of primary metabolic process (GO:0080090)	3191	1002	720.49	+	1.39	1.71e-22	7.75e-20
ENSECAG00000016143	ANKS6				negative regulation of signaling (GO:0023057)	593	186	133.89	+	1.39	0.000114	0.00743
ENSECAG00000016382	ANLN				negative regulation of signal transduction (GO:0009968)	559	175	126.22	+	1.39	0.000193	0.0117
ENSECAG00000020314	ANO1				positive regulation of nucleobase-containing compound metabolic process (GO:0045935)	927	290	209.31	+	1.39	1.4e-06	0.00016
ENSECAG00000012321	ANXA4				positive regulation of macromolecule biosynthetic process (GO:0010557)	932	291	210.44	+	1.38	1.49e-06	0.000168
ENSECAG00000007498	AP1AR				regulation of metabolic process (GO:0019222)	3500	1092	790.26	+	1.38	6.1e-24	3.87e-21
ENSECAG00000012874	AP1G1				negative regulation of cellular protein metabolic process (GO:0032269)	488	152	110.19	+	1.38	0.000636	0.0321
ENSECAG00000015018	AP1G2				positive regulation of cellular biosynthetic process (GO:0031328)	967	301	218.34	+	1.38	1.28e-06	0.000151
ENSECAG00000019502	AP1M1				regulation of intracellular signal transduction (GO:1902531)	775	241	174.99	+	1.38	1.66e-05	0.00136
ENSECAG00000009033	AP2B1				cellular catabolic process (GO:0044248)	702	218	158.5	+	1.38	4.49e-05	0.00344
ENSECAG00000008103	AP3M1				positive regulation of molecular function (GO:0044093)	812	252	183.34	+	1.37	1.22e-05	0.00108
ENSECAG00000024044	AP3S2				primary metabolic process (GO:0044238)	4648	1440	1049.47	+	1.37	2.34e-32	2.29e-29
ENSECAG00000022163	AP4E1				epithelium development (GO:0060429)	478	148	107.93	+	1.37	0.00098	0.0469
ENSECAG00000016103	AP4M1				positive regulation of biosynthetic process (GO:0009891)	977	302	220.6	+	1.37	1.73e-06	0.000194
ENSECAG00000017818	AP5M1				negative regulation of response to stimulus (GO:0048585)	726	224	163.92	+	1.37	4.9e-05	0.00372
ENSECAG00000024703	APAF1				regulation of response to stress (GO:0080134)	603	186	136.15	+	1.37	0.000223	0.0132
ENSECAG00000022742	APBB1IP				protein-containing complex assembly (GO:0065003)	623	192	140.67	+	1.36	0.000193	0.0116
ENSECAG00000020719	APBB2				nitrogen compound metabolic process (GO:0006807)	4235	1304	956.22	+	1.36	1.41e-27	9.93e-25
ENSECAG00000003436	APBB3				positive regulation of cellular metabolic process (GO:0031325)	1558	478	351.78	+	1.36	2.31e-09	4.19e-07
ENSECAG00000009003	APC				negative regulation of cellular process (GO:0048523)	2185	670	493.35	+	1.36	6.32e-13	1.51e-10
ENSECAG00000011774	APCDD1				organic substance metabolic process (GO:0071704)	4902	1503	1106.82	+	1.36	2.76e-32	2.5e-29
ENSECAG00000001985	APH1B				protein-containing complex subunit organization (GO:0043933)	705	216	159.18	+	1.36	9.48e-05	0.00661
ENSECAG00000013246	APLF				regulation of catalytic activity (GO:0050790)	1103	336	249.05	+	1.35	1.3e-06	0.000153
ENSECAG00000004658	APLNR				positive regulation of nitrogen compound metabolic process (GO:0051173)	1493	454	337.1	+	1.35	1.69e-08	2.55e-06
ENSECAG00000021024	APLP1				positive regulation of macromolecule metabolic process (GO:0010604)	1571	475	354.71	+	1.34	1.26e-08	1.98e-06
ENSECAG00000014524	APMAP				regulation of transcription by RNA polymerase II (GO:0006357)	980	296	221.27	+	1.34	1.18e-05	0.00105
ENSECAG00000009752	APOA1				positive regulation of metabolic process (GO:0009893)	1682	508	379.78	+	1.34	4.44e-09	7.61e-07
ENSECAG00000039785	APOC3				regulation of cellular protein metabolic process (GO:0032268)	1234	372	278.62	+	1.34	8.16e-07	0.000101
ENSECAG00000013441	APOO				cellular component assembly (GO:0022607)	1016	306	229.4	+	1.33	9.96e-06	0.00093
ENSECAG00000013355	APOPT1				regulation of protein metabolic process (GO:0051246)	1316	396	297.14	+	1.33	3.83e-07	4.96e-05
ENSECAG00000016822	APPBP2				positive regulation of RNA metabolic process (GO:0051254)	858	258	193.73	+	1.33	5.47e-05	0.00404
ENSECAG00000017473	APPL1				positive regulation of RNA biosynthetic process (GO:1902680)	817	245	184.47	+	1.33	0.000101	0.00685
ENSECAG00000021134	AQP3				positive regulation of nucleic acid-templated transcription (GO:1903508)	817	245	184.47	+	1.33	0.000101	0.00681
ENSECAG00000016399	AQR				positive regulation of cellular process (GO:0048522)	2423	726	547.09	+	1.33	2.7e-12	5.82e-10
ENSECAG00000023903	ARAF				neurogenesis (GO:0022008)	665	199	150.15	+	1.33	0.000572	0.029
ENSECAG00000015544	ARAP3				cellular macromolecule biosynthetic process (GO:0034645)	844	252	190.57	+	1.32	0.000108	0.00724
ENSECAG00000001167	ARC				negative regulation of biological process (GO:0048519)	2432	726	549.12	+	1.32	4.87e-12	1.01e-09
ENSECAG00000019849	ARCN1				cellular component biogenesis (GO:0044085)	1103	328	249.05	+	1.32	1.1e-05	0.00101
ENSECAG00000022525	AREG				organic substance catabolic process (GO:1901575)	758	225	171.15	+	1.31	0.000353	0.0197
ENSECAG00000019899	AREL1				catabolic process (GO:0009056)	846	251	191.02	+	1.31	0.000151	0.0095
ENSECAG00000023901	ARFGAP3				regulation of protein modification process (GO:0031399)	854	253	192.82	+	1.31	0.000161	0.00999
ENSECAG00000016412	ARFGEF1				positive regulation of protein metabolic process (GO:0051247)	743	220	167.76	+	1.31	0.000427	0.0235
ENSECAG00000023909	ARFGEF2				positive regulation of transcription, DNA-templated (GO:0045893)	766	226	172.95	+	1.31	0.000439	0.0237
ENSECAG00000022286	ARFIP1				metabolic process (GO:0008152)	5475	1615	1236.2	+	1.31	4.01e-28	3.18e-25
ENSECAG00000019888	ARFIP2				protein metabolic process (GO:0019538)	2733	806	617.08	+	1.31	1.78e-12	3.95e-10
ENSECAG00000018194	ARGLU1				nitrogen compound transport (GO:0071705)	689	203	155.57	+	1.3	0.000956	0.0461
ENSECAG00000014289	ARHGAP12				positive regulation of cellular protein metabolic process (GO:0032270)	696	205	157.15	+	1.3	0.000867	0.0422
ENSECAG00000031942	ARHGAP23				macromolecule biosynthetic process (GO:0009059)	860	253	194.18	+	1.3	0.00023	0.0135
ENSECAG00000012825	ARHGAP24				organic substance transport (GO:0071702)	901	265	203.44	+	1.3	0.000148	0.00936
ENSECAG00000012336	ARHGAP26				anatomical structure morphogenesis (GO:0009653)	964	283	217.66	+	1.3	9.57e-05	0.00664
ENSECAG00000013547	ARHGAP28				cellular biosynthetic process (GO:0044249)	1310	384	295.78	+	1.3	5.37e-06	0.000533
ENSECAG00000009393	ARHGAP29				biosynthetic process (GO:0009058)	1413	414	319.04	+	1.3	2.16e-06	0.000236
ENSECAG00000025137	ARHGAP32				organic substance biosynthetic process (GO:1901576)	1363	399	307.75	+	1.3	3.71e-06	0.000386
ENSECAG00000017019	ARHGAP33				positive regulation of biological process (GO:0048518)	2772	803	625.89	+	1.28	4.77e-11	9.46e-09
ENSECAG00000020026	ARHGAP40				positive regulation of gene expression (GO:0010628)	966	279	218.11	+	1.28	0.000272	0.0156
ENSECAG00000005829	ARHGAP42				organonitrogen compound metabolic process (GO:1901564)	3264	942	736.98	+	1.28	9.52e-13	2.2e-10
ENSECAG00000017271	ARHGAP5				nervous system development (GO:0007399)	898	259	202.76	+	1.28	0.00054	0.0281
ENSECAG00000013788	ARHGDIB				regulation of developmental process (GO:0050793)	1128	324	254.69	+	1.27	0.000123	0.0079
ENSECAG00000015384	ARHGEF10				response to stress (GO:0006950)	1361	381	307.3	+	1.24	0.000155	0.0097
ENSECAG00000022117	ARHGEF11				multicellular organism development (GO:0007275)	2004	561	452.48	+	1.24	3.25e-06	0.000344
ENSECAG00000022702	ARHGEF12				system development (GO:0048731)	1805	504	407.55	+	1.24	1.41e-05	0.00121
ENSECAG00000015545	ARHGEF15				developmental process (GO:0032502)	2313	635	522.25	+	1.22	4.67e-06	0.00047
ENSECAG00000013759	ARHGEF2				anatomical structure development (GO:0048856)	2207	602	498.32	+	1.21	1.79e-05	0.00145
ENSECAG00000025019	ARHGEF26				localization (GO:0051179)	2766	753	624.53	+	1.21	1.34e-06	0.000156
ENSECAG00000009073	ARHGEF39				regulation of response to stimulus (GO:0048583)	2023	545	456.77	+	1.19	0.000136	0.0087
ENSECAG00000000518	ARID1B				cellular process (GO:0009987)	9247	2391	2087.87	+	1.15	8.19e-16	2.47e-13
ENSECAG00000019032	ARID2				biological_process (GO:0008150)	13143	3321	2967.55	+	1.12	1.61e-23	9.3e-21
ENSECAG00000013123	ARID3B				regulation of cellular process (GO:0050794)	7061	1748	1594.3	+	1.1	2.16e-05	0.00174
ENSECAG00000019256	ARID4A				biological regulation (GO:0065007)	7932	1953	1790.96	+	1.09	1.18e-05	0.00106
ENSECAG00000017836	ARID4B				regulation of biological process (GO:0050789)	7471	1828	1686.87	+	1.08	0.000113	0.00746
ENSECAG00000019795	ARID5B				multicellular organismal process (GO:0032501)	3670	694	828.65	-	0.84	1.83e-06	0.000204
ENSECAG00000019466	ARIH1				cell communication (GO:0007154)	3334	624	752.78	-	0.83	2.15e-06	0.000238
ENSECAG00000029432	ARL10				signal transduction (GO:0007165)	3136	578	708.07	-	0.82	8.11e-07	0.000101
ENSECAG00000014970	ARL15				signaling (GO:0023052)	3259	600	735.85	-	0.82	4.21e-07	5.4e-05
ENSECAG00000000300	ARL3				Unclassified (UNCLASSIFIED)	7354	1307	1660.45	-	0.79	1.61e-23	8.89e-21
ENSECAG00000023672	ARL5A				response to chemical (GO:0042221)	2542	419	573.96	-	0.73	5.89e-11	1.15e-08
ENSECAG00000009195	ARL5B				regulation of signaling receptor activity (GO:0010469)	390	53	88.06	-	0.6	0.000253	0.0147
ENSECAG00000020958	ARL6				system process (GO:0003008)	1606	116	362.62	-	0.32	7.02e-47	8.1e-44
ENSECAG00000018811	ARL6IP1				nervous system process (GO:0050877)	1378	69	311.14	-	0.22	4.41e-56	5.6e-53
ENSECAG00000008774	ARL6IP5				G protein-coupled receptor signaling pathway (GO:0007186)	1485	71	335.3	-	0.21	1.08e-62	1.53e-59
ENSECAG00000014265	ARMC8				sensory perception (GO:0007600)	1190	36	268.69	-	0.13	6.28e-65	9.96e-62
ENSECAG00000001648	ARMCX3				detection of stimulus (GO:0051606)	1037	7	234.14	-	0.03	6.88e-82	1.46e-78
ENSECAG00000037845	ARMCX6				detection of stimulus involved in sensory perception (GO:0050906)	995	4	224.66	-	0.02	1.23e-82	3.12e-79
ENSECAG00000020347	ARMH3				sensory perception of chemical stimulus (GO:0007606)	998	4	225.34	-	0.02	4.69e-83	1.49e-79
ENSECAG00000009602	ARNT				sensory perception of smell (GO:0007608)	962	3	217.21	-	0.01	2.08e-81	3.77e-78
ENSECAG00000012118	ARNTL				detection of chemical stimulus (GO:0009593)	984	2	222.18	-	< 0.01	2.89e-85	1.22e-81
ENSECAG00000019506	ARRDC3				detection of chemical stimulus involved in sensory perception (GO:0050907)	970	1	219.02	-	< 0.01	8.48e-86	5.38e-82
ENSECAG00000020104	ARSA				detection of chemical stimulus involved in sensory perception of smell (GO:0050911)	951	0	214.73	-	< 0.01	2.3e-86	2.92e-82
ENSECAG00000010384	ARSE
ENSECAG00000015651	ARSF
ENSECAG00000004586	ARSI
ENSECAG00000024881	ARSK
ENSECAG00000024278	ASAP2
ENSECAG00000007189	ASAP3
ENSECAG00000014057	ASB1
ENSECAG00000022145	ASB3
ENSECAG00000018213	ASB6
ENSECAG00000003905	ASB7
ENSECAG00000023271	ASCC2
ENSECAG00000012013	ASCC3
ENSECAG00000015967	ASF1B
ENSECAG00000018527	ASH1L
ENSECAG00000013970	ASH2L
ENSECAG00000024547	ASNSD1
ENSECAG00000021447	ASPH
ENSECAG00000001128	ASTN2
ENSECAG00000022110	ASXL1
ENSECAG00000010885	ASXL2
ENSECAG00000000473	ATAD1
ENSECAG00000023808	ATAD2
ENSECAG00000023573	ATAD2B
ENSECAG00000018443	ATAD5
ENSECAG00000010618	ATAT1
ENSECAG00000012383	ATE1
ENSECAG00000016445	ATF1
ENSECAG00000018723	ATF2
ENSECAG00000008029	ATF7IP
ENSECAG00000024606	ATG13
ENSECAG00000000965	ATG2B
ENSECAG00000011954	ATG3
ENSECAG00000010670	ATG4A
ENSECAG00000013971	ATG5
ENSECAG00000006591	ATG9B
ENSECAG00000008487	ATL1
ENSECAG00000023470	ATL2
ENSECAG00000019843	ATL3
ENSECAG00000021147	ATM
ENSECAG00000021758	ATP10B
ENSECAG00000012518	ATP10D
ENSECAG00000014304	ATP11A
ENSECAG00000016912	ATP11B
ENSECAG00000005393	ATP11C
ENSECAG00000017460	ATP12A
ENSECAG00000006749	ATP13A3
ENSECAG00000019885	ATP1B3
ENSECAG00000008450	ATP2B1
ENSECAG00000023680	ATP2C1
ENSECAG00000024684	ATP5F1C
ENSECAG00000011826	ATP5IF1
ENSECAG00000023021	ATP5MC2
ENSECAG00000027671	ATP6
ENSECAG00000014216	ATP6AP1
ENSECAG00000024587	ATP6V0A2
ENSECAG00000015817	ATP6V0D1
ENSECAG00000021773	ATP6V1A
ENSECAG00000024964	ATP6V1C1
ENSECAG00000010555	ATP6V1C2
ENSECAG00000037138	ATP6V1G1
ENSECAG00000016767	ATP7A
ENSECAG00000019943	ATP7B
ENSECAG00000022873	ATP8A1
ENSECAG00000021015	ATP8B1
ENSECAG00000020949	ATP9A
ENSECAG00000018805	ATP9B
ENSECAG00000018487	ATPAF1
ENSECAG00000013285	ATR
ENSECAG00000010784	ATRIP
ENSECAG00000017025	ATRN
ENSECAG00000009515	ATRNL1
ENSECAG00000016707	ATRX
ENSECAG00000009251	ATXN1
ENSECAG00000007113	ATXN10
ENSECAG00000015533	ATXN3
ENSECAG00000024801	ATXN7
ENSECAG00000001807	ATXN7L3B
ENSECAG00000008989	AUH
ENSECAG00000023961	AURKA
ENSECAG00000014384	AURKB
ENSECAG00000018235	AVEN
ENSECAG00000019332	AVL9
ENSECAG00000008293	AVPI1
ENSECAG00000017986	AXIN2
ENSECAG00000016922	AZIN1
ENSECAG00000004809	B3GALNT1
ENSECAG00000013338	B3GALNT2
ENSECAG00000009608	B3GLCT
ENSECAG00000001863	B3GNT5
ENSECAG00000006840	B3GNT7
ENSECAG00000022022	B4GALT3
ENSECAG00000013334	B4GALT4
ENSECAG00000022249	B4GALT5
ENSECAG00000017478	B4GALT6
ENSECAG00000011001	B4GAT1
ENSECAG00000018411	BABAM2
ENSECAG00000000307	BACH1
ENSECAG00000010522	BACH2
ENSECAG00000010407	BAG4
ENSECAG00000006244	BAG5
ENSECAG00000021325	BAHCC1
ENSECAG00000022150	BAIAP2
ENSECAG00000003193	BAMBI
ENSECAG00000020681	BAP1
ENSECAG00000002113	BARD1
ENSECAG00000032431	BARX1
ENSECAG00000007751	BAZ1A
ENSECAG00000018243	BAZ2A
ENSECAG00000012235	BAZ2B
ENSECAG00000003146	BBS4
ENSECAG00000023824	BBS7
ENSECAG00000023413	BBX
ENSECAG00000018814	BCAM
ENSECAG00000014666	BCAR1
ENSECAG00000021026	BCAS2
ENSECAG00000020973	BCAT1
ENSECAG00000000240	BCHE
ENSECAG00000025005	BCL10
ENSECAG00000020437	BCL2
ENSECAG00000017223	BCL2L1
ENSECAG00000010335	BCL2L13
ENSECAG00000010536	BCL2L2
ENSECAG00000004556	BCL6
ENSECAG00000023771	BCL6B
ENSECAG00000011747	BCL7A
ENSECAG00000023692	BCLAF1
ENSECAG00000024666	BCLAF3
ENSECAG00000020311	BCO2
ENSECAG00000020125	BCR
ENSECAG00000015952	BDNF
ENSECAG00000011402	BDP1
ENSECAG00000007077	BEAN1
ENSECAG00000025062	BEND5
ENSECAG00000024195	BET1
ENSECAG00000011517	BICD1
ENSECAG00000006592	BID
ENSECAG00000009046	BIN2
ENSECAG00000008466	BIRC5
ENSECAG00000019545	BIRC6
ENSECAG00000011405	BLM
ENSECAG00000015745	BLNK
ENSECAG00000016099	BMP2K
ENSECAG00000014379	BMP3
ENSECAG00000007138	BMP5
ENSECAG00000020461	BMPR1A
ENSECAG00000025141	BMPR2
ENSECAG00000021680	BMT2
ENSECAG00000023543	BNIP1
ENSECAG00000022557	BNIP2
ENSECAG00000017458	BNIP3
ENSECAG00000022602	BOC
ENSECAG00000010410	BOD1L1
ENSECAG00000009537	BOLA3
ENSECAG00000022108	BORA
ENSECAG00000016338	BORCS5
ENSECAG00000000655	BPGM
ENSECAG00000022085	BPI
ENSECAG00000019916	BPTF
ENSECAG00000002746	BRAF
ENSECAG00000007549	BRAP
ENSECAG00000021441	BRCC3
ENSECAG00000020261	BRD1
ENSECAG00000022484	BRD8
ENSECAG00000018468	BRF1
ENSECAG00000000377	BRIX1
ENSECAG00000013452	BRMS1L
ENSECAG00000018547	BROX
ENSECAG00000022262	BRWD1
ENSECAG00000007187	BRWD3
ENSECAG00000009115	BSDC1
ENSECAG00000007796	BTAF1
ENSECAG00000000722	BTBD3
ENSECAG00000012986	BTBD7
ENSECAG00000018393	BTBD9
ENSECAG00000017203	BTG2
ENSECAG00000011804	BTN2A2
ENSECAG00000011762	BTNL9
ENSECAG00000022888	BTRC
ENSECAG00000017103	BUB1
ENSECAG00000021452	BUB1B
ENSECAG00000008863	BUD13
ENSECAG00000024151	BUD31
ENSECAG00000011768	BZW1
ENSECAG00000023985	C10H6orf203
ENSECAG00000001756	C11H17orf75
ENSECAG00000024819	C11H17orf80
ENSECAG00000011778	C11orf58
ENSECAG00000039276	C11orf68
ENSECAG00000009586	C13H16orf89
ENSECAG00000039558	C14H5orf24
ENSECAG00000036575	C14H5orf30
ENSECAG00000032720	C14orf132
ENSECAG00000007634	C15H2orf42
ENSECAG00000007267	C15H2orf49
ENSECAG00000014919	C15H2orf68
ENSECAG00000017474	C16H3orf62
ENSECAG00000033155	C17orf113
ENSECAG00000014107	C18H2orf69
ENSECAG00000002063	C18H2orf76
ENSECAG00000002187	C1D
ENSECAG00000013002	C1GALT1
ENSECAG00000000731	C1H10orf82
ENSECAG00000024809	C1H1orf131
ENSECAG00000036729	C1QL1
ENSECAG00000020940	C1QTNF6
ENSECAG00000017484	C20orf194
ENSECAG00000003445	C22H20orf96
ENSECAG00000025074	C23H9orf64
ENSECAG00000022028	C23H9orf72
ENSECAG00000006590	C26H21orf62
ENSECAG00000004444	C26H21orf91
ENSECAG00000019028	C28H12orf29
ENSECAG00000006419	C2CD2
ENSECAG00000018541	C2CD2L
ENSECAG00000012038	C2CD3
ENSECAG00000020692	C2CD5
ENSECAG00000021472	C2H1orf123
ENSECAG00000021734	C2H1orf159
ENSECAG00000020470	C2H1orf210
ENSECAG00000021435	C2H1orf50
ENSECAG00000016365	C2H4orf3
ENSECAG00000026866	C2H4orf46
ENSECAG00000035487	C2orf15
ENSECAG00000011861	C3orf67
ENSECAG00000002284	C4H7orf25
ENSECAG00000008931	C5H1orf112
ENSECAG00000019495	C5H1orf141
ENSECAG00000018288	C5H1orf21
ENSECAG00000025029	C5H1orf52
ENSECAG00000016437	C5orf51
ENSECAG00000024869	C6H12orf57
ENSECAG00000000226	C6orf136
ENSECAG00000012767	C7H11orf52
ENSECAG00000005641	C7H11orf87
ENSECAG00000020333	C8H18orf25
ENSECAG00000012242	C8H18orf54
ENSECAG00000021198	C9H8orf37
ENSECAG00000034693	C9orf43
ENSECAG00000018341	CA11
ENSECAG00000017217	CA12
ENSECAG00000022739	CA4
ENSECAG00000018209	CAAP1
ENSECAG00000000879	CAB39L
ENSECAG00000006093	CABIN1
ENSECAG00000013898	CABLES2
ENSECAG00000022152	CACHD1
ENSECAG00000010809	CACNA2D1
ENSECAG00000000637	CACNB1
ENSECAG00000013139	CACUL1
ENSECAG00000004919	CACYBP
ENSECAG00000015144	CADM1
ENSECAG00000009553	CADM3
ENSECAG00000024023	CALCOCO1
ENSECAG00000012990	CALCRL
ENSECAG00000023268	CALHM5
ENSECAG00000008164	CALR
ENSECAG00000017000	CAMK2B
ENSECAG00000001757	CAMLG
ENSECAG00000012562	CAMSAP2
ENSECAG00000013404	CAND1
ENSECAG00000000758	CAPN11
ENSECAG00000015125	CAPN5
ENSECAG00000004932	CAPN7
ENSECAG00000000608	CAPRIN2
ENSECAG00000024097	CAPS
ENSECAG00000016995	CAPZA1
ENSECAG00000021693	CAPZA2
ENSECAG00000015151	CARD19
ENSECAG00000017624	CARF
ENSECAG00000013563	CARM1
ENSECAG00000013964	CARNMT1
ENSECAG00000011527	CASD1
ENSECAG00000011921	CASKIN2
ENSECAG00000024244	CASP10
ENSECAG00000012876	CASP4
ENSECAG00000006638	CASP8AP2
ENSECAG00000017291	CASP9
ENSECAG00000003668	CBFA2T3
ENSECAG00000003448	CBL
ENSECAG00000039140	CBX2
ENSECAG00000012780	CBX3
ENSECAG00000001181	CBX4
ENSECAG00000018311	CBX6
ENSECAG00000012939	CBX7
ENSECAG00000021934	CC2D1B
ENSECAG00000025115	CC2D2A
ENSECAG00000008296	CCBE1
ENSECAG00000020497	CCDC117
ENSECAG00000012731	CCDC130
ENSECAG00000020771	CCDC134
ENSECAG00000021839	CCDC138
ENSECAG00000014591	CCDC14
ENSECAG00000007805	CCDC141
ENSECAG00000001230	CCDC153
ENSECAG00000006296	CCDC160
ENSECAG00000013477	CCDC17
ENSECAG00000016815	CCDC173
ENSECAG00000010482	CCDC186
ENSECAG00000024873	CCDC190
ENSECAG00000016088	CCDC43
ENSECAG00000015187	CCDC57
ENSECAG00000006268	CCDC6
ENSECAG00000000546	CCDC62
ENSECAG00000018662	CCDC66
ENSECAG00000015950	CCDC68
ENSECAG00000021792	CCDC71
ENSECAG00000018636	CCDC77
ENSECAG00000017417	CCDC84
ENSECAG00000006877	CCDC88A
ENSECAG00000017900	CCDC88B
ENSECAG00000019716	CCDC88C
ENSECAG00000011453	CCDC93
ENSECAG00000010187	CCDC97
ENSECAG00000012751	CCKBR
ENSECAG00000014210	CCM2L
ENSECAG00000024357	CCNA2
ENSECAG00000015806	CCNB1
ENSECAG00000024439	CCNC
ENSECAG00000038536	CCND1
ENSECAG00000023862	CCND3
ENSECAG00000021289	CCNE1
ENSECAG00000001853	CCNH
ENSECAG00000015768	CCNT1
ENSECAG00000022763	CCNT2
ENSECAG00000024596	CCP110
ENSECAG00000001069	CCRL2
ENSECAG00000020633	CCT3
ENSECAG00000020091	CCT6A
ENSECAG00000011457	CCT8
ENSECAG00000017048	CD101
ENSECAG00000023066	CD109
ENSECAG00000038594	CD14
ENSECAG00000031619	CD164
ENSECAG00000020158	CD247
ENSECAG00000016312	CD274
ENSECAG00000004386	CD276
ENSECAG00000018037	CD2AP
ENSECAG00000019158	CD300LG
ENSECAG00000020720	CD38
ENSECAG00000032490	CD3EAP
ENSECAG00000016998	CD40
ENSECAG00000020385	CD63
ENSECAG00000008503	CD74
ENSECAG00000020051	CD82
ENSECAG00000016324	CD93
ENSECAG00000018528	CD99L2
ENSECAG00000013981	CDA
ENSECAG00000020688	CDADC1
ENSECAG00000015154	CDAN1
ENSECAG00000010392	CDC123
ENSECAG00000016838	CDC14A
ENSECAG00000019705	CDC20
ENSECAG00000011522	CDC23
ENSECAG00000016336	CDC25A
ENSECAG00000025092	CDC25B
ENSECAG00000009635	CDC27
ENSECAG00000024440	CDC40
ENSECAG00000019180	CDC42
ENSECAG00000017881	CDC42BPA
ENSECAG00000021040	CDC42BPB
ENSECAG00000009712	CDC42BPG
ENSECAG00000030220	CDC42EP1
ENSECAG00000022741	CDC42EP3
ENSECAG00000001996	CDC42EP4
ENSECAG00000023124	CDC42SE2
ENSECAG00000011788	CDC45
ENSECAG00000009913	CDC6
ENSECAG00000015393	CDC73
ENSECAG00000013188	CDCA2
ENSECAG00000014517	CDCA3
ENSECAG00000011492	CDCA7
ENSECAG00000022400	CDCA7L
ENSECAG00000025146	CDCP1
ENSECAG00000018507	CDH5
ENSECAG00000009716	CDK1
ENSECAG00000021449	CDK12
ENSECAG00000006765	CDK14
ENSECAG00000009893	CDK19
ENSECAG00000021177	CDK2
ENSECAG00000016512	CDK6
ENSECAG00000007965	CDK9
ENSECAG00000007008	CDKL5
ENSECAG00000023549	CDKN1B
ENSECAG00000019433	CDKN3
ENSECAG00000014770	CDR2
ENSECAG00000012485	CDS2
ENSECAG00000015689	CDV3
ENSECAG00000019160	CDYL2
ENSECAG00000010238	CECR2
ENSECAG00000018267	CENPC
ENSECAG00000024558	CENPE
ENSECAG00000024127	CENPF
ENSECAG00000026912	CENPH
ENSECAG00000006526	CENPJ
ENSECAG00000019165	CENPK
ENSECAG00000011226	CENPQ
ENSECAG00000016722	CENPU
ENSECAG00000020174	CENPW
ENSECAG00000021352	CEP104
ENSECAG00000021916	CEP120
ENSECAG00000014393	CEP135
ENSECAG00000022698	CEP162
ENSECAG00000012163	CEP170
ENSECAG00000008051	CEP192
ENSECAG00000021188	CEP250
ENSECAG00000020694	CEP290
ENSECAG00000018114	CEP295
ENSECAG00000008100	CEP350
ENSECAG00000016501	CEP41
ENSECAG00000005916	CEP44
ENSECAG00000009985	CEP68
ENSECAG00000022064	CEP70
ENSECAG00000015041	CEP76
ENSECAG00000012634	CEP78
ENSECAG00000013640	CEP85
ENSECAG00000012601	CEP85L
ENSECAG00000020513	CEP89
ENSECAG00000022271	CEP97
ENSECAG00000009032	CEPT1
ENSECAG00000013870	CERCAM
ENSECAG00000018141	CERS2
ENSECAG00000000796	CETN2
ENSECAG00000023883	CFAP36
ENSECAG00000009697	CFAP54
ENSECAG00000009023	CFAP69
ENSECAG00000018926	CFDP1
ENSECAG00000021300	CFLAR
ENSECAG00000017644	CFP
ENSECAG00000009139	CFTR
ENSECAG00000018841	CGA
ENSECAG00000005320	CGGBP1
ENSECAG00000015048	CGN
ENSECAG00000008526	CGRRF1
ENSECAG00000014377	CHAF1A
ENSECAG00000000895	CHAF1B
ENSECAG00000002378	CHCHD4
ENSECAG00000026826	CHCHD5
ENSECAG00000010468	CHCHD7
ENSECAG00000012445	CHD1
ENSECAG00000008915	CHD1L
ENSECAG00000011761	CHD6
ENSECAG00000001445	CHD7
ENSECAG00000011505	CHD9
ENSECAG00000011946	CHEK1
ENSECAG00000004845	CHEK2
ENSECAG00000014019	CHIC2
ENSECAG00000019201	CHM
ENSECAG00000008311	CHMP4B
ENSECAG00000012902	CHMP6
ENSECAG00000015899	CHPF2
ENSECAG00000007194	CHRNE
ENSECAG00000032529	CHST13
ENSECAG00000024675	CHST14
ENSECAG00000008012	CHST3
ENSECAG00000018699	CHTF18
ENSECAG00000006588	CHUK
ENSECAG00000010441	CIB2
ENSECAG00000010495	CIDEB
ENSECAG00000014948	CIP2A
ENSECAG00000009897	CIPC
ENSECAG00000020631	CISD2
ENSECAG00000016867	CISH
ENSECAG00000017894	CKAP2
ENSECAG00000026929	CKLF
ENSECAG00000033470	CKS2
ENSECAG00000015474	CLASP2
ENSECAG00000020901	CLCA2
ENSECAG00000011158	CLCC1
ENSECAG00000006719	CLCN2
ENSECAG00000014556	CLCN3
ENSECAG00000016806	CLCN4
ENSECAG00000010745	CLCN5
ENSECAG00000015463	CLCN6
ENSECAG00000005767	CLDN12
ENSECAG00000020707	CLDN5
ENSECAG00000004920	CLDN6
ENSECAG00000007289	CLDN7
ENSECAG00000020713	CLDN8
ENSECAG00000004803	CLEC14A
ENSECAG00000009079	CLEC1A
ENSECAG00000000382	CLEC2B
ENSECAG00000017686	CLGN
ENSECAG00000009648	CLIP1
ENSECAG00000021471	CLK2
ENSECAG00000022269	CLK3
ENSECAG00000014153	CLK4
ENSECAG00000017326	CLPTM1
ENSECAG00000016127	CLPX
ENSECAG00000023111	CLSTN1
ENSECAG00000020326	CLSTN3
ENSECAG00000016628	CLTB
ENSECAG00000019077	CLTC
ENSECAG00000015830	CLUH
ENSECAG00000013542	CMIP
ENSECAG00000018456	CMTM4
ENSECAG00000038275	CMTM6
ENSECAG00000036991	CMTM7
ENSECAG00000014822	CMTR1
ENSECAG00000006573	CMTR2
ENSECAG00000034911	CMYA5
ENSECAG00000022986	CNDP1
ENSECAG00000019108	CNKSR1
ENSECAG00000031044	CNNM3
ENSECAG00000010501	CNNM4
ENSECAG00000009889	CNOT1
ENSECAG00000019325	CNOT6
ENSECAG00000001582	CNOT6L
ENSECAG00000005798	CNOT7
ENSECAG00000009527	CNOT9
ENSECAG00000010795	CNPY3
ENSECAG00000019039	CNST
ENSECAG00000006176	CNTFR
ENSECAG00000020007	CNTLN
ENSECAG00000022819	CNTRL
ENSECAG00000021645	COBL
ENSECAG00000008129	COG1
ENSECAG00000003080	COG3
ENSECAG00000010790	COG6
ENSECAG00000018359	COL13A1
ENSECAG00000024119	COL16A1
ENSECAG00000009887	COL21A1
ENSECAG00000023199	COL24A1
ENSECAG00000019838	COL4A1
ENSECAG00000021314	COL4A2
ENSECAG00000017349	COL4A3BP
ENSECAG00000023357	COL9A3
ENSECAG00000010274	COLCA2
ENSECAG00000018266	COLEC10
ENSECAG00000017488	COLEC11
ENSECAG00000017358	COLGALT2
ENSECAG00000021818	COPA
ENSECAG00000021898	COPB1
ENSECAG00000013579	COPG2
ENSECAG00000006256	COPRS
ENSECAG00000024709	COPS2
ENSECAG00000015874	COQ10A
ENSECAG00000012542	COQ2
ENSECAG00000014020	CORO2B
ENSECAG00000019483	CORT
ENSECAG00000012738	COTL1
ENSECAG00000027689	COX1
ENSECAG00000014039	COX15
ENSECAG00000037526	COX17
ENSECAG00000027692	COX2
ENSECAG00000027672	COX3
ENSECAG00000000584	COX7A2L
ENSECAG00000019641	CPA1
ENSECAG00000020432	CPD
ENSECAG00000008722	CPEB2
ENSECAG00000016921	CPEB4
ENSECAG00000017094	CPED1
ENSECAG00000012226	CPLANE1
ENSECAG00000021241	CPNE3
ENSECAG00000014870	CPNE8
ENSECAG00000023935	CPSF2
ENSECAG00000007525	CPSF4
ENSECAG00000024795	CPVL
ENSECAG00000012887	CPZ
ENSECAG00000034127	CRACR2A
ENSECAG00000012449	CRACR2B
ENSECAG00000023299	CRAMP1
ENSECAG00000015422	CRBN
ENSECAG00000013667	CREB1
ENSECAG00000000184	CREB3
ENSECAG00000022654	CREBL2
ENSECAG00000024559	CREBRF
ENSECAG00000010566	CREBZF
ENSECAG00000021209	CRELD2
ENSECAG00000011220	CREM
ENSECAG00000015608	CRIM1
ENSECAG00000011550	CRK
ENSECAG00000023854	CRLF1
ENSECAG00000019822	CRLF3
ENSECAG00000010229	CRMP1
ENSECAG00000008829	CROT
ENSECAG00000000940	CRY2
ENSECAG00000015079	CRYBG1
ENSECAG00000014087	CRYBG3
ENSECAG00000002645	CRYGS
ENSECAG00000008254	CRYZ
ENSECAG00000006878	CSAD
ENSECAG00000020885	CSDE1
ENSECAG00000015543	CSE1L
ENSECAG00000016078	CSGALNACT2
ENSECAG00000004882	CSNK1A1
ENSECAG00000006597	CSNK1G1
ENSECAG00000019198	CSNK1G3
ENSECAG00000021100	CSNK2B
ENSECAG00000023483	CSPG5
ENSECAG00000000909	CSPP1
ENSECAG00000000763	CSRNP1
ENSECAG00000020403	CSRNP2
ENSECAG00000008949	CSTF1
ENSECAG00000009325	CSTF2
ENSECAG00000004701	CSTF2T
ENSECAG00000023338	CSTF3
ENSECAG00000014633	CTC1
ENSECAG00000018788	CTDSP2
ENSECAG00000023827	CTDSPL
ENSECAG00000011865	CTDSPL2
ENSECAG00000020473	CTIF
ENSECAG00000018131	CTNNAL1
ENSECAG00000006949	CTNNB1
ENSECAG00000017542	CTNND1
ENSECAG00000024211	CTNS
ENSECAG00000010969	CTR9
ENSECAG00000002350	CTSA
ENSECAG00000023820	CTSB
ENSECAG00000020881	CTSC
ENSECAG00000007210	CTSL
ENSECAG00000024967	CTSZ
ENSECAG00000021450	CTTN
ENSECAG00000025076	CTTNBP2
ENSECAG00000015528	CUL2
ENSECAG00000018984	CUL4A
ENSECAG00000023670	CUL4B
ENSECAG00000017053	CUL7
ENSECAG00000011751	CUL9
ENSECAG00000006891	CUTC
ENSECAG00000000738	CWC27
ENSECAG00000004314	CWF19L2
ENSECAG00000024870	CWH43
ENSECAG00000023163	CXADR
ENSECAG00000032085	CXCL14
ENSECAG00000018406	CXCL16
ENSECAG00000015342	CXCL8
ENSECAG00000003837	CXCR4
ENSECAG00000017698	CXXC1
ENSECAG00000016096	CYB5R2
ENSECAG00000016502	CYB5RL
ENSECAG00000012143	CYFIP1
ENSECAG00000007240	CYLD
ENSECAG00000017494	CYP11A1
ENSECAG00000019442	CYP1B1
ENSECAG00000016322	CYP24A1
ENSECAG00000023905	CYP2J2
ENSECAG00000019834	CYP39A1
ENSECAG00000006455	CYP51A1
ENSECAG00000009782	CYREN
ENSECAG00000027669	CYTB
ENSECAG00000024699	CYTH1
ENSECAG00000015554	CYYR1
ENSECAG00000017699	DACH1
ENSECAG00000020795	DAGLA
ENSECAG00000019867	DAPK1
ENSECAG00000004044	DARS2
ENSECAG00000007313	DAZAP2
ENSECAG00000014613	DBF4
ENSECAG00000000442	DBNDD2
ENSECAG00000014275	DBP
ENSECAG00000021626	DBT
ENSECAG00000006857	DCAF10
ENSECAG00000023064	DCAF12
ENSECAG00000023656	DCAF17
ENSECAG00000016097	DCAF7
ENSECAG00000012429	DCDC2
ENSECAG00000021782	DCK
ENSECAG00000014313	DCLK2
ENSECAG00000020294	DCLK3
ENSECAG00000010731	DCLRE1A
ENSECAG00000023853	DCLRE1C
ENSECAG00000024754	DCP1A
ENSECAG00000018293	DCP1B
ENSECAG00000005486	DCP2
ENSECAG00000011275	DCTN4
ENSECAG00000022136	DCTN6
ENSECAG00000021365	DCUN1D1
ENSECAG00000005413	DCUN1D2
ENSECAG00000023996	DCUN1D4
ENSECAG00000011742	DDA1
ENSECAG00000014712	DDHD1
ENSECAG00000008062	DDHD2
ENSECAG00000000762	DDI2
ENSECAG00000020535	DDIT3
ENSECAG00000018474	DDR1
ENSECAG00000025110	DDX17
ENSECAG00000015740	DDX18
ENSECAG00000010810	DDX21
ENSECAG00000016681	DDX23
ENSECAG00000008887	DDX24
ENSECAG00000020963	DDX27
ENSECAG00000009901	DDX3X
ENSECAG00000012286	DDX52
ENSECAG00000024062	DDX60L
ENSECAG00000022113	DECR1
ENSECAG00000008536	DEF8
ENSECAG00000034702	DEFB1
ENSECAG00000019594	DENND2C
ENSECAG00000024306	DENND4A
ENSECAG00000007422	DENND4B
ENSECAG00000000298	DENND4C
ENSECAG00000011706	DENND6A
ENSECAG00000007620	DEPDC1B
ENSECAG00000014746	DEPDC5
ENSECAG00000021363	DEPTOR
ENSECAG00000023705	DERL1
ENSECAG00000017582	DFFA
ENSECAG00000020540	DFFB
ENSECAG00000016916	DGKD
ENSECAG00000021851	DGKE
ENSECAG00000019230	DGKG
ENSECAG00000022309	DGKQ
ENSECAG00000016220	DHDDS
ENSECAG00000021432	DHRS1
ENSECAG00000025095	DHRS11
ENSECAG00000013582	DHRS3
ENSECAG00000011422	DHRS7
ENSECAG00000023566	DHRS9
ENSECAG00000009315	DHTKD1
ENSECAG00000023224	DHX15
ENSECAG00000024365	DHX29
ENSECAG00000014298	DHX32
ENSECAG00000010272	DHX33
ENSECAG00000025100	DHX36
ENSECAG00000007404	DHX37
ENSECAG00000018606	DHX40
ENSECAG00000018758	DHX57
ENSECAG00000011933	DHX9
ENSECAG00000020255	DIABLO
ENSECAG00000020822	DIAPH1
ENSECAG00000019161	DIAPH3
ENSECAG00000006079	DICER1
ENSECAG00000007150	DIDO1
ENSECAG00000016864	DIP2A
ENSECAG00000017791	DIP2B
ENSECAG00000020711	DIPK1A
ENSECAG00000005285	DIPK1B
ENSECAG00000009060	DIPK2A
ENSECAG00000016492	DIPK2B
ENSECAG00000021542	DIRC2
ENSECAG00000023994	DIS3
ENSECAG00000023375	DIS3L2
ENSECAG00000001262	DISC1
ENSECAG00000012987	DIXDC1
ENSECAG00000017837	DKK1
ENSECAG00000032911	DKK2
ENSECAG00000024301	DLG4
ENSECAG00000013283	DLG5
ENSECAG00000008655	DLGAP5
ENSECAG00000013434	DLL4
ENSECAG00000000452	DLX2
ENSECAG00000019565	DLX5
ENSECAG00000019084	DLX6
ENSECAG00000020746	DMTF1
ENSECAG00000000791	DMTN
ENSECAG00000000381	DMXL2
ENSECAG00000021774	DNAAF5
ENSECAG00000009636	DNAJA2
ENSECAG00000003503	DNAJA3
ENSECAG00000023807	DNAJA4
ENSECAG00000008379	DNAJB14
ENSECAG00000012526	DNAJB9
ENSECAG00000010084	DNAJC10
ENSECAG00000021422	DNAJC13
ENSECAG00000010422	DNAJC16
ENSECAG00000009331	DNAJC19
ENSECAG00000007573	DNAJC2
ENSECAG00000024728	DNAJC21
ENSECAG00000010707	DNAJC5G
ENSECAG00000004257	DNAJC9
ENSECAG00000015857	DNASE1L3
ENSECAG00000011871	DNER
ENSECAG00000021929	DNM1L
ENSECAG00000026909	DNMT1
ENSECAG00000025086	DNMT3A
ENSECAG00000012102	DNMT3B
ENSECAG00000023151	DNTTIP1
ENSECAG00000023813	DOCK1
ENSECAG00000000357	DOCK10
ENSECAG00000023607	DOCK5
ENSECAG00000022584	DOCK6
ENSECAG00000009061	DOCK7
ENSECAG00000009336	DOCK9
ENSECAG00000022646	DOK1
ENSECAG00000023145	DOK2
ENSECAG00000018550	DOK4
ENSECAG00000004513	DOP1A
ENSECAG00000013711	DOT1L
ENSECAG00000013966	DPAGT1
ENSECAG00000001650	DPF2
ENSECAG00000024435	DPH1
ENSECAG00000011656	DPH5
ENSECAG00000014365	DPH6
ENSECAG00000010846	DPP8
ENSECAG00000015439	DPY19L1
ENSECAG00000000212	DPY19L3
ENSECAG00000024125	DPY19L4
ENSECAG00000010209	DR1
ENSECAG00000012660	DRA
ENSECAG00000011242	DRAM2
ENSECAG00000022839	DRAXIN
ENSECAG00000011620	DRD1
ENSECAG00000013809	DSC1
ENSECAG00000007761	DSC2
ENSECAG00000015641	DSCC1
ENSECAG00000024756	DSEL
ENSECAG00000013616	DSG2
ENSECAG00000014820	DSP
ENSECAG00000007400	DSTYK
ENSECAG00000011878	DTL
ENSECAG00000014987	DTNB
ENSECAG00000012588	DTNBP1
ENSECAG00000028399	DTX1
ENSECAG00000008118	DTX4
ENSECAG00000012233	DTYMK
ENSECAG00000016362	DUSP16
ENSECAG00000004592	DUSP4
ENSECAG00000013514	DUSP5
ENSECAG00000019694	DXO
ENSECAG00000001651	DYM
ENSECAG00000015929	DYNC1H1
ENSECAG00000007660	DYNC1I2
ENSECAG00000010584	DYNC1LI1
ENSECAG00000008404	DYNLRB1
ENSECAG00000009612	DYNLT1
ENSECAG00000024965	DYRK1A
ENSECAG00000021488	DYRK1B
ENSECAG00000006772	DYSF
ENSECAG00000012164	DZIP1L
ENSECAG00000000446	DZIP3
ENSECAG00000023831	E2F1
ENSECAG00000015595	E2F4
ENSECAG00000013766	E2F5
ENSECAG00000023944	E2F6
ENSECAG00000024360	EAF1
ENSECAG00000022178	EBP
ENSECAG00000030405	eca-mir-9045
ENSECAG00000028826	eca-mir-9173
ENSECAG00000022704	ECD
ENSECAG00000020652	ECHDC1
ENSECAG00000000313	ECI2
ENSECAG00000008545	ECM1
ENSECAG00000014059	ECT2
ENSECAG00000007926	EDARADD
ENSECAG00000017994	EDC3
ENSECAG00000023369	EDEM1
ENSECAG00000011614	EDEM2
ENSECAG00000018383	EDEM3
ENSECAG00000012630	EDF1
ENSECAG00000019798	EDNRA
ENSECAG00000024851	EDNRB
ENSECAG00000000346	EDRF1
ENSECAG00000007262	EEA1
ENSECAG00000016295	EED
ENSECAG00000014162	EFCAB1
ENSECAG00000008976	EFCAB14
ENSECAG00000028115	EFCAB7
ENSECAG00000010447	EFEMP1
ENSECAG00000024045	EFHD1
ENSECAG00000016354	EFL1
ENSECAG00000021383	EFNA1
ENSECAG00000005958	EFNA4
ENSECAG00000012319	EFNB1
ENSECAG00000012348	EFNB2
ENSECAG00000014883	EFR3A
ENSECAG00000016528	EFR3B
ENSECAG00000026863	EFS
ENSECAG00000019363	EFTUD2
ENSECAG00000009021	EGFL8
ENSECAG00000009952	EGFR
ENSECAG00000014338	EGR1
ENSECAG00000023741	EGR3
ENSECAG00000023588	EHHADH
ENSECAG00000018405	EHMT1
ENSECAG00000006469	EIF1AX
ENSECAG00000005758	EIF1B
ENSECAG00000024832	EIF2A
ENSECAG00000011726	EIF2AK2
ENSECAG00000000348	EIF2AK4
ENSECAG00000040547	EIF2S2
ENSECAG00000021880	EIF3A
ENSECAG00000022413	EIF3D
ENSECAG00000015150	EIF3L
ENSECAG00000022640	EIF3M
ENSECAG00000021223	EIF4A2
ENSECAG00000022357	EIF4E1B
ENSECAG00000015719	EIF4EBP1
ENSECAG00000012597	EIF5
ENSECAG00000022755	EIF5A2
ENSECAG00000016230	ELAC1
ENSECAG00000037578	ELFN1
ENSECAG00000008421	ELK1
ENSECAG00000022933	ELL2
ENSECAG00000012279	ELMO2
ENSECAG00000010926	ELMOD1
ENSECAG00000017466	ELMOD2
ENSECAG00000014743	ELOVL1
ENSECAG00000007176	ELOVL7
ENSECAG00000014279	ELP1
ENSECAG00000014859	ELP3
ENSECAG00000010199	EMC2
ENSECAG00000025049	EMC4
ENSECAG00000013908	EMD
ENSECAG00000017079	EME1
ENSECAG00000007410	EML4
ENSECAG00000021684	EMP2
ENSECAG00000010042	EMP3
ENSECAG00000022447	ENAH
ENSECAG00000016706	ENC1
ENSECAG00000024137	ENDOU
ENSECAG00000012208	ENDOV
ENSECAG00000019612	ENOPH1
ENSECAG00000009312	ENOX2
ENSECAG00000009107	ENPEP
ENSECAG00000008799	ENPP4
ENSECAG00000011627	ENPP6
ENSECAG00000010493	ENTPD4
ENSECAG00000020147	ENTPD7
ENSECAG00000023565	ENY2
ENSECAG00000007156	EP400
ENSECAG00000014594	EPAS1
ENSECAG00000022255	EPB41
ENSECAG00000018914	EPB41L4B
ENSECAG00000016637	EPB41L5
ENSECAG00000024630	EPCAM
ENSECAG00000002267	EPG5
ENSECAG00000007650	EPHA2
ENSECAG00000012752	EPHA4
ENSECAG00000010632	EPHB4
ENSECAG00000004874	EPM2AIP1
ENSECAG00000008049	EPOR
ENSECAG00000020824	EPS15
ENSECAG00000019452	EPS15L1
ENSECAG00000019474	EQMCE1
ENSECAG00000003636	ERAP1
ENSECAG00000024465	ERAP2
ENSECAG00000024374	ERBB3
ENSECAG00000003271	ERBIN
ENSECAG00000005026	ERC2
ENSECAG00000010473	ERCC4
ENSECAG00000014160	ERCC6
ENSECAG00000007588	EREG
ENSECAG00000020442	ERG28
ENSECAG00000022330	ERGIC2
ENSECAG00000012769	ERLEC1
ENSECAG00000009999	ERLIN2
ENSECAG00000010933	ERMARD
ENSECAG00000018498	ERMP1
ENSECAG00000011262	ERN1
ENSECAG00000008935	ERO1B
ENSECAG00000000384	ERP29
ENSECAG00000016785	ERP44
ENSECAG00000017104	ERRFI1
ENSECAG00000006110	ESAM
ENSECAG00000016120	ESCO1
ENSECAG00000012899	ESCO2
ENSECAG00000013106	ESM1
ENSECAG00000017375	ESRP2
ENSECAG00000006358	ETAA1
ENSECAG00000012304	ETFDH
ENSECAG00000007231	ETNK1
ENSECAG00000010897	ETS1
ENSECAG00000019747	ETV3
ENSECAG00000000221	ETV5
ENSECAG00000018743	EVA1C
ENSECAG00000006416	EVC
ENSECAG00000023646	EVI5
ENSECAG00000012315	EVL
ENSECAG00000014337	EVX1
ENSECAG00000004928	EXO5
ENSECAG00000001268	EXOC3L1
ENSECAG00000004434	EXOC4
ENSECAG00000008168	EXOC5
ENSECAG00000023825	EXOC6
ENSECAG00000003363	EXOC8
ENSECAG00000015682	EXOG
ENSECAG00000010621	EXOSC1
ENSECAG00000024732	EXOSC9
ENSECAG00000008643	EXPH5
ENSECAG00000018661	EXTL3
ENSECAG00000017176	EYA3
ENSECAG00000008605	EZH1
ENSECAG00000021529	EZH2
ENSECAG00000018579	F11R
ENSECAG00000002867	F2RL1
ENSECAG00000023416	F3
ENSECAG00000023711	FAAH
ENSECAG00000008757	FAAP24
ENSECAG00000024852	FABP3
ENSECAG00000023645	FABP4
ENSECAG00000008270	FABP5
ENSECAG00000023280	FADS1
ENSECAG00000024650	FADS2
ENSECAG00000024915	FADS3
ENSECAG00000023744	FAIM
ENSECAG00000008071	FAM102B
ENSECAG00000010777	FAM107B
ENSECAG00000008096	FAM111B
ENSECAG00000004249	FAM117B
ENSECAG00000011076	FAM120A
ENSECAG00000018901	FAM120B
ENSECAG00000003116	FAM122A
ENSECAG00000018643	FAM122B
ENSECAG00000010925	FAM124B
ENSECAG00000023479	FAM126A
ENSECAG00000014614	FAM126B
ENSECAG00000024442	FAM129B
ENSECAG00000014855	FAM129C
ENSECAG00000026810	FAM133B
ENSECAG00000011658	FAM135A
ENSECAG00000019173	FAM13A
ENSECAG00000017901	FAM13B
ENSECAG00000000046	FAM13C
ENSECAG00000021081	FAM149A
ENSECAG00000009644	FAM160A2
ENSECAG00000011276	FAM160B1
ENSECAG00000024132	FAM169A
ENSECAG00000017264	FAM171A2
ENSECAG00000021377	FAM171B
ENSECAG00000018274	FAM172A
ENSECAG00000011288	FAM178B
ENSECAG00000019857	FAM189B
ENSECAG00000009324	FAM192A
ENSECAG00000017227	FAM198B
ENSECAG00000003995	FAM199X
ENSECAG00000038549	FAM200A
ENSECAG00000024279	FAM200B
ENSECAG00000019024	FAM204A
ENSECAG00000009651	FAM208A
ENSECAG00000008819	FAM208B
ENSECAG00000014476	FAM20B
ENSECAG00000007145	FAM20C
ENSECAG00000007436	FAM210A
ENSECAG00000023915	FAM210B
ENSECAG00000013839	FAM214A
ENSECAG00000000041	FAM217A
ENSECAG00000004770	FAM217B
ENSECAG00000038175	FAM219A
ENSECAG00000021316	FAM221A
ENSECAG00000018373	FAM234B
ENSECAG00000017554	FAM32A
ENSECAG00000018836	FAM3D
ENSECAG00000014783	FAM43A
ENSECAG00000013713	FAM45A
ENSECAG00000023594	FAM50A
ENSECAG00000019350	FAM76A
ENSECAG00000005330	FAM76B
ENSECAG00000024109	FAM83B
ENSECAG00000013238	FAM83D
ENSECAG00000015458	FAM8A1
ENSECAG00000011491	FAM91A1
ENSECAG00000021595	FAM98A
ENSECAG00000010387	FAN1
ENSECAG00000024214	FANCA
ENSECAG00000018519	FANCD2
ENSECAG00000016063	FANCG
ENSECAG00000003235	FANCI
ENSECAG00000019618	FAR1
ENSECAG00000018016	FAR2
ENSECAG00000015331	FARP1
ENSECAG00000008144	FARP2
ENSECAG00000019125	FASN
ENSECAG00000020558	FASTKD1
ENSECAG00000008822	FASTKD2
ENSECAG00000023329	FAT2
ENSECAG00000013233	FAT4
ENSECAG00000016044	FAXC
ENSECAG00000014962	FAXDC2
ENSECAG00000024863	FBF1
ENSECAG00000006839	FBH1
ENSECAG00000020778	FBLN7
ENSECAG00000012011	FBN2
ENSECAG00000011896	FBXL17
ENSECAG00000018678	FBXL18
ENSECAG00000018851	FBXL19
ENSECAG00000016061	FBXL20
ENSECAG00000011128	FBXL3
ENSECAG00000024327	FBXL5
ENSECAG00000013830	FBXO27
ENSECAG00000002428	FBXO28
ENSECAG00000016042	FBXO3
ENSECAG00000017034	FBXO30
ENSECAG00000001926	FBXO31
ENSECAG00000021752	FBXO33
ENSECAG00000016193	FBXO38
ENSECAG00000006613	FBXO45
ENSECAG00000018966	FBXO48
ENSECAG00000011630	FBXO5
ENSECAG00000011756	FBXW11
ENSECAG00000017033	FBXW5
ENSECAG00000008261	FCF1
ENSECAG00000023625	FCHO2
ENSECAG00000021133	FDFT1
ENSECAG00000017714	FDX1
ENSECAG00000012137	FECH
ENSECAG00000015587	FEM1B
ENSECAG00000014199	FEM1C
ENSECAG00000009796	FER
ENSECAG00000000136	FERMT1
ENSECAG00000010190	FEZ2
ENSECAG00000015379	FGD4
ENSECAG00000016458	FGD5
ENSECAG00000021075	FGD6
ENSECAG00000020769	FGF1
ENSECAG00000032702	FGF13
ENSECAG00000019040	FGFR1OP
ENSECAG00000016890	FGFR1OP2
ENSECAG00000013960	FGFR2
ENSECAG00000019533	FGFR3
ENSECAG00000020869	FGFR4
ENSECAG00000000387	FGL2
ENSECAG00000022203	FHL2
ENSECAG00000013595	FHOD1
ENSECAG00000015561	FIG4
ENSECAG00000030798	FIGN
ENSECAG00000009435	FIGNL1
ENSECAG00000010601	FKBP2
ENSECAG00000008158	FKTN
ENSECAG00000021700	FLT1
ENSECAG00000017108	FLT4
ENSECAG00000017787	FLVCR1
ENSECAG00000034555	FLYWCH2
ENSECAG00000011111	FMNL2
ENSECAG00000005957	FMNL3
ENSECAG00000013478	FMO4
ENSECAG00000032767	FMR1
ENSECAG00000004536	FNBP1L
ENSECAG00000020072	FNBP4
ENSECAG00000023697	FNDC3A
ENSECAG00000019423	FNDC3B
ENSECAG00000017148	FNIP1
ENSECAG00000010321	FNIP2
ENSECAG00000019829	FNTA
ENSECAG00000001130	FOCAD
ENSECAG00000022737	FOLH1
ENSECAG00000018002	FOSB
ENSECAG00000023092	FOSL1
ENSECAG00000019129	FOXM1
ENSECAG00000008390	FOXN2
ENSECAG00000001159	FOXS1
ENSECAG00000013074	FPGS
ENSECAG00000039694	FPGT
ENSECAG00000015567	FREM1
ENSECAG00000003122	FRG1
ENSECAG00000016131	FRMD4B
ENSECAG00000023387	FRRS1
ENSECAG00000020194	FRS2
ENSECAG00000015081	FRS3
ENSECAG00000025119	FRYL
ENSECAG00000017074	FSD2
ENSECAG00000017783	FST
ENSECAG00000022922	FTO
ENSECAG00000019260	FTSJ1
ENSECAG00000011995	FTSJ3
ENSECAG00000011500	FUBP3
ENSECAG00000020319	FUT10
ENSECAG00000024199	FUT4
ENSECAG00000019051	FYTTD1
ENSECAG00000001633	FZD10
ENSECAG00000020895	G2E3
ENSECAG00000014994	G6PD
ENSECAG00000032877	GABARAP
ENSECAG00000009175	GABBR1
ENSECAG00000018900	GABPA
ENSECAG00000014497	GABPB2
ENSECAG00000023424	GABRA4
ENSECAG00000014418	GABRP
ENSECAG00000023399	GADD45G
ENSECAG00000003766	GADD45GIP1
ENSECAG00000023832	GAK
ENSECAG00000018909	GAL3ST1
ENSECAG00000009343	GALC
ENSECAG00000017631	GALK2
ENSECAG00000008732	GALNS
ENSECAG00000007821	GALNT13
ENSECAG00000012388	GALNT5
ENSECAG00000016337	GALNT6
ENSECAG00000010243	GALNT7
ENSECAG00000012155	GAN
ENSECAG00000014477	GANAB
ENSECAG00000022051	GAPDH
ENSECAG00000012787	GAPVD1
ENSECAG00000013624	GAR1
ENSECAG00000019373	GARS
ENSECAG00000019797	GART
ENSECAG00000010371	GAS2L3
ENSECAG00000020042	GAS8
ENSECAG00000034866	GATA5
ENSECAG00000023279	GATA6
ENSECAG00000022786	GBA
ENSECAG00000014096	GBE1
ENSECAG00000012442	GBGT1
ENSECAG00000012791	GBP6
ENSECAG00000022290	GCA
ENSECAG00000019925	GCC1
ENSECAG00000003237	GCC2
ENSECAG00000000453	GCFC2
ENSECAG00000017346	GCLC
ENSECAG00000021993	GCLM
ENSECAG00000014228	GCM1
ENSECAG00000016996	GCN1
ENSECAG00000000105	GCNT2
ENSECAG00000016323	GCNT7
ENSECAG00000026862	GCSH
ENSECAG00000000122	GDA
ENSECAG00000007828	GDPD2
ENSECAG00000020295	GEN1
ENSECAG00000006640	GFM2
ENSECAG00000019938	GFPT1
ENSECAG00000004024	GGA3
ENSECAG00000024653	GGNBP2
ENSECAG00000024836	GGT6
ENSECAG00000011992	GID8
ENSECAG00000017541	GIGYF1
ENSECAG00000020873	GIN1
ENSECAG00000017120	GINM1
ENSECAG00000026939	GINS1
ENSECAG00000024215	GINS2
ENSECAG00000022245	GINS3
ENSECAG00000037197	GIPC1
ENSECAG00000010627	GIPC2
ENSECAG00000040444	GIPC3
ENSECAG00000008399	GIT2
ENSECAG00000023685	GJA4
ENSECAG00000005150	GJB3
ENSECAG00000005240	GJB4
ENSECAG00000005302	GJB5
ENSECAG00000018500	GLA
ENSECAG00000011942	GLB1
ENSECAG00000003253	GLB1L
ENSECAG00000024922	GLB1L2
ENSECAG00000010980	GLE1
ENSECAG00000016433	GLG1
ENSECAG00000015687	GLIPR1
ENSECAG00000015628	GLIPR1L2
ENSECAG00000010564	GLMN
ENSECAG00000024928	GLMP
ENSECAG00000024418	GLOD4
ENSECAG00000018559	GLP2R
ENSECAG00000019011	GLRB
ENSECAG00000010549	GLS
ENSECAG00000000410	GLT8D1
ENSECAG00000015865	GLUL
ENSECAG00000009093	GLYR1
ENSECAG00000001999	GMDS
ENSECAG00000009764	GMEB1
ENSECAG00000006944	GMFB
ENSECAG00000022923	GMPR
ENSECAG00000023654	GNA11
ENSECAG00000017724	GNA13
ENSECAG00000010087	GNAI3
ENSECAG00000018363	GNAQ
ENSECAG00000024243	GNAS
ENSECAG00000008196	GNB4
ENSECAG00000014124	GNE
ENSECAG00000005273	GNG10
ENSECAG00000008068	GNL2
ENSECAG00000015124	GOLGA1
ENSECAG00000010518	GOLGA3
ENSECAG00000013495	GOLGA4
ENSECAG00000039653	GOLGA5
ENSECAG00000037565	GOLGA5
ENSECAG00000009513	GOLGB1
ENSECAG00000014013	GOLT1B
ENSECAG00000040193	GOSR1
ENSECAG00000009110	GPALPP1
ENSECAG00000019093	GPANK1
ENSECAG00000014183	GPAT2
ENSECAG00000022743	GPATCH1
ENSECAG00000008582	GPATCH2L
ENSECAG00000023076	GPCPD1
ENSECAG00000018150	GPD1L
ENSECAG00000018290	GPD2
ENSECAG00000018093	GPI
ENSECAG00000010834	GPIHBP1
ENSECAG00000016756	GPM6A
ENSECAG00000006665	GPM6B
ENSECAG00000000658	GPNMB
ENSECAG00000008964	GPR107
ENSECAG00000014977	GPR137
ENSECAG00000008471	GPR155
ENSECAG00000021673	GPR157
ENSECAG00000005959	GPR160
ENSECAG00000006053	GPR182
ENSECAG00000008565	GPR37
ENSECAG00000010419	GPRASP2
ENSECAG00000014921	GPRC5A
ENSECAG00000017083	GPRC5C
ENSECAG00000004381	GPRIN2
ENSECAG00000010635	GPS2
ENSECAG00000011306	GPSM1
ENSECAG00000026984	GPSM3
ENSECAG00000016432	GRAMD1A
ENSECAG00000020238	GRAMD1B
ENSECAG00000018023	GRAMD1C
ENSECAG00000024158	GRB10
ENSECAG00000021078	GRB14
ENSECAG00000015969	GRHL1
ENSECAG00000017620	GRIA2
ENSECAG00000021446	GRID1
ENSECAG00000019987	GRIPAP1
ENSECAG00000009669	GRPEL1
ENSECAG00000009449	GRPEL2
ENSECAG00000014974	GSAP
ENSECAG00000009590	GSTCD
ENSECAG00000011265	GSTZ1
ENSECAG00000014136	GTDC1
ENSECAG00000003236	GTF2A1
ENSECAG00000017951	GTF2E2
ENSECAG00000000246	GTF2F1
ENSECAG00000023959	GTF2H3
ENSECAG00000020289	GTF2I
ENSECAG00000019745	GTF2IRD1
ENSECAG00000010534	GTF3C1
ENSECAG00000014763	GTF3C3
ENSECAG00000019248	GTF3C4
ENSECAG00000014214	GTF3C6
ENSECAG00000018651	GTPBP3
ENSECAG00000023355	GTSE1
ENSECAG00000005447	GUCY1A1
ENSECAG00000018191	GUCY1A2
ENSECAG00000021009	GUCY1B1
ENSECAG00000019296	GUF1
ENSECAG00000019280	GUK1
ENSECAG00000023352	GULP1
ENSECAG00000005942	GVQW3
ENSECAG00000011563	GXYLT1
ENSECAG00000008483	GXYLT2
ENSECAG00000011343	GZF1
ENSECAG00000019223	H2AFY2
ENSECAG00000023732	H2AFZ
ENSECAG00000008748	HABP4
ENSECAG00000008612	HACD2
ENSECAG00000023082	HACD3
ENSECAG00000015725	HADHA
ENSECAG00000005327	HAND1
ENSECAG00000016477	HAPLN1
ENSECAG00000004593	HAUS3
ENSECAG00000014686	HAUS6
ENSECAG00000016027	HAUS7
ENSECAG00000038247	HBA
ENSECAG00000031859	HBA2
ENSECAG00000010656	HBEGF
ENSECAG00000004470	HBS1L
ENSECAG00000021500	HCFC1R1
ENSECAG00000023836	HCFC2
ENSECAG00000002905	HDAC11
ENSECAG00000017406	HDAC4
ENSECAG00000020424	HDAC7
ENSECAG00000012664	HDHD2
ENSECAG00000015912	HEATR5A
ENSECAG00000014737	HEATR5B
ENSECAG00000012705	HEBP2
ENSECAG00000009959	HECA
ENSECAG00000023505	HECTD1
ENSECAG00000023602	HECTD4
ENSECAG00000000544	HECW2
ENSECAG00000007536	HELB
ENSECAG00000020717	HELQ
ENSECAG00000010404	HELZ
ENSECAG00000019487	HEPACAM2
ENSECAG00000022635	HERC1
ENSECAG00000017677	HERC2
ENSECAG00000011129	HERC3
ENSECAG00000015733	HERC4
ENSECAG00000026945	HES1
ENSECAG00000011657	HEXB
ENSECAG00000028820	HEY1
ENSECAG00000024039	HFM1
ENSECAG00000011223	HGF
ENSECAG00000010874	HGS
ENSECAG00000019625	HGSNAT
ENSECAG00000015848	HHIPL2
ENSECAG00000016863	HIBADH
ENSECAG00000017997	HIC2
ENSECAG00000015193	HIPK1
ENSECAG00000008927	HIPK2
ENSECAG00000020304	HIPK3
ENSECAG00000000286	HIRA
ENSECAG00000014983	HIRIP3
ENSECAG00000024980	HIST1H1C
ENSECAG00000032705	HIST1H1D
ENSECAG00000029603	HIST1H1E
ENSECAG00000037338	HIST1H2AC
ENSECAG00000018490	HIVEP3
ENSECAG00000010053	HJURP
ENSECAG00000021905	HK2
ENSECAG00000012050	HLCS
ENSECAG00000024277	HLTF
ENSECAG00000003025	HLX
ENSECAG00000008240	HMBOX1
ENSECAG00000007173	HMCN1
ENSECAG00000010132	HMGB2
ENSECAG00000020596	HMGB3
ENSECAG00000021330	HMGCR
ENSECAG00000008637	HMGCS1
ENSECAG00000007912	HMGN4
ENSECAG00000008506	HMMR
ENSECAG00000008676	HNRNPA1
ENSECAG00000000782	HNRNPA2B1
ENSECAG00000023237	HNRNPA3
ENSECAG00000017645	HNRNPC
ENSECAG00000022692	HNRNPDL
ENSECAG00000013350	HOMER1
ENSECAG00000023619	HOMER2
ENSECAG00000010514	HOMEZ
ENSECAG00000013641	HOOK1
ENSECAG00000020276	HOOK3
ENSECAG00000038185	HOXA13
ENSECAG00000012850	HOXB6
ENSECAG00000013561	HOXB7
ENSECAG00000024867	HOXC13
ENSECAG00000000726	HOXC9
ENSECAG00000005379	HPGD
ENSECAG00000017534	HPRT1
ENSECAG00000023599	HPSE
ENSECAG00000010917	HR
ENSECAG00000008473	HRAS
ENSECAG00000021502	HS1BP3
ENSECAG00000000862	HS3ST6
ENSECAG00000010538	HSD17B12
ENSECAG00000010996	HSD17B8
ENSECAG00000014483	HSD3B2
ENSECAG00000009577	HSDL1
ENSECAG00000024878	HSDL2
ENSECAG00000016757	HSH2D
ENSECAG00000016866	HSPA13
ENSECAG00000018882	HSPA14
ENSECAG00000037704	HSPA8
ENSECAG00000007513	HSPA9
ENSECAG00000024540	HSPB7
ENSECAG00000012961	HSPG2
ENSECAG00000018428	HSPH1
ENSECAG00000009156	HTATSF1
ENSECAG00000037966	HTD2
ENSECAG00000009990	HTRA1
ENSECAG00000008684	HTT
ENSECAG00000007153	HUNK
ENSECAG00000018117	HYAL3
ENSECAG00000006921	HYLS1
ENSECAG00000013080	HYOU1
ENSECAG00000008992	HYPK
ENSECAG00000014738	IBTK
ENSECAG00000011651	ICA1
ENSECAG00000013883	ICAM1
ENSECAG00000000396	ICAM2
ENSECAG00000024723	ICAM3
ENSECAG00000012805	ICAM4
ENSECAG00000023968	ICE1
ENSECAG00000008412	ICE2
ENSECAG00000013428	ID4
ENSECAG00000010646	IDE
ENSECAG00000024977	IDI1
ENSECAG00000017157	IER3
ENSECAG00000001598	IFI35
ENSECAG00000000500	IFI6
ENSECAG00000010185	IFIT2
ENSECAG00000035238	IFITM5
ENSECAG00000013289	IFNLR1
ENSECAG00000009921	IFRD1
ENSECAG00000015360	IFT122
ENSECAG00000009031	IFT140
ENSECAG00000010877	IFT172
ENSECAG00000021030	IFT74
ENSECAG00000009365	IFT88
ENSECAG00000024668	IGDCC4
ENSECAG00000010109	IGF1
ENSECAG00000021238	IGF1R
ENSECAG00000009723	IGF2BP1
ENSECAG00000020685	IGF2BP2
ENSECAG00000016797	IGF2BP3
ENSECAG00000019509	IGF2R
ENSECAG00000035279	IGFBP2
ENSECAG00000019360	IGHMBP2
ENSECAG00000022195	IGSF8
ENSECAG00000024371	IKBIP
ENSECAG00000032639	IKZF2
ENSECAG00000024175	IKZF4
ENSECAG00000006987	IKZF5
ENSECAG00000007359	IL10RB
ENSECAG00000017077	IL17RA
ENSECAG00000010231	IL18BP
ENSECAG00000000051	IL1B
ENSECAG00000000288	IL1R2
ENSECAG00000010475	IL33
ENSECAG00000016482	IL6
ENSECAG00000024047	IL6R
ENSECAG00000019750	IL6ST
ENSECAG00000014851	ILDR2
ENSECAG00000017640	ILF3
ENSECAG00000007599	ILK
ENSECAG00000020512	IMMP1L
ENSECAG00000023030	IMPA1
ENSECAG00000020098	IMPACT
ENSECAG00000020044	IMPAD1
ENSECAG00000006885	IMPDH2
ENSECAG00000018685	INCA1
ENSECAG00000009621	INCENP
ENSECAG00000007611	INF2
ENSECAG00000003357	ING1
ENSECAG00000015406	ING2
ENSECAG00000024784	ING4
ENSECAG00000014401	ING5
ENSECAG00000022448	INHBA
ENSECAG00000002928	INKA2
ENSECAG00000023057	INO80
ENSECAG00000020722	INO80C
ENSECAG00000015076	INO80D
ENSECAG00000024698	INPP1
ENSECAG00000010327	INPP4B
ENSECAG00000015981	INPP5A
ENSECAG00000019497	INPP5D
ENSECAG00000019901	INPP5E
ENSECAG00000014941	INPP5F
ENSECAG00000016734	INPP5K
ENSECAG00000017064	INPPL1
ENSECAG00000020022	INSIG1
ENSECAG00000006707	INSIG2
ENSECAG00000010127	INSR
ENSECAG00000014650	INSRR
ENSECAG00000010792	INTS1
ENSECAG00000020839	INTS2
ENSECAG00000020110	INTS8
ENSECAG00000016830	IP6K1
ENSECAG00000008002	IPMK
ENSECAG00000014185	IPO11
ENSECAG00000009909	IPO4
ENSECAG00000014808	IPO5
ENSECAG00000015965	IPO7
ENSECAG00000024368	IPO9
ENSECAG00000019106	IQCB1
ENSECAG00000015656	IQCC
ENSECAG00000004274	IQGAP2
ENSECAG00000012960	IRAK2
ENSECAG00000026958	IRAK3
ENSECAG00000014866	IRAK4
ENSECAG00000016731	IREB2
ENSECAG00000009744	IRF7
ENSECAG00000015449	IRF8
ENSECAG00000007393	IRS1
ENSECAG00000003315	IRS2
ENSECAG00000017403	IRX4
ENSECAG00000019879	ISCU
ENSECAG00000001324	ISG15
ENSECAG00000010587	ISM1
ENSECAG00000016216	ITCH
ENSECAG00000017386	ITGA1
ENSECAG00000015760	ITGA3
ENSECAG00000010500	ITGA4
ENSECAG00000001652	ITGA6
ENSECAG00000022498	ITGB1
ENSECAG00000021969	ITGB6
ENSECAG00000013050	ITM2B
ENSECAG00000023990	ITPK1
ENSECAG00000014769	ITPKB
ENSECAG00000008131	ITPR2
ENSECAG00000007328	ITPR3
ENSECAG00000010108	ITPRIP
ENSECAG00000029549	ITPRIPL2
ENSECAG00000020425	ITSN2
ENSECAG00000018870	IVNS1ABP
ENSECAG00000024419	JADE1
ENSECAG00000013170	JADE2
ENSECAG00000012700	JADE3
ENSECAG00000012993	JAG1
ENSECAG00000016539	JAGN1
ENSECAG00000009119	JAK2
ENSECAG00000018212	JAK3
ENSECAG00000014992	JAM2
ENSECAG00000015550	JAM3
ENSECAG00000011721	JARID2
ENSECAG00000024077	JCAD
ENSECAG00000020041	JCHAIN
ENSECAG00000012941	JMJD1C
ENSECAG00000014968	JMY
ENSECAG00000001856	JRKL
ENSECAG00000024055	JUN
ENSECAG00000019993	KALRN
ENSECAG00000012602	KANK4
ENSECAG00000000018	KANSL1L
ENSECAG00000013540	KANSL2
ENSECAG00000013251	KANSL3
ENSECAG00000017543	KAT14
ENSECAG00000013925	KAT2B
ENSECAG00000014996	KAT5
ENSECAG00000009552	KAT6A
ENSECAG00000010150	KAT7
ENSECAG00000024001	KBTBD2
ENSECAG00000012801	KBTBD3
ENSECAG00000001410	KBTBD6
ENSECAG00000001308	KBTBD7
ENSECAG00000024834	KCMF1
ENSECAG00000007379	KCNE3
ENSECAG00000010104	KCNIP2
ENSECAG00000008811	KCNJ15
ENSECAG00000007922	KCNJ2
ENSECAG00000009313	KCNK1
ENSECAG00000023134	KCNK5
ENSECAG00000010713	KCNMA1
ENSECAG00000019378	KCNV1
ENSECAG00000024406	KCP
ENSECAG00000012915	KCTD13
ENSECAG00000010397	KCTD15
ENSECAG00000001039	KCTD18
ENSECAG00000009112	KCTD2
ENSECAG00000038949	KCTD21
ENSECAG00000023359	KCTD5
ENSECAG00000011535	KCTD9
ENSECAG00000024022	KDELC2
ENSECAG00000012699	KDELR1
ENSECAG00000020561	KDF1
ENSECAG00000000331	KDM1B
ENSECAG00000021840	KDM2B
ENSECAG00000007369	KDM3A
ENSECAG00000018222	KDM4A
ENSECAG00000021281	KDM5A
ENSECAG00000014268	KDM5B
ENSECAG00000024956	KDM5C
ENSECAG00000007640	KDM6A
ENSECAG00000009828	KDM6B
ENSECAG00000002716	KDM7A
ENSECAG00000000684	KDM8
ENSECAG00000019429	KDR
ENSECAG00000020472	KDSR
ENSECAG00000010525	KEL
ENSECAG00000011569	KHDC4
ENSECAG00000018305	KHSRP
ENSECAG00000017711	KIAA0100
ENSECAG00000024031	KIAA0232
ENSECAG00000012927	KIAA0319L
ENSECAG00000020012	KIAA0556
ENSECAG00000025021	KIAA0753
ENSECAG00000015569	KIAA0895
ENSECAG00000024529	KIAA0895L
ENSECAG00000023036	KIAA0930
ENSECAG00000017899	KIAA1109
ENSECAG00000020301	KIAA1324
ENSECAG00000011659	KIAA1549
ENSECAG00000010736	KIAA1551
ENSECAG00000008510	KIAA1614
ENSECAG00000007211	KIAA1671
ENSECAG00000019995	KIAA1841
ENSECAG00000007934	KIAA1958
ENSECAG00000014083	KIAA2013
ENSECAG00000006607	KIF11
ENSECAG00000008773	KIF13B
ENSECAG00000014953	KIF15
ENSECAG00000020336	KIF1B
ENSECAG00000016860	KIF20A
ENSECAG00000023331	KIF20B
ENSECAG00000014452	KIF22
ENSECAG00000014536	KIF23
ENSECAG00000018772	KIF26A
ENSECAG00000021244	KIF27
ENSECAG00000019810	KIF2A
ENSECAG00000019038	KIF2C
ENSECAG00000024644	KIF3A
ENSECAG00000014528	KIF3B
ENSECAG00000000558	KIF5B
ENSECAG00000019462	KIF7
ENSECAG00000024196	KIFC1
ENSECAG00000000152	KITLG
ENSECAG00000022555	KLC3
ENSECAG00000013391	KLF12
ENSECAG00000029677	KLF13
ENSECAG00000021855	KLF3
ENSECAG00000010613	KLF4
ENSECAG00000024925	KLF9
ENSECAG00000022174	KLHDC1
ENSECAG00000007654	KLHDC10
ENSECAG00000023604	KLHDC7A
ENSECAG00000020454	KLHDC8B
ENSECAG00000021494	KLHL11
ENSECAG00000015946	KLHL15
ENSECAG00000010727	KLHL2
ENSECAG00000038258	KLHL21
ENSECAG00000018323	KLHL23
ENSECAG00000021066	KLHL24
ENSECAG00000008486	KLHL26
ENSECAG00000008626	KLHL28
ENSECAG00000002157	KLHL4
ENSECAG00000036387	KLHL42
ENSECAG00000010574	KLHL7
ENSECAG00000017829	KLHL8
ENSECAG00000005817	KLHL9
ENSECAG00000001196	KLK8
ENSECAG00000007743	KMT2A
ENSECAG00000007605	KMT2B
ENSECAG00000022544	KMT2C
ENSECAG00000017946	KMT2D
ENSECAG00000022278	KNL1
ENSECAG00000010666	KNSTRN
ENSECAG00000021072	KNTC1
ENSECAG00000017694	KPNA1
ENSECAG00000015530	KPNA3
ENSECAG00000014734	KPNA5
ENSECAG00000004549	KPNA6
ENSECAG00000019522	KRAS
ENSECAG00000014807	KRBA1
ENSECAG00000008652	KREMEN1
ENSECAG00000016177	KRT24
ENSECAG00000018234	KRT4
ENSECAG00000019176	KRT80
ENSECAG00000019530	KRTCAP2
ENSECAG00000020539	KXD1
ENSECAG00000023747	KYAT3
ENSECAG00000018188	KYNU
ENSECAG00000020354	L2HGDH
ENSECAG00000010476	L3MBTL2
ENSECAG00000006343	L3MBTL3
ENSECAG00000035099	LACTB
ENSECAG00000017296	LACTB2
ENSECAG00000013156	LAD1
ENSECAG00000023844	LAMA2
ENSECAG00000023274	LAMA5
ENSECAG00000021805	LAMB2
ENSECAG00000008204	LAMB3
ENSECAG00000021903	LAMC2
ENSECAG00000000296	LAMC3
ENSECAG00000018467	LAMP2
ENSECAG00000009197	LANCL1
ENSECAG00000022762	LANCL2
ENSECAG00000014596	LARGE2
ENSECAG00000017002	LARP1
ENSECAG00000012479	LARP4
ENSECAG00000024346	LARS2
ENSECAG00000017325	LASP1
ENSECAG00000000891	LATS1
ENSECAG00000000512	LBH
ENSECAG00000011192	LBR
ENSECAG00000015630	LBX2
ENSECAG00000020987	LCA5
ENSECAG00000024479	LCLAT1
ENSECAG00000013727	LCMT1
ENSECAG00000020957	LCN2
ENSECAG00000000648	LCORL
[truncated: 3,113 more rows]

## Sheet: tan
Module Correlation	0.54
Module Pvalue	0.04
						No significant pathways found via PANTHER Go biological process complete
Gene List	short name
ENSECAG00000021085	ACADM
ENSECAG00000026842	ACER3
ENSECAG00000008190	ADTRP
ENSECAG00000009174	ARSD
ENSECAG00000023528	ATP2B2
ENSECAG00000013354	B4GALNT2
ENSECAG00000011713	C7orf26
ENSECAG00000014588	CAMK1G
ENSECAG00000021990	COQ7
ENSECAG00000008566	CTSE
ENSECAG00000011237	DDX55
ENSECAG00000017998	DHCR24
ENSECAG00000000752	EHF
ENSECAG00000014952	FAM49A
ENSECAG00000006058	FUT1
ENSECAG00000007974	GALNT3
ENSECAG00000017687	GDI1
ENSECAG00000020544	GLIS3
ENSECAG00000004969	GPR68
ENSECAG00000015854	HNF1B
ENSECAG00000020082	KCNN2
ENSECAG00000003238	KIAA1191
ENSECAG00000021092	KLF15
ENSECAG00000012922	KLHL14
ENSECAG00000022955	LRP10
ENSECAG00000009443	MAP3K21
ENSECAG00000012151	MARCO
ENSECAG00000004270	MED7
ENSECAG00000013728	MFSD2A
ENSECAG00000018172	MRPL22
ENSECAG00000010929	MRPS35
ENSECAG00000020619	MSX1
ENSECAG00000008728	NR1I2
ENSECAG00000009783	NRIP3
ENSECAG00000016957	OLFM1
ENSECAG00000008906	PARP15
ENSECAG00000021123	PAX2
ENSECAG00000009244	PAX8
ENSECAG00000009682	PCBD1
ENSECAG00000018417	PPP1R11
ENSECAG00000009483	PRLR
ENSECAG00000015669	RAB3B
ENSECAG00000009727	RAC1
ENSECAG00000025403	RF00425
ENSECAG00000024815	RFESD
ENSECAG00000006020	RRAGB
ENSECAG00000011349	SDR42E1
ENSECAG00000018703	SDR9C7
ENSECAG00000033049	SERP1
ENSECAG00000024467	SH3RF2
ENSECAG00000009558	SLC16A12
ENSECAG00000018573	SLC3A1
ENSECAG00000021520	SLC44A3
ENSECAG00000009701	SLC44A4
ENSECAG00000019261	STYXL1
ENSECAG00000007305	TC2N
ENSECAG00000026880	TEN1
ENSECAG00000019398	TFPI2
ENSECAG00000006769	TTC1
ENSECAG00000007169	TTC22
ENSECAG00000009525	TXNDC12
ENSECAG00000017804	UPB1
ENSECAG00000022188	WNT11
ENSECAG00000014798	ZNF19
ENSECAG00000000538	ZNF385B
ENSECAG00000028670	-
ENSECAG00000040039	-
ENSECAG00000011854	-
ENSECAG00000000339	-
ENSECAG00000038056	-
ENSECAG00000030878	-
ENSECAG00000000774	-

## Sheet: salmon
Module Correlation	0.55
Module Pvalue	0.03
Gene List	short name
ENSECAG00000022935	ABCD1			No significant pathways found via PANTHER Go biological process complete
ENSECAG00000018434	ACBD4
ENSECAG00000008588	ACOX3
ENSECAG00000024188	ANKRD49
ENSECAG00000018168	ATF5
ENSECAG00000015421	BAAT
ENSECAG00000022315	BIN3
ENSECAG00000004558	CARS
ENSECAG00000003770	CASP2
ENSECAG00000014912	CCDC91
ENSECAG00000019749	COMMD9
ENSECAG00000000336	COMP
ENSECAG00000017669	CTPS2
ENSECAG00000016348	DTD2
ENSECAG00000014955	EARS2
ENSECAG00000009755	EPHB3
ENSECAG00000007838	FAM53B
ENSECAG00000019123	GID4
ENSECAG00000018925	HEATR6
ENSECAG00000004289	INPP4A
ENSECAG00000021451	KHNYN
ENSECAG00000020570	LMAN1
ENSECAG00000040088	MAGED1
ENSECAG00000023440	MYO19
ENSECAG00000012680	N4BP2L1
ENSECAG00000035128	NRARP
ENSECAG00000011036	NRBF2
ENSECAG00000031680	PHOSPHO2
ENSECAG00000040238	RRP36
ENSECAG00000002414	SGTB
ENSECAG00000015127	SLC13A4
ENSECAG00000031886	SMIM3
ENSECAG00000020854	TARS
ENSECAG00000000550	TDRD3
ENSECAG00000015974	TRIM39-RPP21
ENSECAG00000016603	USP11
ENSECAG00000010484	VEPH1
ENSECAG00000000390	ZNF250
ENSECAG00000013086	ZNF691
ENSECAG00000010345	ZSCAN31
ENSECAG00000028026	-
ENSECAG00000017380	-
ENSECAG00000034932	-
ENSECAG00000038205	-
ENSECAG00000008860	-
ENSECAG00000033351	-
ENSECAG00000011269	-
ENSECAG00000012583	-
ENSECAG00000030133	-
ENSECAG00000034266	-
ENSECAG00000039136	-
ENSECAG00000014593	-
ENSECAG00000039600	-
ENSECAG00000006425	-
ENSECAG00000037484	-
ENSECAG00000017435	-
ENSECAG00000028645	-

## Sheet: brown
Module Correlation	0.68				Analysis Type:	PANTHER Overrepresentation Test (Released 20190308)
Module Pvalue	0.0005				Annotation Version and Release Date:	GO Ontology database Released 2019-02-02
					Analyzed List:	Client Text Box Input (Equus caballus)
Gene List	short name				Reference List:	Equus caballus (all genes in database)
ENSECAG00000017842	ABCB1				Test Type:	FISHER
ENSECAG00000006784	ABCC1				Correction:	FDR
ENSECAG00000004092	ABCG4				GO biological process complete	Equus caballus - REFLIST (20497)	Client Text Box Input (1664)	Client Text Box Input (expected)	Client Text Box Input (over/under)	Client Text Box Input (fold Enrichment)	Client Text Box Input (raw P-value)	Client Text Box Input (FDR)
ENSECAG00000005769	ABHD12				peptidyl-proline hydroxylation (GO:0019511)	9	6	0.73	+	8.21	0.000492	0.0452
ENSECAG00000000480	ABI3BP				collagen fibril organization (GO:0030199)	26	11	2.11	+	5.21	5.69e-05	0.0076
ENSECAG00000014981	ABL1				regulation of ubiquitin-dependent protein catabolic process (GO:2000058)	55	14	4.47	+	3.14	0.000525	0.0476
ENSECAG00000023340	ABRAXAS2				extracellular matrix organization (GO:0030198)	101	25	8.2	+	3.05	6.35e-06	0.00117
ENSECAG00000012910	ACE				cartilage development (GO:0051216)	77	19	6.25	+	3.04	8.2e-05	0.00982
ENSECAG00000000430	ACE2				receptor-mediated endocytosis (GO:0006898)	98	24	7.96	+	3.02	1.12e-05	0.0019
ENSECAG00000003800	ACKR2				connective tissue development (GO:0061448)	96	22	7.79	+	2.82	6.06e-05	0.00785
ENSECAG00000000942	ACKR3				regulation of ossification (GO:0030278)	96	22	7.79	+	2.82	6.06e-05	0.00777
ENSECAG00000021174	ACKR4				extracellular structure organization (GO:0043062)	118	25	9.58	+	2.61	7.38e-05	0.0091
ENSECAG00000011932	ACOX2				actin filament organization (GO:0007015)	106	22	8.61	+	2.56	0.000254	0.0254
ENSECAG00000014105	ACP7				regulation of myeloid cell differentiation (GO:0045637)	97	20	7.87	+	2.54	0.000534	0.0481
ENSECAG00000006669	ACSM3				supramolecular fiber organization (GO:0097435)	200	40	16.24	+	2.46	1.68e-06	0.000396
ENSECAG00000000207	ACTA1				endocytosis (GO:0006897)	157	31	12.75	+	2.43	3.41e-05	0.00471
ENSECAG00000015145	ACTA2				response to wounding (GO:0009611)	145	27	11.77	+	2.29	0.000226	0.0232
ENSECAG00000015935	ACTB				actin cytoskeleton organization (GO:0030036)	229	41	18.59	+	2.21	1.97e-05	0.00298
ENSECAG00000018853	ACTG2				negative regulation of immune system process (GO:0002683)	197	35	15.99	+	2.19	7.6e-05	0.00919
ENSECAG00000019476	ACTN1				import into cell (GO:0098657)	194	34	15.75	+	2.16	0.000117	0.0133
ENSECAG00000021777	ACTN4				regulation of supramolecular fiber organization (GO:1902903)	167	29	13.56	+	2.14	0.000517	0.0472
ENSECAG00000024781	ACTR5				skeletal system development (GO:0001501)	234	40	19	+	2.11	6.6e-05	0.00838
ENSECAG00000012744	ADAM12				actin filament-based process (GO:0030029)	259	44	21.03	+	2.09	2.34e-05	0.00345
ENSECAG00000023637	ADAM33				regulation of cell migration (GO:0030334)	371	63	30.12	+	2.09	4.52e-07	0.000125
ENSECAG00000016339	ADAMTS1				regulation of cell motility (GO:2000145)	393	66	31.9	+	2.07	3.58e-07	0.000106
ENSECAG00000015715	ADAMTS15				regulation of locomotion (GO:0040012)	427	70	34.66	+	2.02	4.08e-07	0.000115
ENSECAG00000000787	ADAMTS16				cell population proliferation (GO:0008283)	238	38	19.32	+	1.97	0.000302	0.0295
ENSECAG00000023694	ADAMTS19				regulation of cellular catabolic process (GO:0031329)	302	48	24.52	+	1.96	5.33e-05	0.00728
ENSECAG00000016328	ADAMTS2				circulatory system development (GO:0072359)	355	56	28.82	+	1.94	1.65e-05	0.00259
ENSECAG00000015972	ADAMTSL1				regulation of cellular component movement (GO:0051270)	421	66	34.18	+	1.93	3.09e-06	0.000633
ENSECAG00000019154	ADAMTSL4				positive regulation of cell differentiation (GO:0045597)	390	61	31.66	+	1.93	7.62e-06	0.00134
ENSECAG00000009642	ADAMTSL5				animal organ morphogenesis (GO:0009887)	467	73	37.91	+	1.93	8.53e-07	0.000226
ENSECAG00000019917	ADARB1				positive regulation of cell population proliferation (GO:0008284)	369	57	29.96	+	1.9	2.36e-05	0.00344
ENSECAG00000008344	ADCY3				vesicle-mediated transport (GO:0016192)	544	84	44.16	+	1.9	2.04e-07	7.18e-05
ENSECAG00000009948	ADCY5				regulation of cell population proliferation (GO:0042127)	687	103	55.77	+	1.85	4.09e-08	1.73e-05
ENSECAG00000022202	ADGRD1				negative regulation of multicellular organismal process (GO:0051241)	534	80	43.35	+	1.85	1.2e-06	0.000292
ENSECAG00000015063	ADGRG6				regulation of cellular component biogenesis (GO:0044087)	402	60	32.64	+	1.84	3.38e-05	0.00471
ENSECAG00000009624	ADIPOR1				response to cytokine (GO:0034097)	355	52	28.82	+	1.8	0.000184	0.0196
ENSECAG00000025154	ADPRM				regulation of cell differentiation (GO:0045595)	736	107	59.75	+	1.79	7.56e-08	3e-05
ENSECAG00000019884	AEBP1				biological adhesion (GO:0022610)	373	54	30.28	+	1.78	0.000181	0.0196
ENSECAG00000013779	AFAP1				cell adhesion (GO:0007155)	370	53	30.04	+	1.76	0.000248	0.0249
ENSECAG00000018720	AGBL2				regulation of anatomical structure morphogenesis (GO:0022603)	404	57	32.8	+	1.74	0.000221	0.023
ENSECAG00000015186	AGFG1				regulation of catabolic process (GO:0009894)	363	51	29.47	+	1.73	0.000456	0.0429
ENSECAG00000010932	AGPAT2				regulation of transferase activity (GO:0051338)	421	59	34.18	+	1.73	0.000208	0.022
ENSECAG00000001279	AGTR1				regulation of developmental process (GO:0050793)	1128	158	91.57	+	1.73	5.31e-10	3.21e-07
ENSECAG00000011087	AIDA				positive regulation of intracellular signal transduction (GO:1902533)	396	55	32.15	+	1.71	0.000388	0.037
ENSECAG00000026856	AIF1L				positive regulation of cellular component organization (GO:0051130)	490	68	39.78	+	1.71	8.29e-05	0.00983
ENSECAG00000018332	AK4				negative regulation of developmental process (GO:0051093)	431	59	34.99	+	1.69	0.000343	0.033
ENSECAG00000010535	AK7				positive regulation of developmental process (GO:0051094)	592	81	48.06	+	1.69	2.79e-05	0.00397
ENSECAG00000019940	AKAP6				tissue development (GO:0009888)	739	101	59.99	+	1.68	2.53e-06	0.000554
ENSECAG00000015084	AKAP8				positive regulation of signal transduction (GO:0009967)	674	92	54.72	+	1.68	6.99e-06	0.00125
ENSECAG00000019722	AKT3				regulation of multicellular organismal development (GO:2000026)	876	119	71.12	+	1.67	3.75e-07	0.000108
ENSECAG00000014750	ALDH1A2				positive regulation of gene expression (GO:0010628)	966	129	78.42	+	1.64	2.63e-07	8.15e-05
ENSECAG00000023888	ALDH1L2				positive regulation of macromolecule metabolic process (GO:0010604)	1571	207	127.54	+	1.62	9.94e-11	6.31e-08
ENSECAG00000013037	ALDOC				anatomical structure morphogenesis (GO:0009653)	964	127	78.26	+	1.62	6.44e-07	0.000174
ENSECAG00000024917	ALG3				positive regulation of signaling (GO:0023056)	739	97	59.99	+	1.62	1.68e-05	0.0026
ENSECAG00000012371	ALOX5AP				regulation of multicellular organismal process (GO:0051239)	1351	177	109.68	+	1.61	4.35e-09	2.21e-06
ENSECAG00000012771	ALOXE3				positive regulation of metabolic process (GO:0009893)	1682	220	136.55	+	1.61	4.32e-11	2.89e-08
ENSECAG00000003291	AMIGO1				positive regulation of cell communication (GO:0010647)	738	96	59.91	+	1.6	2.96e-05	0.00417
ENSECAG00000030928	ANAPC13				regulation of protein modification process (GO:0031399)	854	111	69.33	+	1.6	6.15e-06	0.00115
ENSECAG00000019216	ANAPC2				positive regulation of cellular metabolic process (GO:0031325)	1558	202	126.48	+	1.6	5.42e-10	3.13e-07
ENSECAG00000017692	ANAPC4				positive regulation of cellular protein metabolic process (GO:0032270)	696	90	56.5	+	1.59	5.88e-05	0.00778
ENSECAG00000010939	ANGPTL1				regulation of phosphate metabolic process (GO:0019220)	812	105	65.92	+	1.59	1.25e-05	0.00206
ENSECAG00000016234	ANGPTL2				regulation of phosphorus metabolic process (GO:0051174)	812	105	65.92	+	1.59	1.25e-05	0.00203
ENSECAG00000024436	ANK2				positive regulation of nitrogen compound metabolic process (GO:0051173)	1493	192	121.21	+	1.58	2.8e-09	1.48e-06
ENSECAG00000006338	ANKH				regulation of cellular component organization (GO:0051128)	1029	132	83.54	+	1.58	1.37e-06	0.000328
ENSECAG00000022194	ANKRD13A				positive regulation of protein metabolic process (GO:0051247)	743	95	60.32	+	1.57	5.57e-05	0.00752
ENSECAG00000012574	ANKRD40				negative regulation of cellular macromolecule biosynthetic process (GO:2000113)	618	79	50.17	+	1.57	0.000243	0.0247
ENSECAG00000035101	ANOS1				negative regulation of gene expression (GO:0010629)	744	94	60.4	+	1.56	9.79e-05	0.0113
ENSECAG00000006429	ANXA5				regulation of immune system process (GO:0002682)	602	76	48.87	+	1.56	0.000472	0.0437
ENSECAG00000008739	AOC3				regulation of phosphorylation (GO:0042325)	705	89	57.23	+	1.56	0.00015	0.0167
ENSECAG00000018147	AOX1				positive regulation of RNA metabolic process (GO:0051254)	858	108	69.65	+	1.55	2.7e-05	0.0039
ENSECAG00000011249	AP1S2				cellular localization (GO:0051641)	958	120	77.77	+	1.54	1.38e-05	0.0022
ENSECAG00000022849	AP3B1				positive regulation of nucleobase-containing compound metabolic process (GO:0045935)	927	116	75.26	+	1.54	1.78e-05	0.00272
ENSECAG00000014724	AP3D1				positive regulation of cellular process (GO:0048522)	2423	303	196.71	+	1.54	5.32e-13	4.82e-10
ENSECAG00000010712	AP3S1				positive regulation of biological process (GO:0048518)	2772	346	225.04	+	1.54	7.46e-15	8.6e-12
ENSECAG00000000271	APBA1				regulation of localization (GO:0032879)	1193	147	96.85	+	1.52	2.97e-06	0.000627
ENSECAG00000026921	APEX2				negative regulation of nitrogen compound metabolic process (GO:0051172)	1090	134	88.49	+	1.51	9.53e-06	0.00164
ENSECAG00000012998	APH1A				positive regulation of transcription, DNA-templated (GO:0045893)	766	94	62.19	+	1.51	0.000211	0.0222
ENSECAG00000022047	APOD				positive regulation of RNA biosynthetic process (GO:1902680)	817	100	66.33	+	1.51	0.000151	0.0167
ENSECAG00000012789	AQP9				positive regulation of nucleic acid-templated transcription (GO:1903508)	817	100	66.33	+	1.51	0.000151	0.0165
ENSECAG00000005219	ARF6				regulation of cellular protein metabolic process (GO:0032268)	1234	151	100.18	+	1.51	2.56e-06	0.000551
ENSECAG00000009844	ARHGAP1				negative regulation of biological process (GO:0048519)	2432	296	197.44	+	1.5	1.6e-11	1.13e-08
ENSECAG00000016629	ARHGAP10				positive regulation of response to stimulus (GO:0048584)	931	113	75.58	+	1.5	8.61e-05	0.0101
ENSECAG00000024764	ARHGAP18				negative regulation of macromolecule metabolic process (GO:0010605)	1212	147	98.39	+	1.49	5.82e-06	0.0011
ENSECAG00000011309	ARHGAP21				cellular response to organic substance (GO:0071310)	883	107	71.68	+	1.49	0.000124	0.014
ENSECAG00000011890	ARHGAP30				positive regulation of cellular biosynthetic process (GO:0031328)	967	117	78.5	+	1.49	7.02e-05	0.00874
ENSECAG00000013633	ARHGAP6				negative regulation of cellular metabolic process (GO:0031324)	1192	144	96.77	+	1.49	8.27e-06	0.00144
ENSECAG00000020501	ARHGDIA				positive regulation of biosynthetic process (GO:0009891)	977	118	79.32	+	1.49	6.04e-05	0.00791
ENSECAG00000017139	ARHGEF25				negative regulation of metabolic process (GO:0009892)	1332	160	108.14	+	1.48	3.41e-06	0.000676
ENSECAG00000015058	ARHGEF3				regulation of protein metabolic process (GO:0051246)	1316	158	106.84	+	1.48	3.89e-06	0.00076
ENSECAG00000026875	ARL16				animal organ development (GO:0048513)	1325	158	107.57	+	1.47	6.62e-06	0.0012
ENSECAG00000011461	ARMC10				positive regulation of macromolecule biosynthetic process (GO:0010557)	932	111	75.66	+	1.47	0.000181	0.0195
ENSECAG00000001583	ARMC9				regulation of biological quality (GO:0065008)	1806	215	146.62	+	1.47	9.7e-08	3.73e-05
ENSECAG00000009925	ARNTL2				regulation of gene expression (GO:0010468)	2387	283	193.78	+	1.46	6.83e-10	3.77e-07
ENSECAG00000009791	ARPC5L				negative regulation of cellular process (GO:0048523)	2185	259	177.38	+	1.46	5.19e-09	2.44e-06
ENSECAG00000009400	ARRDC4				regulation of catalytic activity (GO:0050790)	1103	130	89.54	+	1.45	7.46e-05	0.0091
ENSECAG00000020847	ARSB				regulation of cellular metabolic process (GO:0031323)	3290	386	267.09	+	1.45	5.04e-13	4.92e-10
ENSECAG00000024322	ARSJ				cell surface receptor signaling pathway (GO:0007166)	912	107	74.04	+	1.45	0.000399	0.0378
ENSECAG00000018722	AS3MT				cellular component biogenesis (GO:0044085)	1103	129	89.54	+	1.44	0.000117	0.0133
ENSECAG00000016246	ASAP1				regulation of metabolic process (GO:0019222)	3500	408	284.14	+	1.44	1.94e-13	2.05e-10
ENSECAG00000017211	ASCC1				regulation of macromolecule metabolic process (GO:0060255)	3275	381	265.87	+	1.43	2.08e-12	1.76e-09
ENSECAG00000007047	ASPN				regulation of transcription by RNA polymerase II (GO:0006357)	980	114	79.56	+	1.43	0.000322	0.0312
ENSECAG00000000823	ATG4C				regulation of primary metabolic process (GO:0080090)	3191	371	259.05	+	1.43	5.35e-12	4.24e-09
ENSECAG00000021403	ATN1				regulation of nitrogen compound metabolic process (GO:0051171)	3125	363	253.7	+	1.43	1.2e-11	8.98e-09
ENSECAG00000014732	ATP10A				cellular component assembly (GO:0022607)	1016	118	82.48	+	1.43	0.000261	0.0259
ENSECAG00000019889	ATP6AP2				system development (GO:0048731)	1805	209	146.53	+	1.43	9.93e-07	0.000257
ENSECAG00000015484	ATP6V0D2				cellular developmental process (GO:0048869)	1462	169	118.69	+	1.42	1.33e-05	0.00214
ENSECAG00000022593	ATP6V1B1				cell differentiation (GO:0030154)	1411	163	114.55	+	1.42	2.33e-05	0.00347
ENSECAG00000014347	ATXN2				developmental process (GO:0032502)	2313	267	187.78	+	1.42	2.4e-08	1.05e-05
ENSECAG00000000399	ATXN7L1				response to organic substance (GO:0010033)	1101	127	89.38	+	1.42	0.000226	0.0233
ENSECAG00000021736	AURKC				regulation of RNA metabolic process (GO:0051252)	2092	241	169.83	+	1.42	1.55e-07	5.63e-05
ENSECAG00000009074	AUTS2				cellular component organization or biogenesis (GO:0071840)	2529	290	205.31	+	1.41	8.71e-09	3.95e-06
ENSECAG00000011471	AXL				anatomical structure development (GO:0048856)	2207	252	179.17	+	1.41	1.53e-07	5.71e-05
ENSECAG00000020494	B3GALT2				cellular component organization (GO:0016043)	2454	279	199.22	+	1.4	4.2e-08	1.72e-05
ENSECAG00000012393	B4GALT1				regulation of nucleobase-containing compound metabolic process (GO:0019219)	2217	252	179.98	+	1.4	2.47e-07	8.04e-05
ENSECAG00000024265	B4GALT2				cellular response to chemical stimulus (GO:0070887)	1116	126	90.6	+	1.39	0.00047	0.0439
ENSECAG00000012417	BAG2				regulation of transcription, DNA-templated (GO:0006355)	1931	218	156.76	+	1.39	3.09e-06	0.000643
ENSECAG00000005267	BAG3				multicellular organism development (GO:0007275)	2004	226	162.69	+	1.39	1.96e-06	0.000443
ENSECAG00000020430	BBIP1				regulation of biosynthetic process (GO:0009889)	2307	260	187.29	+	1.39	2.6e-07	8.24e-05
ENSECAG00000015525	BBS10				regulation of cellular biosynthetic process (GO:0031326)	2282	257	185.26	+	1.39	3.47e-07	0.000105
ENSECAG00000010270	BBS2				regulation of nucleic acid-templated transcription (GO:1903506)	1977	222	160.5	+	1.38	3.18e-06	0.000642
ENSECAG00000015512	BCL7B				regulation of cellular macromolecule biosynthetic process (GO:2000112)	2149	241	174.46	+	1.38	1.17e-06	0.000291
ENSECAG00000004159	BCL9				regulation of RNA biosynthetic process (GO:2001141)	1981	222	160.82	+	1.38	3.97e-06	0.000764
ENSECAG00000004666	BDH1				regulation of macromolecule biosynthetic process (GO:0010556)	2225	248	180.63	+	1.37	1.13e-06	0.000288
ENSECAG00000005631	BDKRB1				macromolecule metabolic process (GO:0043170)	3800	375	308.49	+	1.22	9.02e-05	0.0105
ENSECAG00000008079	BEND6				nitrogen compound metabolic process (GO:0006807)	4235	414	343.81	+	1.2	6.91e-05	0.00868
ENSECAG00000009086	BEND7				regulation of biological process (GO:0050789)	7471	705	606.52	+	1.16	1.94e-06	0.000449
ENSECAG00000006525	BET1L				regulation of cellular process (GO:0050794)	7061	663	573.23	+	1.16	1.13e-05	0.00189
ENSECAG00000018717	BGN				biological regulation (GO:0065007)	7932	743	643.94	+	1.15	1.98e-06	0.00044
ENSECAG00000034955	BHLHE41				cellular process (GO:0009987)	9247	828	750.7	+	1.1	0.000276	0.0272
ENSECAG00000013979	BICC1				biological_process (GO:0008150)	13143	1171	1066.98	+	1.1	2.27e-07	7.58e-05
ENSECAG00000004286	BICDL1				Unclassified (UNCLASSIFIED)	7354	493	597.02	-	0.83	2.27e-07	7.79e-05
ENSECAG00000000609	BIRC2				system process (GO:0003008)	1606	69	130.38	-	0.53	4.58e-09	2.24e-06
ENSECAG00000010563	BLOC1S5				nervous system process (GO:0050877)	1378	39	111.87	-	0.35	4.11e-15	5.22e-12
ENSECAG00000011650	BLVRA				G protein-coupled receptor signaling pathway (GO:0007186)	1485	41	120.56	-	0.34	1.02e-16	1.43e-13
ENSECAG00000020015	BMP6				sensory perception (GO:0007600)	1190	13	96.61	-	0.13	4.84e-26	7.68e-23
ENSECAG00000001358	BMS1				detection of stimulus (GO:0051606)	1037	6	84.19	-	0.07	7.39e-28	1.34e-24
ENSECAG00000005770	BNIP3L				detection of chemical stimulus (GO:0009593)	984	3	79.88	-	0.04	1.3e-29	2.76e-26
ENSECAG00000022180	BNIPL				detection of stimulus involved in sensory perception (GO:0050906)	995	3	80.78	-	0.04	5.83e-30	1.48e-26
ENSECAG00000007592	BORCS8				detection of chemical stimulus involved in sensory perception (GO:0050907)	970	1	78.75	-	0.01	2.71e-32	8.61e-29
ENSECAG00000012089	BRD2				sensory perception of chemical stimulus (GO:0007606)	998	1	81.02	-	0.01	3.37e-33	1.43e-29
ENSECAG00000022386	BRD4				detection of chemical stimulus involved in sensory perception of smell (GO:0050911)	951	0	77.2	-	< 0.01	1.65e-33	1.05e-29
ENSECAG00000013213	BRD7				sensory perception of smell (GO:0007608)	962	0	78.1	-	< 0.01	7.08e-34	8.98e-30
ENSECAG00000013115	BRD9
ENSECAG00000016872	BRF2
ENSECAG00000017962	BRK1
ENSECAG00000003387	BTD
ENSECAG00000022038	BZW2
ENSECAG00000029823	C15orf61
ENSECAG00000010993	C1H15orf41
ENSECAG00000007901	C1orf116
ENSECAG00000019868	C1QB
ENSECAG00000020325	C1QC
ENSECAG00000023397	C1QTNF1
ENSECAG00000018161	C1QTNF5
ENSECAG00000007989	C1QTNF7
ENSECAG00000021429	C1R
ENSECAG00000014251	C1RL
ENSECAG00000009519	C1S
ENSECAG00000011794	C20H6orf141
ENSECAG00000024122	C20H6orf89
ENSECAG00000006614	C27H4orf47
ENSECAG00000005102	C2H1orf216
ENSECAG00000003106	C3AR1
ENSECAG00000013486	C4BPA
ENSECAG00000006153	C5AR1
ENSECAG00000015110	C7H11orf54
ENSECAG00000005737	C7H11orf71
ENSECAG00000012658	C7H19orf70
ENSECAG00000001057	C8H12orf65
ENSECAG00000029848	C9orf116
ENSECAG00000013368	CA13
ENSECAG00000016228	CA2
ENSECAG00000000478	CA5B
ENSECAG00000015927	CABLES1
ENSECAG00000014148	CABYR
ENSECAG00000019096	CACNA1C
ENSECAG00000012018	CACNB3
ENSECAG00000024021	CADPS2
ENSECAG00000015498	CALCOCO2
ENSECAG00000006844	CALD1
ENSECAG00000020495	CALHM2
ENSECAG00000021844	CALML4
ENSECAG00000012142	CAMKK2
ENSECAG00000023633	CANT1
ENSECAG00000011524	CAP2
ENSECAG00000012210	CAPNS1
ENSECAG00000007147	CAPRIN1
ENSECAG00000012116	CARNS1
ENSECAG00000005210	CASP8
ENSECAG00000021854	CASQ2
ENSECAG00000013676	CAST
ENSECAG00000019226	CASTOR2
ENSECAG00000009134	CAV1
ENSECAG00000015071	CAVIN1
ENSECAG00000010991	CBLL1
ENSECAG00000013984	CBLN3
ENSECAG00000008048	CBX1
ENSECAG00000014906	CC2D1A
ENSECAG00000016291	CCAR1
ENSECAG00000020196	CCDC102A
ENSECAG00000011059	CCDC125
ENSECAG00000019742	CCDC126
ENSECAG00000026974	CCDC137
ENSECAG00000027894	CCDC24
ENSECAG00000011924	CCDC25
ENSECAG00000036634	CCDC3
ENSECAG00000014753	CCDC50
ENSECAG00000019861	CCDC80
ENSECAG00000021239	CCDC92
ENSECAG00000017147	CCDC9B
ENSECAG00000021303	CCNJL
ENSECAG00000008851	CCNL1
ENSECAG00000017978	CCNYL1
ENSECAG00000012618	CD151
ENSECAG00000019111	CD163
ENSECAG00000017925	CD200
ENSECAG00000030452	CD248
ENSECAG00000020320	CD302
ENSECAG00000015229	CD36
ENSECAG00000009049	CD4
ENSECAG00000010267	CD44
ENSECAG00000013534	CD53
ENSECAG00000002186	CD68
ENSECAG00000009813	CD83
ENSECAG00000012128	CD86
ENSECAG00000013261	CD8A
ENSECAG00000039059	CD99
ENSECAG00000006867	CDC42EP2
ENSECAG00000010081	CDC5L
ENSECAG00000021162	CDH13
ENSECAG00000009663	CDH2
ENSECAG00000020738	CDH26
ENSECAG00000009528	CDH3
ENSECAG00000012107	CDIPT
ENSECAG00000018820	CDK16
ENSECAG00000021093	CDK3
ENSECAG00000012826	CDO1
ENSECAG00000039817	CEBPD
ENSECAG00000026993	CEBPZOS
ENSECAG00000018674	CEMIP
ENSECAG00000005217	CENPB
ENSECAG00000019351	CENPP
ENSECAG00000007579	CEP131
ENSECAG00000010318	CEP63
ENSECAG00000008428	CEP83
ENSECAG00000004944	CERK
ENSECAG00000000369	CERS4
ENSECAG00000011325	CGNL1
ENSECAG00000022061	CHAMP1
ENSECAG00000022005	CHD4
ENSECAG00000017288	CHFR
ENSECAG00000019194	CHGA
ENSECAG00000036192	CHGA
ENSECAG00000011154	CHRD
ENSECAG00000012152	CHRDL1
ENSECAG00000018244	CHRNB1
ENSECAG00000024106	CHST1
ENSECAG00000017766	CHST10
ENSECAG00000001066	CHST12
ENSECAG00000022078	CHST15
ENSECAG00000010914	CHSY1
ENSECAG00000001407	CHSY3
ENSECAG00000018655	CHURC1
ENSECAG00000019092	CINP
ENSECAG00000007116	CIZ1
ENSECAG00000021538	CKAP2L
ENSECAG00000000391	CLBA1
ENSECAG00000032794	CLEC12A
ENSECAG00000020814	CLEC16A
ENSECAG00000006251	CLEC3B
ENSECAG00000009105	CLIP3
ENSECAG00000020131	CLMP
ENSECAG00000016991	CLN6
ENSECAG00000013231	CLPTM1L
ENSECAG00000007010	CLU
ENSECAG00000016981	CLUAP1
ENSECAG00000028644	CMC4
ENSECAG00000026814	CNIH1
ENSECAG00000010873	CNIH4
ENSECAG00000014489	CNN1
ENSECAG00000020188	CNN3
ENSECAG00000021306	CNOT10
ENSECAG00000013864	CNOT2
ENSECAG00000023181	CNOT3
ENSECAG00000020262	CNOT4
ENSECAG00000013294	CNOT8
ENSECAG00000021787	CNPY4
ENSECAG00000024128	CNTNAP1
ENSECAG00000025107	COBLL1
ENSECAG00000021205	COL11A1
ENSECAG00000021211	COL15A1
ENSECAG00000013693	COL1A1
ENSECAG00000024769	COL3A1
ENSECAG00000008499	COL5A2
ENSECAG00000020887	COL6A3
ENSECAG00000019508	COL8A1
ENSECAG00000018963	COLEC12
ENSECAG00000015099	COPB2
ENSECAG00000020649	COPS3
ENSECAG00000019139	COPS7B
ENSECAG00000008003	COQ9
ENSECAG00000019147	CORO1C
ENSECAG00000017173	COX18
ENSECAG00000012064	CP
ENSECAG00000009256	CPE
ENSECAG00000021924	CPLANE2
ENSECAG00000015198	CPM
ENSECAG00000001899	CPNE1
ENSECAG00000018864	CPNE2
ENSECAG00000016542	CPOX
ENSECAG00000024631	CPXM2
ENSECAG00000016560	CRABP2
ENSECAG00000010143	CRB3
ENSECAG00000018306	CREB3L1
ENSECAG00000007609	CREB3L2
ENSECAG00000020180	CREB5
ENSECAG00000006482	CRISP3
ENSECAG00000024636	CRISPLD2
ENSECAG00000023869	CRLS1
ENSECAG00000022215	CRNKL1
ENSECAG00000008409	CRTAP
ENSECAG00000023238	CRTC2
ENSECAG00000024475	CRTC3
ENSECAG00000014833	CRY1
ENSECAG00000012507	CRYAB
ENSECAG00000017715	CSF1
ENSECAG00000000860	CSF1R
ENSECAG00000017912	CSGALNACT1
ENSECAG00000009928	CSNK1D
ENSECAG00000010692	CSPG4
ENSECAG00000008944	CSRP1
ENSECAG00000024043	CSTA
ENSECAG00000006787	CTDNEP1
ENSECAG00000000432	CTF1
ENSECAG00000016610	CTGF
ENSECAG00000020399	CTHRC1
ENSECAG00000010772	CTPS1
ENSECAG00000022139	CTSF
ENSECAG00000019087	CTSK
ENSECAG00000012985	CUEDC1
ENSECAG00000011374	CUL3
ENSECAG00000024437	CUL5
ENSECAG00000019122	CWC25
ENSECAG00000016333	CWF19L1
ENSECAG00000019551	CXCL12
ENSECAG00000015869	CXHXorf56
ENSECAG00000016958	CXXC5
ENSECAG00000008452	CYB5R3
ENSECAG00000019841	CYB5R4
ENSECAG00000014330	CYCS
ENSECAG00000020474	CYP19A1
ENSECAG00000038251	CYP2C92
ENSECAG00000009026	CYP2S1
ENSECAG00000004678	CYSLTR2
ENSECAG00000009501	DAAM2
ENSECAG00000017209	DAPP1
ENSECAG00000010616	DBN1
ENSECAG00000013920	DBR1
ENSECAG00000010524	DCAF5
ENSECAG00000000413	DCAF6
ENSECAG00000020413	DCN
ENSECAG00000005572	DCTN1
ENSECAG00000008711	DDB2
ENSECAG00000005146	DDX31
ENSECAG00000006958	DDX59
ENSECAG00000003772	DEDD2
ENSECAG00000011434	DELE1
ENSECAG00000012804	DENND5A
ENSECAG00000003150	DEPP1
ENSECAG00000013832	DES
ENSECAG00000023354	DEXI
ENSECAG00000011968	DGKA
ENSECAG00000000526	DHX38
ENSECAG00000013857	DIMT1
ENSECAG00000014440	DISP1
ENSECAG00000011582	DLGAP4
ENSECAG00000029428	DLK1
ENSECAG00000033703	DLX4
ENSECAG00000023584	DMXL1
ENSECAG00000009728	DNAJC30
ENSECAG00000016430	DNAJC6
ENSECAG00000012708	DNAJC8
ENSECAG00000022878	DNM1
ENSECAG00000020337	DOCK11
ENSECAG00000000463	DOLPP1
ENSECAG00000022735	DOP1B
ENSECAG00000016101	DPT
ENSECAG00000020200	DPYSL3
ENSECAG00000017084	DPYSL4
ENSECAG00000008759	DRAM1
ENSECAG00000013578	DROSHA
ENSECAG00000020975	DSE
ENSECAG00000020103	DSTN
ENSECAG00000020912	DTNA
ENSECAG00000018425	DTX2
ENSECAG00000015476	DTX3
ENSECAG00000003831	DUSP14
ENSECAG00000024447	DUSP7
ENSECAG00000015971	DUT
ENSECAG00000008877	DVL3
ENSECAG00000009719	EBAG9
ENSECAG00000037037	eca-mir-703
ENSECAG00000015812	ECE1
ENSECAG00000014687	ECHDC3
ENSECAG00000019717	ECM2
ENSECAG00000011618	EDN1
ENSECAG00000020547	EEF2
ENSECAG00000021047	EFEMP2
ENSECAG00000036611	EFNA2
ENSECAG00000010741	EGF
ENSECAG00000015593	EGFL7
ENSECAG00000021704	EGLN1
ENSECAG00000005086	EGLN3
ENSECAG00000009318	EHBP1
ENSECAG00000011638	EHD1
ENSECAG00000028265	EHD2
ENSECAG00000017216	EHD4
ENSECAG00000024304	EIF1AD
ENSECAG00000007200	EIF2AK1
ENSECAG00000024091	EIF4B
ENSECAG00000004471	EIF4E3
ENSECAG00000000311	EIF4ENIF1
ENSECAG00000014700	EIF4G2
ENSECAG00000011147	EIF4G3
ENSECAG00000019459	ELAVL1
ENSECAG00000017760	ELK3
ENSECAG00000000466	ELL
ENSECAG00000018195	ELOA
ENSECAG00000010720	ELOVL6
ENSECAG00000021497	EMP1
ENSECAG00000009809	ENDOG
ENSECAG00000020173	ENG
ENSECAG00000013035	ENPP1
ENSECAG00000003776	ENPP2
ENSECAG00000017165	ENSA
ENSECAG00000010463	ENTR1
ENSECAG00000012838	EPB41L2
ENSECAG00000018178	EPDR1
ENSECAG00000017721	EPM2A
ENSECAG00000000700	EPRS
ENSECAG00000009543	EPSTI1
ENSECAG00000020409	ERBB2
ENSECAG00000011385	ERCC1
ENSECAG00000010668	ERCC5
ENSECAG00000000784	ESRP1
ENSECAG00000019060	ESYT3
ENSECAG00000005690	ETFBKMT
ENSECAG00000018724	ETNPPL
ENSECAG00000021269	ETS2
ENSECAG00000023546	ETV6
ENSECAG00000004162	EVI2B
ENSECAG00000019103	EXD2
ENSECAG00000011639	EXOSC10
ENSECAG00000023112	EXT1
ENSECAG00000008295	F13A1
ENSECAG00000004055	F2R
ENSECAG00000010531	F2RL2
ENSECAG00000006860	F5
ENSECAG00000012970	FAF2
ENSECAG00000021544	FAIM2
ENSECAG00000007164	FAM102A
ENSECAG00000009135	FAM107A
ENSECAG00000016187	FAM114A2
ENSECAG00000012260	FAM118A
ENSECAG00000007385	FAM129A
ENSECAG00000007395	FAM160A1
ENSECAG00000021896	FAM161B
ENSECAG00000017897	FAM167A
ENSECAG00000006543	FAM168A
ENSECAG00000016066	FAM171A1
ENSECAG00000024192	FAM180A
ENSECAG00000000460	FAM185A
ENSECAG00000024501	FAM193A
ENSECAG00000014764	FAM206A
ENSECAG00000023657	FAM20A
ENSECAG00000018086	FAM214B
ENSECAG00000038168	FAM220A
ENSECAG00000010356	FAM78A
ENSECAG00000015000	FAM83G
ENSECAG00000007849	FAM84A
ENSECAG00000034225	FAM89B
ENSECAG00000007382	FAM92A
ENSECAG00000017007	FANCL
ENSECAG00000011790	FAP
ENSECAG00000011874	FBLIM1
ENSECAG00000008859	FBLN2
ENSECAG00000018455	FBN1
ENSECAG00000022545	FBRS
ENSECAG00000019472	FBXO10
ENSECAG00000023166	FBXO25
ENSECAG00000016002	FBXO32
ENSECAG00000004253	FBXO34
ENSECAG00000007723	FBXO8
ENSECAG00000022582	FBXW7
ENSECAG00000009535	FCER1G
ENSECAG00000011163	FCHSD2
ENSECAG00000009329	FDXR
ENSECAG00000020305	FERMT2
ENSECAG00000018390	FFAR4
ENSECAG00000015510	FGF7
ENSECAG00000015006	FGFR1
ENSECAG00000025020	FHL1
ENSECAG00000011590	FHL3
ENSECAG00000023174	FHL5
ENSECAG00000019014	FICD
ENSECAG00000018916	FILIP1
ENSECAG00000016973	FILIP1L
ENSECAG00000023757	FITM2
ENSECAG00000024710	FKBP14
ENSECAG00000011304	FKBP5
ENSECAG00000008092	FKBP7
ENSECAG00000000404	FKBP9
ENSECAG00000021051	FLI1
ENSECAG00000009550	FLNA
ENSECAG00000010052	FLNC
ENSECAG00000012055	FLOT2
ENSECAG00000017864	FMOD
ENSECAG00000000239	FNDC1
ENSECAG00000037029	FNDC4
ENSECAG00000006873	FOXI1
ENSECAG00000020237	FOXJ2
ENSECAG00000008665	FOXJ3
ENSECAG00000015133	FOXK1
ENSECAG00000002212	FOXO1
ENSECAG00000008974	FOXP1
ENSECAG00000000572	FOXP4
ENSECAG00000000030	FRA10AC1
ENSECAG00000007999	FRMD6
ENSECAG00000008056	FSCN1
ENSECAG00000017891	FSTL1
ENSECAG00000022709	FUNDC1
ENSECAG00000008319	FYN
ENSECAG00000018292	FZD3
ENSECAG00000005857	FZD8
ENSECAG00000015401	GAA
ENSECAG00000004503	GAL3ST4
ENSECAG00000016546	GALNT12
ENSECAG00000016679	GALNT15
ENSECAG00000008653	GALNT2
ENSECAG00000017735	GAS2L1
ENSECAG00000000014	GAS6
ENSECAG00000019002	GAS7
ENSECAG00000020359	GATA4
ENSECAG00000021181	GATAD1
ENSECAG00000012875	GATAD2A
ENSECAG00000014243	GATM
ENSECAG00000009806	GCGR
ENSECAG00000015025	GCH1
ENSECAG00000005515	GCNT4
ENSECAG00000008855	GDI2
ENSECAG00000015552	GDPD1
ENSECAG00000018531	GEM
ENSECAG00000009303	GFPT2
ENSECAG00000000773	GGT7
ENSECAG00000024246	GIGYF2
ENSECAG00000003981	GIMAP6
ENSECAG00000039848	GIMAP7
ENSECAG00000005525	GJA1
ENSECAG00000019919	GLDN
ENSECAG00000012502	GLIPR2
ENSECAG00000015376	GLRX2
ENSECAG00000014675	GLT8D2
ENSECAG00000011647	GMIP
ENSECAG00000020518	GNA14
ENSECAG00000015251	GNA15
ENSECAG00000000489	GNAI2
ENSECAG00000011443	GNAZ
ENSECAG00000026940	GNB1L
ENSECAG00000012522	GNB3
ENSECAG00000024185	GNG11
ENSECAG00000019684	GNPNAT1
ENSECAG00000010682	GNPTAB
ENSECAG00000014069	GOLM1
ENSECAG00000000421	GON7
ENSECAG00000013383	GORASP2
ENSECAG00000016504	GOT2
ENSECAG00000013489	GPATCH11
ENSECAG00000011135	GPATCH4
ENSECAG00000021610	GPBP1
ENSECAG00000004408	GPR1
ENSECAG00000024669	GPR156
ENSECAG00000011110	GPR173
ENSECAG00000003173	GPR34
ENSECAG00000022533	GPRC5B
ENSECAG00000019570	GRAMD4
ENSECAG00000002619	GREM1
ENSECAG00000010225	GRID2IP
ENSECAG00000006162	GRINA
ENSECAG00000019326	GRK3
ENSECAG00000023764	GRK5
ENSECAG00000024935	GSK3B
ENSECAG00000019037	GSTA4
ENSECAG00000020441	GTF2E1
ENSECAG00000008807	GTF3C5
ENSECAG00000018027	GTPBP1
ENSECAG00000017416	GTPBP10
ENSECAG00000001700	GTPBP4
ENSECAG00000014688	GUSB
ENSECAG00000021428	GYS1
ENSECAG00000019453	H6PD
ENSECAG00000020223	HACD1
ENSECAG00000021206	HAS2
ENSECAG00000012035	HAUS5
ENSECAG00000005865	HAUS8
ENSECAG00000020969	HBP1
ENSECAG00000012732	HDAC10
ENSECAG00000013577	HDAC2
ENSECAG00000012184	HDDC2
ENSECAG00000020143	HDGFL3
ENSECAG00000012829	HDLBP
ENSECAG00000021443	HEATR1
ENSECAG00000020481	HERPUD2
ENSECAG00000038178	HEY2
ENSECAG00000024981	HFE
ENSECAG00000019664	HID1
ENSECAG00000015597	HIF1A
ENSECAG00000009178	HIF1AN
ENSECAG00000008993	HIP1R
ENSECAG00000038046	HIST1H2BB
ENSECAG00000010759	HIVEP1
ENSECAG00000009836	HIVEP2
ENSECAG00000000734	HMGA1
ENSECAG00000023930	HMGXB4
ENSECAG00000012690	HMX2
ENSECAG00000003229	HNRNPF
ENSECAG00000023575	HNRNPH2
ENSECAG00000007190	HNRNPH3
ENSECAG00000013733	HNRNPR
ENSECAG00000007955	HNRNPU
ENSECAG00000024149	HNRNPUL1
ENSECAG00000014343	HOOK2
ENSECAG00000011731	HORMAD1
ENSECAG00000013229	HOXA11
ENSECAG00000012423	HOXB2
ENSECAG00000034365	HOXC10
ENSECAG00000003682	HOXC6
ENSECAG00000021980	HOXD8
ENSECAG00000019203	HPCAL4
ENSECAG00000005730	HPGDS
ENSECAG00000016672	HPS4
ENSECAG00000015720	HPS5
ENSECAG00000004027	HRCT1
ENSECAG00000004544	HRH1
ENSECAG00000002570	HS3ST1
ENSECAG00000024375	HS6ST2
ENSECAG00000014152	HSD11B2
ENSECAG00000011133	HSD3B7
ENSECAG00000008511	HSP90AB1
ENSECAG00000029421	HSPA2
ENSECAG00000020813	HSPA4
ENSECAG00000039018	HSPB6
ENSECAG00000005697	HTR1D
ENSECAG00000019412	HTR2B
ENSECAG00000000727	HTRA3
ENSECAG00000008738	ID2
ENSECAG00000035317	IER5L
ENSECAG00000010254	IFFO1
ENSECAG00000004349	IFIT5
ENSECAG00000014660	IFNGR2
ENSECAG00000018104	IGFBP3
ENSECAG00000013425	IGFBP5
ENSECAG00000018228	IGSF6
ENSECAG00000019115	IL13RA1
ENSECAG00000016394	IL1R1
ENSECAG00000014188	ILDR1
ENSECAG00000014905	IMMP2L
ENSECAG00000015391	IMPDH1
ENSECAG00000030821	INAFM2
ENSECAG00000022618	INAVA
ENSECAG00000015015	INO80E
ENSECAG00000009087	INTS13
ENSECAG00000007365	INTS6L
ENSECAG00000009492	INVS
ENSECAG00000015694	IPP
ENSECAG00000014942	IPPK
ENSECAG00000007508	IRF2
ENSECAG00000023459	IRF2BP2
ENSECAG00000009902	IRF5
ENSECAG00000003606	ISLR
ENSECAG00000036372	ISLR2
ENSECAG00000036217	ISPD
ENSECAG00000019870	ITGA2B
ENSECAG00000017418	ITGAM
ENSECAG00000010178	ITGB4
ENSECAG00000007589	ITGB5
ENSECAG00000018067	ITGBL1
ENSECAG00000003260	ITIH5
ENSECAG00000011335	ITM2A
ENSECAG00000012054	ITSN1
ENSECAG00000018673	JAK1
ENSECAG00000016817	JAZF1
ENSECAG00000016786	JPH2
ENSECAG00000020592	JUP
ENSECAG00000012230	KAT6B
ENSECAG00000023797	KCNH2
ENSECAG00000016950	KCNJ8
ENSECAG00000023395	KCNK6
ENSECAG00000024970	KCNQ1
ENSECAG00000019560	KCTD10
ENSECAG00000022335	KDELC1
ENSECAG00000024520	KDELR3
ENSECAG00000025072	KDM2A
ENSECAG00000015676	KIAA0513
ENSECAG00000000015	KIAA1217
ENSECAG00000013009	KIF26B
ENSECAG00000025122	KIF9
ENSECAG00000002798	KIFAP3
ENSECAG00000016626	KIZ
ENSECAG00000008028	KLC2
ENSECAG00000013153	KLF10
ENSECAG00000034102	KLF16
ENSECAG00000010546	KLF5
ENSECAG00000023417	KLF6
ENSECAG00000012215	KLF7
ENSECAG00000009140	KLHL25
ENSECAG00000021144	KLK1
ENSECAG00000032427	KLK10
ENSECAG00000016931	KMT2E
ENSECAG00000002847	KNOP1
ENSECAG00000019816	KSR1
ENSECAG00000015910	KTN1
ENSECAG00000018584	LAMA4
ENSECAG00000008303	LAMB1
ENSECAG00000016674	LAPTM4A
ENSECAG00000020137	LAPTM4B
ENSECAG00000000686	LAPTM5
ENSECAG00000014190	LARP6
ENSECAG00000000834	LARP7
ENSECAG00000021891	LAS1L
ENSECAG00000016154	LAYN
ENSECAG00000021603	LCP2
ENSECAG00000008556	LDB2
ENSECAG00000019557	LDLR
ENSECAG00000008041	LDLRAD4
ENSECAG00000019441	LDLRAP1
ENSECAG00000012637	LENG1
ENSECAG00000022797	LEPROTL1
ENSECAG00000023758	LETM2
ENSECAG00000033385	LGALS3BP
ENSECAG00000016416	LIG3
ENSECAG00000009570	LIMK2
ENSECAG00000016753	LIMS2
ENSECAG00000005701	LINGO1
ENSECAG00000015140	LIPG
ENSECAG00000018412	LMBRD1
ENSECAG00000010791	LMCD1
ENSECAG00000007061	LMO2
ENSECAG00000025150	LMO4
ENSECAG00000021583	LMOD1
ENSECAG00000025038	LOXL2
ENSECAG00000000373	LOXL3
ENSECAG00000012865	LPAR3
ENSECAG00000004913	LPAR6
ENSECAG00000013112	LRIF1
ENSECAG00000009328	LRIG1
ENSECAG00000016556	LRP12
ENSECAG00000011978	LRR1
ENSECAG00000010291	LRRC17
ENSECAG00000019895	LRRC32
ENSECAG00000019620	LRRC57
ENSECAG00000038974	LRRC61
ENSECAG00000003836	LRRC75A
ENSECAG00000013359	LRRC8A
ENSECAG00000002874	LRRN1
ENSECAG00000009071	LSM12
ENSECAG00000010659	LSM14B
ENSECAG00000018791	LSM2
ENSECAG00000015487	LSP1
ENSECAG00000019691	LTBP1
ENSECAG00000018631	LTBP2
ENSECAG00000009629	LTBP3
ENSECAG00000018248	LUM
ENSECAG00000008425	LURAP1L
ENSECAG00000000901	LUZP1
ENSECAG00000012794	LYAR
ENSECAG00000012862	LYN
ENSECAG00000012523	LYPLAL1
ENSECAG00000024738	LYSMD1
ENSECAG00000008881	LYVE1
ENSECAG00000021995	M6PR
ENSECAG00000002018	MACO1
ENSECAG00000013521	MAD2L1
ENSECAG00000033482	MAF
ENSECAG00000024705	MAFB
ENSECAG00000016329	MANSC1
ENSECAG00000000132	MAOB
ENSECAG00000022695	MAP1A
ENSECAG00000008777	MAP1B
ENSECAG00000008917	MAP3K3
ENSECAG00000024860	MAP3K5
ENSECAG00000003775	MAP4
ENSECAG00000017061	MAP4K1
ENSECAG00000024302	MAP7
ENSECAG00000026837	MAPK1IP1L
ENSECAG00000013433	MAPK7
ENSECAG00000021489	MAPK9
ENSECAG00000010222	MAPRE1
ENSECAG00000012845	MAPRE2
ENSECAG00000018637	MARCH2
ENSECAG00000002745	MARCH8
ENSECAG00000008866	MAST2
ENSECAG00000024341	MAZ
ENSECAG00000024839	MBD5
ENSECAG00000013749	MBOAT1
ENSECAG00000016645	MCOLN1
ENSECAG00000013772	MDFIC
ENSECAG00000005517	ME2
ENSECAG00000018208	MECP2
ENSECAG00000011329	MED17
ENSECAG00000014051	MED19
ENSECAG00000022303	MED30
ENSECAG00000014702	MEDAG
ENSECAG00000009387	MEIS1
ENSECAG00000016870	MEIS2
ENSECAG00000016791	MEIS3
ENSECAG00000015390	METAP2
ENSECAG00000006141	METTL18
ENSECAG00000017536	METTL21A
ENSECAG00000010894	METTL25
ENSECAG00000024591	METTL6
ENSECAG00000013485	MFAP1
ENSECAG00000013301	MFAP4
ENSECAG00000014786	MGAT1
ENSECAG00000012675	MGME1
ENSECAG00000023190	MICAL2
ENSECAG00000002992	MID1IP1
ENSECAG00000011851	MID2
ENSECAG00000006403	MIEF1
ENSECAG00000005360	MITF
ENSECAG00000000735	MKNK1
ENSECAG00000017929	MKRN1
ENSECAG00000024404	MKRN2
ENSECAG00000023631	MLLT3
ENSECAG00000012056	MLXIP
ENSECAG00000009138	MME
ENSECAG00000010967	MMP19
ENSECAG00000000953	MMP2
ENSECAG00000038381	MNT
ENSECAG00000011828	MORC4
ENSECAG00000018735	MORN2
ENSECAG00000022243	MOSPD1
ENSECAG00000012777	MPHOSPH8
ENSECAG00000011033	MPI
ENSECAG00000009638	MPP6
ENSECAG00000012627	MRC2
ENSECAG00000019588	MRGPRF
ENSECAG00000013950	MRTFA
ENSECAG00000002400	MRTFB
ENSECAG00000009101	MRVI1
ENSECAG00000021233	MSANTD3
ENSECAG00000023981	MSL1
ENSECAG00000012900	MSN
ENSECAG00000011292	MSR1
ENSECAG00000005110	MSRB3
ENSECAG00000011749	MSX2
ENSECAG00000029756	MTCL1
ENSECAG00000034280	MTCP1
ENSECAG00000012943	MTERF3
ENSECAG00000003985	MXI1
ENSECAG00000017487	MXRA5
ENSECAG00000020731	MXRA8
ENSECAG00000001317	MYADM
ENSECAG00000024029	MYBBP1A
ENSECAG00000022059	MYC
ENSECAG00000008765	MYCL
ENSECAG00000001774	MYD88
ENSECAG00000016147	MYH10
ENSECAG00000017015	MYH11
ENSECAG00000020716	MYH9
ENSECAG00000007545	MYL9
ENSECAG00000015387	MYLK
ENSECAG00000009709	MYO1D
ENSECAG00000024352	MYO1E
ENSECAG00000010919	MYO9B
ENSECAG00000018560	MYOF
ENSECAG00000013468	MYOM1
ENSECAG00000024238	N4BP1
ENSECAG00000009080	N6AMT1
ENSECAG00000020622	NAA60
ENSECAG00000016738	NAF1
ENSECAG00000000066	NAP1L1
ENSECAG00000000817	NAP1L4
ENSECAG00000013889	NBN
ENSECAG00000006950	NBR1
ENSECAG00000024750	NCALD
ENSECAG00000007966	NCK1
ENSECAG00000012037	NCKIPSD
ENSECAG00000021868	NCL
ENSECAG00000011243	NCOA6
ENSECAG00000006289	NCOR1
ENSECAG00000023051	NCS1
ENSECAG00000009183	NCSTN
ENSECAG00000015858	NDEL1
ENSECAG00000001491	NDN
ENSECAG00000025129	NDRG1
ENSECAG00000000099	NDRG4
ENSECAG00000010240	NELFA
ENSECAG00000024743	NEO1
ENSECAG00000016987	NES
ENSECAG00000015180	NEXN
ENSECAG00000019813	NFATC1
ENSECAG00000018997	NFATC2
ENSECAG00000015574	NFIA
ENSECAG00000008134	NFIC
ENSECAG00000019690	NFIX
ENSECAG00000030989	NHEJ1
ENSECAG00000014267	NINJ1
ENSECAG00000000574	NIPAL4
ENSECAG00000014411	NKAPD1
ENSECAG00000016513	NLGN2
ENSECAG00000038477	NME3
ENSECAG00000021932	NMNAT3
ENSECAG00000020627	NOA1
ENSECAG00000013825	NOD1
ENSECAG00000024664	NOL4L
ENSECAG00000007914	NOL6
ENSECAG00000022362	NOL8
ENSECAG00000008502	NONO
ENSECAG00000024696	NOP58
ENSECAG00000015266	NOTCH2
ENSECAG00000023039	NOV
ENSECAG00000037301	NOVA1
ENSECAG00000000650	NPL
ENSECAG00000017195	NPRL3
ENSECAG00000008148	NPTN
ENSECAG00000006267	NR1D1
ENSECAG00000014232	NR4A2
ENSECAG00000015566	NSG1
ENSECAG00000012138	NSUN5
ENSECAG00000022673	NSUN7
ENSECAG00000019270	NT5C
ENSECAG00000019833	NT5DC1
ENSECAG00000002715	NTAN1
ENSECAG00000024611	NTF3
ENSECAG00000007574	NTM
ENSECAG00000012510	NTRK3
ENSECAG00000002145	NUAK1
ENSECAG00000013307	NUCB1
ENSECAG00000001043	NUDT21
ENSECAG00000019319	NUDT4
ENSECAG00000014716	NUDT6
ENSECAG00000013295	NUFIP1
ENSECAG00000017299	NUMBL
ENSECAG00000016276	NUP50
ENSECAG00000006129	NUP62
ENSECAG00000012983	NYAP1
ENSECAG00000013435	OAS1
ENSECAG00000022690	ODC1
ENSECAG00000010296	ODF3B
ENSECAG00000023953	OGDH
ENSECAG00000017802	OGN
ENSECAG00000012937	OLFML1
ENSECAG00000009623	OLFML2B
ENSECAG00000014287	OMD
ENSECAG00000011613	ORAI2
ENSECAG00000013119	ORMDL1
ENSECAG00000013560	OSGIN2
ENSECAG00000019438	OSMR
ENSECAG00000019709	OSTC
ENSECAG00000016887	OSTM1
ENSECAG00000040284	OTUD1
ENSECAG00000017059	OTULINL
ENSECAG00000015615	OXA1L
ENSECAG00000036867	OXCT2
ENSECAG00000014741	OXNAD1
ENSECAG00000000866	P19
ENSECAG00000023154	P2RY12
ENSECAG00000001640	P2RY13
ENSECAG00000001554	P2RY14
ENSECAG00000008971	P3H2
ENSECAG00000021815	P3H3
ENSECAG00000012496	P4HA1
ENSECAG00000024817	P4HA2
ENSECAG00000006917	P4HA3
ENSECAG00000004620	PACS1
ENSECAG00000023122	PALLD
ENSECAG00000001074	PALMD
ENSECAG00000018049	PAMR1
ENSECAG00000007861	PAPLN
ENSECAG00000019207	PARP1
ENSECAG00000024988	PARP14
ENSECAG00000011251	PARP16
ENSECAG00000018503	PARP3
ENSECAG00000009458	PARP4
ENSECAG00000008893	PARVB
ENSECAG00000013058	PBX1
ENSECAG00000024218	PCBP4
ENSECAG00000004390	PCED1B
ENSECAG00000020485	PCOLCE2
ENSECAG00000006788	PCSK5
ENSECAG00000001688	PCSK6
ENSECAG00000004691	PDCD6IP
ENSECAG00000020846	PDE7B
ENSECAG00000036254	PDF
ENSECAG00000021604	PDGFRL
ENSECAG00000022822	PDK2
ENSECAG00000010080	PDK3
ENSECAG00000020816	PDLIM1
ENSECAG00000017896	PDLIM3
ENSECAG00000010771	PDZD11
ENSECAG00000014864	PDZRN3
ENSECAG00000019187	PEA15
ENSECAG00000021192	PEAR1
ENSECAG00000013291	PER1
ENSECAG00000013247	PER2
ENSECAG00000035710	PET117
ENSECAG00000015368	PEX12
ENSECAG00000012139	PEX14
ENSECAG00000020055	PFKP
ENSECAG00000024262	PGM1
ENSECAG00000011676	PGPEP1
ENSECAG00000034189	PGRMC2
ENSECAG00000022608	PHACTR4
ENSECAG00000017179	PHC2
ENSECAG00000018858	PHF10
ENSECAG00000009830	PHF13
ENSECAG00000023527	PHF19
ENSECAG00000017082	PHF21A
ENSECAG00000004868	PHKA2
ENSECAG00000006734	PHLDA3
ENSECAG00000024225	PHLDB1
ENSECAG00000017540	PIAS3
ENSECAG00000019264	PICALM
ENSECAG00000011829	PID1
ENSECAG00000006052	PIGL
ENSECAG00000003755	PIGW
ENSECAG00000017146	PIK3R6
ENSECAG00000016884	PITPNA
ENSECAG00000000398	PITRM1
ENSECAG00000014725	PITX1
ENSECAG00000008407	PITX2
ENSECAG00000022383	PKIB
ENSECAG00000007789	PKIG
ENSECAG00000018771	PKNOX2
ENSECAG00000010997	PLA2G2A
ENSECAG00000000641	PLAGL1
ENSECAG00000018996	PLEK
ENSECAG00000024841	PLEKHA4
ENSECAG00000007737	PLEKHA8
ENSECAG00000006999	PLEKHG4
ENSECAG00000012373	PLEKHG6
ENSECAG00000014652	PLEKHM2
ENSECAG00000011585	PLEKHO1
ENSECAG00000022172	PLEKHO2
ENSECAG00000015003	PLGRKT
ENSECAG00000022423	PLPP3
ENSECAG00000014258	PLRG1
ENSECAG00000017295	PLSCR1
ENSECAG00000019465	PLTP
ENSECAG00000022390	PLVAP
ENSECAG00000010672	PLXDC1
ENSECAG00000004617	PML
ENSECAG00000025178	PMP22
ENSECAG00000014072	PMS2
ENSECAG00000012878	PNPLA8
ENSECAG00000024629	PNRC2
ENSECAG00000015840	PODN
ENSECAG00000018009	POLD2
ENSECAG00000018485	POLR2A
ENSECAG00000000556	POLR2D
ENSECAG00000023713	POLR3C
ENSECAG00000021963	POMGNT1
ENSECAG00000003314	POMGNT2
ENSECAG00000021468	POPDC2
ENSECAG00000023841	POSTN
ENSECAG00000014320	PPL
ENSECAG00000011290	PPP1R14A
ENSECAG00000014256	PPP1R16A
ENSECAG00000021847	PPP1R17
ENSECAG00000007626	PPP1R18
ENSECAG00000011086	PPP1R3B
ENSECAG00000011107	PPP1R9B
ENSECAG00000019153	PPP2R2B
ENSECAG00000007665	PPP2R5A
ENSECAG00000016071	PPP2R5B
ENSECAG00000009627	PPP3R1
ENSECAG00000015423	PRDM4
ENSECAG00000017778	PRDM8
ENSECAG00000018126	PRELP
ENSECAG00000020648	PRG4
ENSECAG00000016874	PRKACA
ENSECAG00000000737	PRKAR1A
ENSECAG00000005719	PRKD1
ENSECAG00000024428	PROCR
ENSECAG00000017453	PROSER1
ENSECAG00000001892	PRPF38B
ENSECAG00000002086	PRPS2
ENSECAG00000013456	PRPSAP1
ENSECAG00000003083	PRR15
ENSECAG00000016902	PRR16
ENSECAG00000008539	PRRX1
ENSECAG00000003201	PRSS35
ENSECAG00000020942	PRSS38
ENSECAG00000007172	PSD
ENSECAG00000012666	PSIP1
ENSECAG00000013028	PSMA8
ENSECAG00000012620	PSME3
ENSECAG00000019070	PSMG1
ENSECAG00000018845	PTBP1
ENSECAG00000016050	PTDSS1
ENSECAG00000021925	PTDSS2
ENSECAG00000009262	PTGDS
ENSECAG00000011145	PTGER4
ENSECAG00000013127	PTGES3
ENSECAG00000016521	PTGIS
ENSECAG00000014708	PTHLH
ENSECAG00000018924	PTK2B
ENSECAG00000005653	PTP4A2
ENSECAG00000024560	PTPN11
ENSECAG00000008693	PTPN12
ENSECAG00000017641	PTPN21
ENSECAG00000016755	PTPN23
ENSECAG00000010855	PTPRA
ENSECAG00000032438	PTPRS
ENSECAG00000014479	PXDC1
ENSECAG00000019739	PXDN
ENSECAG00000024954	PXMP4
ENSECAG00000019384	PYCR3
ENSECAG00000015057	PYGO2
ENSECAG00000017109	QSOX1
ENSECAG00000006861	R3HCC1L
ENSECAG00000003157	R3HDM2
ENSECAG00000000716	RAB11B
ENSECAG00000006219	RAB2B
ENSECAG00000006886	RAB31
ENSECAG00000022970	RAB32
ENSECAG00000019611	RAB33B
ENSECAG00000024148	RAB39A
ENSECAG00000006755	RAB3IL1
ENSECAG00000005670	RAB40B
ENSECAG00000012716	RAB42
ENSECAG00000005306	RAB7B
ENSECAG00000006670	RABAC1
ENSECAG00000017750	RABGEF1
ENSECAG00000005604	RABIF
ENSECAG00000022570	RAC2
ENSECAG00000009846	RAD1
ENSECAG00000021928	RAD23B
ENSECAG00000006060	RAI2
ENSECAG00000014701	RALB
ENSECAG00000013574	RALGPS1
ENSECAG00000016984	RANBP3L
ENSECAG00000014387	RASA3
ENSECAG00000018454	RBBP8
ENSECAG00000011809	RBM15B
ENSECAG00000009910	RBM23
ENSECAG00000009819	RBM24
ENSECAG00000013423	RBM39
ENSECAG00000015226	RBM6
ENSECAG00000019894	RBMS1
ENSECAG00000018543	RCAN2
ENSECAG00000020134	RCAN3
ENSECAG00000021791	RCBTB1
ENSECAG00000017252	RCC1
ENSECAG00000021984	RCC1L
ENSECAG00000016109	RCHY1
ENSECAG00000022068	RCN1
ENSECAG00000039423	RDH14
ENSECAG00000007563	RECQL5
ENSECAG00000013763	RELA
ENSECAG00000020898	RELB
ENSECAG00000016188	REPS1
ENSECAG00000014358	RERG
ENSECAG00000028980	RERGL
ENSECAG00000013944	RETREG2
ENSECAG00000037099	RF01956
ENSECAG00000034504	RF02041
ENSECAG00000032297	RF02042
ENSECAG00000008758	RFLNB
ENSECAG00000020299	RGL1
ENSECAG00000018261	RGS4
ENSECAG00000023668	RGS5
ENSECAG00000022965	RHOG
ENSECAG00000009478	RHOT1
ENSECAG00000009047	RIBC2
ENSECAG00000020210	RIC3
ENSECAG00000035364	RIDA
ENSECAG00000015381	RIN2
ENSECAG00000018681	RIPOR1
ENSECAG00000011727	RNASE4
ENSECAG00000014262	RNASEH2B
ENSECAG00000022304	RNF103
ENSECAG00000015301	RNF122
ENSECAG00000008140	RNF125
ENSECAG00000007222	RNF130
ENSECAG00000008926	RNF139
ENSECAG00000006196	RNF152
ENSECAG00000024173	RNF157
ENSECAG00000012880	RNF166
ENSECAG00000016200	RNF187
ENSECAG00000018149	RNF20
ENSECAG00000010611	RNF217
ENSECAG00000003388	RNF220
ENSECAG00000024877	RNF4
ENSECAG00000006364	RNF41
ENSECAG00000010826	RNF8
ENSECAG00000015523	RNLS
ENSECAG00000013956	ROBO3
ENSECAG00000022345	ROR2
ENSECAG00000018381	RPN2
ENSECAG00000021917	RPP30
ENSECAG00000016238	RPS6KA1
ENSECAG00000021706	RPS6KC1
ENSECAG00000005729	RRAGA
ENSECAG00000015826	RRAGD
ENSECAG00000021393	RRAS2
ENSECAG00000015703	RRP1
ENSECAG00000037716	RRP15
ENSECAG00000027736	RRP15
ENSECAG00000005948	RTL1
ENSECAG00000023719	RUFY1
ENSECAG00000009111	RUFY3
ENSECAG00000011221	RUFY4
ENSECAG00000000178	RUNX1T1
ENSECAG00000023262	RUSC1
ENSECAG00000024530	RUSC2
ENSECAG00000018873	RWDD3
ENSECAG00000022939	S100A1
ENSECAG00000019382	S100A10
ENSECAG00000008221	S100A4
ENSECAG00000004727	S1PR2
ENSECAG00000007281	SAMD11
ENSECAG00000010681	SAMD4A
ENSECAG00000015551	SAMD4B
ENSECAG00000004224	SAP130
ENSECAG00000009676	SAP30
ENSECAG00000012409	SAR1B
ENSECAG00000020190	SARS
ENSECAG00000020643	SAV1
ENSECAG00000014248	SCAF4
ENSECAG00000011350	SCARA3
ENSECAG00000013893	SCARA5
ENSECAG00000002972	SCFD1
ENSECAG00000016522	SCG3
ENSECAG00000023200	SCMH1
ENSECAG00000018459	SCP2
ENSECAG00000005781	SCPEP1
ENSECAG00000010035	SCUBE2
ENSECAG00000022282	SCYL3
ENSECAG00000008484	SDC2
ENSECAG00000023946	SDC3
ENSECAG00000008477	SDCCAG8
ENSECAG00000014473	SEC14L1
ENSECAG00000014055	SEC22B
ENSECAG00000016518	SEC24B
ENSECAG00000017741	SEC31A
ENSECAG00000017105	SEC62
ENSECAG00000006392	SEC63
ENSECAG00000018012	SELENBP1
ENSECAG00000010918	SELP
ENSECAG00000019527	SELPLG
ENSECAG00000020113	SEMA3C
ENSECAG00000012115	SEMA3D
ENSECAG00000008622	SEMA4A
ENSECAG00000010510	SEMA4F
ENSECAG00000014530	SEPT10
ENSECAG00000023315	SEPT6
ENSECAG00000022693	SEPT7
ENSECAG00000017954	SERINC3
ENSECAG00000023893	SERPINB5
ENSECAG00000010963	SERPING1
ENSECAG00000015692	SERTAD4
ENSECAG00000011753	SESTD1
ENSECAG00000019219	SETD7
ENSECAG00000024544	SF1
ENSECAG00000024737	SF3B4
ENSECAG00000010037	SFI1
ENSECAG00000006486	SFMBT1
ENSECAG00000011498	SFRP4
ENSECAG00000019479	SFT2D1
ENSECAG00000024231	SFXN2
ENSECAG00000011339	SGCA
ENSECAG00000010381	SGTA
ENSECAG00000012612	SH3BGRL
ENSECAG00000007542	SH3D19
ENSECAG00000004437	SH3GLB2
ENSECAG00000017758	SH3KBP1
ENSECAG00000021240	SH3RF1
ENSECAG00000017035	SHF
ENSECAG00000021280	SHISA4
ENSECAG00000008659	SHISA5
ENSECAG00000021295	SHMT2
ENSECAG00000007373	SHTN1
ENSECAG00000014218	SIGLEC1
ENSECAG00000010252	SIK3
ENSECAG00000009655	SINHCAF
ENSECAG00000012854	SIPA1
ENSECAG00000002438	SIRPB2
ENSECAG00000013537	SIRT4
ENSECAG00000013147	SKP2
ENSECAG00000024065	SLA
ENSECAG00000017955	SLC12A9
ENSECAG00000019968	SLC16A2
ENSECAG00000004372	SLC22A3
ENSECAG00000009055	SLC25A12
ENSECAG00000016862	SLC25A33
ENSECAG00000013635	SLC25A5
ENSECAG00000022678	SLC26A4
ENSECAG00000003602	SLC26A7
ENSECAG00000020369	SLC2A4RG
ENSECAG00000007207	SLC35A1
ENSECAG00000004900	SLC35A4
ENSECAG00000000770	SLC35C1
ENSECAG00000020858	SLC35E4
ENSECAG00000021609	SLC40A1
ENSECAG00000008427	SLC43A1
ENSECAG00000011432	SLC46A3
ENSECAG00000010982	SLC4A3
ENSECAG00000001058	SLC7A7
ENSECAG00000013723	SLC7A8
ENSECAG00000020613	SLC9A2
ENSECAG00000006450	SLC9A9
ENSECAG00000013398	SLCO3A1
ENSECAG00000000495	SLIT3
ENSECAG00000020489	SLITRK2
ENSECAG00000013696	SLU7
ENSECAG00000022649	SMAD1
ENSECAG00000015132	SMAD2
ENSECAG00000024413	SMAP2
ENSECAG00000008334	SMARCA4
ENSECAG00000017544	SMARCD3
ENSECAG00000035355	SMIM8
ENSECAG00000014155	SMOC2
ENSECAG00000017371	SMTN
ENSECAG00000024872	SMTNL2
ENSECAG00000021146	SMU1
ENSECAG00000010120	SNAI2
ENSECAG00000023014	SNPH
ENSECAG00000021641	SNX21
ENSECAG00000017605	SNX22
ENSECAG00000022623	SNX9
ENSECAG00000036081	SOBP
ENSECAG00000018511	SORBS1
ENSECAG00000009779	SORCS2
ENSECAG00000002523	SOWAHB
ENSECAG00000006753	SOWAHC
ENSECAG00000012859	SP2
ENSECAG00000009280	SPARCL1
ENSECAG00000012173	SPART
ENSECAG00000007234	SPATA2
ENSECAG00000012197	SPATA2L
ENSECAG00000021902	SPATA6L
ENSECAG00000000174	SPEG
ENSECAG00000000166	SPHKAP
ENSECAG00000024457	SPI1
ENSECAG00000035821	SPINDOC
ENSECAG00000000651	SPINK5
ENSECAG00000011856	SPIRE2
ENSECAG00000024356	SPNS2
ENSECAG00000016940	SPON2
ENSECAG00000008167	SPPL2A
ENSECAG00000007377	SPPL3
ENSECAG00000002250	SPRY2
ENSECAG00000018761	SPSB1
ENSECAG00000009068	SRF
ENSECAG00000009192	SRGN
ENSECAG00000018042	SRP54
ENSECAG00000006920	SRP72
ENSECAG00000010375	SRPK2
ENSECAG00000014728	SRPX2
ENSECAG00000026981	SRRM1
ENSECAG00000026873	SRSF5
ENSECAG00000023932	SRSF6
ENSECAG00000028292	SRXN1
ENSECAG00000019043	SSC5D
ENSECAG00000015172	SSH2
ENSECAG00000023150	SSR4
ENSECAG00000012872	SSX2IP
ENSECAG00000017156	ST3GAL4
ENSECAG00000011464	ST3GAL5
ENSECAG00000010445	ST3GAL6
ENSECAG00000022810	ST5
ENSECAG00000003569	ST6GAL1
ENSECAG00000016019	ST6GALNAC2
ENSECAG00000019081	ST7L
ENSECAG00000009860	STAB1
ENSECAG00000009039	STAT1
ENSECAG00000022326	STAT2
ENSECAG00000016439	STAT3
ENSECAG00000008705	STAT6
ENSECAG00000012894	STAU1
ENSECAG00000022968	STIM1
ENSECAG00000009481	STIM2
ENSECAG00000006915	STK17A
ENSECAG00000000520	STK17B
ENSECAG00000018553	STK38
ENSECAG00000019789	STOML1
ENSECAG00000016969	STRA6
ENSECAG00000008465	STRBP
ENSECAG00000009398	STS
ENSECAG00000012718	STX12
ENSECAG00000023810	STX1A
ENSECAG00000000362	STXBP5
ENSECAG00000023366	SUDS3
ENSECAG00000016927	SULF1
ENSECAG00000013630	SULF2
ENSECAG00000008834	SULT1C4
ENSECAG00000019655	SVBP
ENSECAG00000021653	SVEP1
ENSECAG00000006741	SYAP1
ENSECAG00000021938	SYNC
ENSECAG00000000487	SYNM
ENSECAG00000017352	SYNPO
ENSECAG00000018218	SYNPO2
ENSECAG00000020672	SYTL1
ENSECAG00000006803	SYTL2
ENSECAG00000017989	TAB2
ENSECAG00000032801	TAF3
ENSECAG00000016369	TAF5L
ENSECAG00000008522	TAF6
ENSECAG00000011268	TAGLN
ENSECAG00000006859	TAOK3
ENSECAG00000001911	TAX1BP1
ENSECAG00000022162	TBC1D1
ENSECAG00000022918	TBC1D10B
ENSECAG00000018094	TBC1D16
ENSECAG00000017440	TBC1D20
ENSECAG00000017114	TBX5
ENSECAG00000019292	TCAIM
ENSECAG00000020977	TCEA2
ENSECAG00000010437	TCEA3
ENSECAG00000024121	TCF7L2
ENSECAG00000023843	TDRD9
ENSECAG00000015056	TEAD3
ENSECAG00000020928	TEKT5
ENSECAG00000010134	TENT4A
ENSECAG00000010629	TEP1
ENSECAG00000024720	TEPSIN
ENSECAG00000010776	TERF2IP
ENSECAG00000022506	TEX2
ENSECAG00000021942	TEX30
ENSECAG00000021849	TFPI
ENSECAG00000021307	TGDS
ENSECAG00000001963	TGFB1I1
ENSECAG00000028305	TGFB2
ENSECAG00000016688	TGFB2
ENSECAG00000015029	TGFB3
ENSECAG00000020193	TGFBI
ENSECAG00000011078	TGIF1
ENSECAG00000006290	TGM2
ENSECAG00000033027	THAP8
ENSECAG00000021122	THBS2
ENSECAG00000011993	THBS3
ENSECAG00000009966	THY1
ENSECAG00000009970	TIAL1
ENSECAG00000004461	TIGD7
ENSECAG00000010152	TIMM10
ENSECAG00000017063	TIMM9
ENSECAG00000011834	TIMP2
ENSECAG00000018314	TIMP3
ENSECAG00000013680	TLE1
ENSECAG00000009982	TLE4
ENSECAG00000021279	TLK2
ENSECAG00000016464	TLN1
ENSECAG00000010339	TLR4
ENSECAG00000014324	TMEM107
ENSECAG00000003561	TMEM11
ENSECAG00000008110	TMEM116
ENSECAG00000007945	TMEM131
ENSECAG00000018035	TMEM131L
ENSECAG00000010122	TMEM143
ENSECAG00000018024	TMEM150C
ENSECAG00000020179	TMEM184B
ENSECAG00000014363	TMEM234
ENSECAG00000013627	TMEM254
ENSECAG00000009038	TMEM255A
ENSECAG00000035229	TMEM263
ENSECAG00000008540	TMEM267
ENSECAG00000012297	TMEM38A
ENSECAG00000013603	TMEM39B
ENSECAG00000000133	TMEM59L
ENSECAG00000018566	TMEM63A
ENSECAG00000013055	TMEM63B
ENSECAG00000000568	TMEM68
ENSECAG00000015116	TMEM87B
ENSECAG00000007718	TMOD1
ENSECAG00000013328	TMOD2
ENSECAG00000017433	TNC
ENSECAG00000020171	TNFSF12
ENSECAG00000011669	TNN
ENSECAG00000013685	TNXB
ENSECAG00000004655	TOPORS
ENSECAG00000005927	TP53BP2
ENSECAG00000023101	TP53I11
ENSECAG00000011160	TP53INP2
ENSECAG00000028764	TPBG
ENSECAG00000014949	TPM1
ENSECAG00000014009	TPM2
ENSECAG00000010942	TPM3
ENSECAG00000007133	TPPP3
ENSECAG00000011454	TRAF1
ENSECAG00000009886	TRAF3IP1
ENSECAG00000011568	TRAF4
ENSECAG00000021107	TRAFD1
ENSECAG00000014600	TRAK1
ENSECAG00000011881	TRAPPC6B
ENSECAG00000019660	TRIB1
ENSECAG00000005126	TRIM22
ENSECAG00000016932	TRIM26
ENSECAG00000022018	TRIM47
ENSECAG00000019517	TRIM56
ENSECAG00000024448	TRIM63
ENSECAG00000016770	TRIM8
ENSECAG00000017788	TRMT11
ENSECAG00000012980	TRNAU1AP
ENSECAG00000005195	TSC22D1
ENSECAG00000019055	TSGA10
ENSECAG00000002955	TSHZ1
ENSECAG00000016274	TSHZ3
ENSECAG00000005924	TSKU
ENSECAG00000024982	TSPAN31
ENSECAG00000005556	TSPYL2
ENSECAG00000009322	TSPYL5
ENSECAG00000011836	TTC27
ENSECAG00000007927	TTC4
ENSECAG00000007275	TTL
ENSECAG00000012788	TTLL1
ENSECAG00000016142	TTLL4
ENSECAG00000021163	TTLL5
ENSECAG00000030778	TUBA1A
ENSECAG00000013982	TUBA8
ENSECAG00000020234	TUBB
ENSECAG00000000341	TUBB2B
ENSECAG00000016535	TUBB6
ENSECAG00000005303	TULP3
ENSECAG00000014123	TXLNG
ENSECAG00000000106	TXNDC5
ENSECAG00000022090	TXNRD3
ENSECAG00000022006	UAP1
ENSECAG00000021178	UBA5
ENSECAG00000005014	UBAP2L
ENSECAG00000022847	UBE2G1
ENSECAG00000019597	UBE2N
ENSECAG00000022482	UBE2R2
ENSECAG00000026960	UBE2S
ENSECAG00000001318	UBL3
ENSECAG00000024708	UBOX5
ENSECAG00000019162	UBTF
ENSECAG00000018254	UCHL1
ENSECAG00000014564	UFM1
ENSECAG00000009486	UFSP2
ENSECAG00000040063	UMAD1
ENSECAG00000008764	UNC93A
ENSECAG00000017022	UPF2
ENSECAG00000007717	URI1
ENSECAG00000019869	USP2
ENSECAG00000016660	USP3
ENSECAG00000009628	USP7
ENSECAG00000021865	UST
ENSECAG00000011830	UTP4
ENSECAG00000015049	UXS1
ENSECAG00000014602	VAMP1
ENSECAG00000020310	VAMP3
ENSECAG00000013165	VAMP4
ENSECAG00000004264	VASN
ENSECAG00000011099	VAV3
ENSECAG00000016735	VCAM1
ENSECAG00000019596	VCAN
ENSECAG00000013481	VCL
ENSECAG00000012365	VDAC1
ENSECAG00000010539	VEGFB
ENSECAG00000016083	VEZF1
ENSECAG00000004216	VIM
ENSECAG00000021859	VLDLR
ENSECAG00000023216	VNN2
ENSECAG00000012866	VPS37C
ENSECAG00000019890	VRK1
ENSECAG00000023766	VSIG4
ENSECAG00000024182	VSTM4
ENSECAG00000012950	VTI1A
ENSECAG00000033093	VWA1
ENSECAG00000015492	VWA5A
ENSECAG00000010778	VWF
ENSECAG00000005374	WAC
ENSECAG00000022222	WASF1
ENSECAG00000010268	WASF2
ENSECAG00000008550	WBP11
ENSECAG00000023777	WDR43
ENSECAG00000014592	WDR45B
ENSECAG00000002936	WDR89
ENSECAG00000018522	WDR92
ENSECAG00000004446	WDR93
ENSECAG00000003473	WIPI1
ENSECAG00000014566	WISP2
ENSECAG00000024641	WNT2
ENSECAG00000016726	WSB1
ENSECAG00000021613	WWTR1
ENSECAG00000000026	XG
ENSECAG00000006315	XYLT1
ENSECAG00000012454	XYLT2
ENSECAG00000023592	YBX1
ENSECAG00000016305	YLPM1
ENSECAG00000023108	YTHDF2
ENSECAG00000014740	YWHAH
ENSECAG00000024358	ZBTB16
ENSECAG00000024826	ZBTB17
ENSECAG00000021762	ZBTB2
ENSECAG00000019536	ZBTB22
ENSECAG00000020244	ZBTB47
ENSECAG00000010788	ZBTB48
ENSECAG00000020456	ZBTB7C
ENSECAG00000020982	ZBTB8OS
ENSECAG00000026852	ZCCHC10
ENSECAG00000006883	ZCCHC7
ENSECAG00000012555	ZDHHC12
ENSECAG00000014490	ZDHHC2
ENSECAG00000011648	ZDHHC5
ENSECAG00000018860	ZFP36L1
ENSECAG00000022039	ZFP69
ENSECAG00000023125	ZHX2
ENSECAG00000016520	ZHX3
ENSECAG00000014412	ZMAT2
ENSECAG00000000725	ZMYND11
ENSECAG00000015243	ZNF133
ENSECAG00000018889	ZNF143
ENSECAG00000025164	ZNF18
ENSECAG00000021056	ZNF182
ENSECAG00000001119	ZNF318
ENSECAG00000007445	ZNF331
ENSECAG00000035156	ZNF358
ENSECAG00000009490	ZNF384
ENSECAG00000031435	ZNF396
ENSECAG00000023401	ZNF414
ENSECAG00000015655	ZNF462
ENSECAG00000009470	ZNF503
ENSECAG00000006546	ZNF521
ENSECAG00000003502	ZNF526
ENSECAG00000039710	ZNF543
ENSECAG00000028052	ZNF575
ENSECAG00000016283	ZNF592
ENSECAG00000014058	ZNF598
ENSECAG00000015691	ZNF639
ENSECAG00000008184	ZNF646
ENSECAG00000015402	ZNF692
ENSECAG00000022470	ZSCAN2
ENSECAG00000006796	ZSCAN26
ENSECAG00000001532	ZSWIM1
ENSECAG00000020227	ZYX
ENSECAG00000029361	-
ENSECAG00000035576	-
ENSECAG00000030893	-
ENSECAG00000037499	-
ENSECAG00000007669	-
ENSECAG00000039570	-
ENSECAG00000038260	-
ENSECAG00000037611	-
ENSECAG00000036603	-
ENSECAG00000012860	-
ENSECAG00000023881	-
ENSECAG00000038199	-
ENSECAG00000020696	-
ENSECAG00000027851	-
ENSECAG00000039797	-
ENSECAG00000002027	-
ENSECAG00000016804	-
ENSECAG00000037672	-
ENSECAG00000028267	-
ENSECAG00000014841	-
ENSECAG00000029193	-
ENSECAG00000019206	-
ENSECAG00000039479	-
ENSECAG00000007830	-
ENSECAG00000004031	-
ENSECAG00000028030	-
ENSECAG00000027835	-
ENSECAG00000038953	-
ENSECAG00000006699	-
ENSECAG00000034667	-
ENSECAG00000030815	-
ENSECAG00000002481	-
ENSECAG00000007681	-
ENSECAG00000030502	-
ENSECAG00000012973	-
ENSECAG00000010752	-
ENSECAG00000003474	-
ENSECAG00000019324	-
ENSECAG00000004050	-
ENSECAG00000014572	-
ENSECAG00000028929	-
ENSECAG00000032026	-
ENSECAG00000004464	-
ENSECAG00000000947	-
ENSECAG00000021806	-
ENSECAG00000035155	-
ENSECAG00000017839	-
ENSECAG00000003454	-
ENSECAG00000038762	-
ENSECAG00000012006	-
ENSECAG00000018596	-
ENSECAG00000029357	-
ENSECAG00000032064	-
ENSECAG00000033631	-
ENSECAG00000014951	-
ENSECAG00000010747	-
ENSECAG00000034774	-
ENSECAG00000009807	-
ENSECAG00000037538	-
ENSECAG00000029003	-
ENSECAG00000019484	-
ENSECAG00000014975	-
ENSECAG00000018072	-
ENSECAG00000006646	-
ENSECAG00000019029	-
ENSECAG00000035735	-
ENSECAG00000025102	-
ENSECAG00000018581	-
ENSECAG00000031461	-
ENSECAG00000030487	-
ENSECAG00000022750	-
ENSECAG00000033432	-
ENSECAG00000011389	-
ENSECAG00000020462	-
ENSECAG00000037742	-
ENSECAG00000004908	-
ENSECAG00000000681	-
ENSECAG00000028933	-
ENSECAG00000005074	-
ENSECAG00000040484	-
ENSECAG00000033460	-
ENSECAG00000016041	-
ENSECAG00000030788	-
ENSECAG00000034384	-
ENSECAG00000026830	-
ENSECAG00000032783	-
ENSECAG00000030305	-
ENSECAG00000034673	-
ENSECAG00000029928	-
ENSECAG00000017625	-
ENSECAG00000006663	-
ENSECAG00000028792	-
ENSECAG00000031888	-
ENSECAG00000028530	-
ENSECAG00000030041	-
ENSECAG00000028744	-
ENSECAG00000039563	-
ENSECAG00000024472	-
ENSECAG00000023677	-
ENSECAG00000010097	-
ENSECAG00000036451	-
ENSECAG00000037668	-
ENSECAG00000001555	-
ENSECAG00000021277	-
ENSECAG00000035616	-
ENSECAG00000036046	-
ENSECAG00000019767	-
ENSECAG00000024080	-
ENSECAG00000038666	-
ENSECAG00000008186	-
ENSECAG00000032864	-
ENSECAG00000024804	-
ENSECAG00000034551	-
ENSECAG00000019529	-
ENSECAG00000033490	-
ENSECAG00000032285	-
ENSECAG00000028930	-
ENSECAG00000036346	-
ENSECAG00000021962	-
ENSECAG00000012424	-
ENSECAG00000013555	-
ENSECAG00000035431	-
ENSECAG00000035094	-
ENSECAG00000016667	-
ENSECAG00000036769	-
ENSECAG00000012893	-
ENSECAG00000029637	-
ENSECAG00000011256	-
ENSECAG00000035141	-
ENSECAG00000014409	-
ENSECAG00000021271	-
ENSECAG00000023388	-
ENSECAG00000004547	-
ENSECAG00000015653	-
ENSECAG00000029005	-
ENSECAG00000014036	-
ENSECAG00000012047	-
ENSECAG00000015171	-
ENSECAG00000022273	-
ENSECAG00000038022	-
ENSECAG00000020298	-
ENSECAG00000003617	-
ENSECAG00000030737	-
ENSECAG00000033567	-
ENSECAG00000011858	-
ENSECAG00000037848	-
ENSECAG00000030471	-
ENSECAG00000022442	-
ENSECAG00000030892	-
ENSECAG00000030777	-
ENSECAG00000040154	-
ENSECAG00000022254	-
ENSECAG00000001476	-
ENSECAG00000016325	-
ENSECAG00000035474	-
ENSECAG00000033852	-
ENSECAG00000028535	-
ENSECAG00000002857	-
ENSECAG00000036881	-
ENSECAG00000001138	-
ENSECAG00000023624	-
ENSECAG00000040497	-
ENSECAG00000037480	-
ENSECAG00000038610	-
ENSECAG00000033575	-
ENSECAG00000002023	-
ENSECAG00000011930	-
ENSECAG00000029497	-
ENSECAG00000039259	-
ENSECAG00000039768	-
ENSECAG00000029332	-
ENSECAG00000034282	-
ENSECAG00000039827	-
ENSECAG00000015915	-
ENSECAG00000016251	-
ENSECAG00000000097	-
ENSECAG00000016258	-
ENSECAG00000033827	-
ENSECAG00000018954	-
ENSECAG00000039392	-
ENSECAG00000022642	-
ENSECAG00000015480	-
ENSECAG00000008946	-
ENSECAG00000034647	-
ENSECAG00000003532	-
ENSECAG00000000893	-
ENSECAG00000023284	-
ENSECAG00000031685	-
ENSECAG00000004449	-
ENSECAG00000031395	-
ENSECAG00000030463	-
ENSECAG00000023481	-
ENSECAG00000029122	-
ENSECAG00000001261	-
ENSECAG00000034013	-
ENSECAG00000013180	-
ENSECAG00000004989	-
ENSECAG00000005938	-
ENSECAG00000020009	-
ENSECAG00000038128	-
ENSECAG00000033923	-
ENSECAG00000033601	-
ENSECAG00000022252	-
ENSECAG00000010193	-
ENSECAG00000032818	-
ENSECAG00000033696	-
ENSECAG00000011715	-
ENSECAG00000031429	-
ENSECAG00000028089	-
ENSECAG00000039673	-
ENSECAG00000015494	-
ENSECAG00000000485	-
ENSECAG00000035185	-
ENSECAG00000028082	-
ENSECAG00000032955	-
ENSECAG00000032595	-
ENSECAG00000036783	-
ENSECAG00000021095	-
ENSECAG00000000680	-
ENSECAG00000039469	-
ENSECAG00000021631	-
ENSECAG00000017018	-
ENSECAG00000036879	-
ENSECAG00000031154	-
ENSECAG00000034616	-
ENSECAG00000024343	-
ENSECAG00000011186	-
ENSECAG00000034008	-
ENSECAG00000039738	-
ENSECAG00000005966	-
ENSECAG00000036164	-
ENSECAG00000024679	-
ENSECAG00000018875	-
ENSECAG00000031921	-
ENSECAG00000014832	-
ENSECAG00000024790	-
ENSECAG00000033690	-
ENSECAG00000033730	-

## Sheet: greenyellow
Module Correlation	0.68
Module Pvalue	0.005
								No significant pathways found via PANTHER Go biological process complete
Gene List	short name
ENSECAG00000020790	ABHD17B
ENSECAG00000012283	AGR3
ENSECAG00000012921	ALPK2
ENSECAG00000022123	ANKRD53
ENSECAG00000000372	ARL1
ENSECAG00000009891	ARMC5
ENSECAG00000016519	ARV1
ENSECAG00000006717	ASS1
ENSECAG00000016114	ATP6V0A4
ENSECAG00000000733	C8H18orf21
ENSECAG00000024334	CARMIL1
ENSECAG00000000540	CCDC174
ENSECAG00000022291	CCDC69
ENSECAG00000011419	CLPB
ENSECAG00000023784	COG7
ENSECAG00000020380	COMMD8
ENSECAG00000015643	CTBS
ENSECAG00000010355	DDX10
ENSECAG00000012451	DNAJC25
ENSECAG00000011917	DOCK8
ENSECAG00000021272	EBPL
ENSECAG00000021362	EIF2B1
ENSECAG00000023578	ELOVL3
ENSECAG00000014474	EPB41L3
ENSECAG00000018335	ERCC8
ENSECAG00000028314	ETFRF1
ENSECAG00000023793	EXOC1
ENSECAG00000009510	FBXO7
ENSECAG00000014562	FUT9
ENSECAG00000007221	GORAB
ENSECAG00000006527	LDOC1
ENSECAG00000009616	LMO7
ENSECAG00000016259	LYSMD2
ENSECAG00000004811	MB21D2
ENSECAG00000018394	MESD
ENSECAG00000016223	MORC2
ENSECAG00000020910	MTHFSD
ENSECAG00000030943	NEU2
ENSECAG00000012800	NUP88
ENSECAG00000011003	PDE4B
ENSECAG00000023703	PLCD1
ENSECAG00000012582	PLCD4
ENSECAG00000006115	PNMA8A
ENSECAG00000008919	RAB40C
ENSECAG00000021614	RFC3
ENSECAG00000003151	RNF222
ENSECAG00000011322	RPS6KA3
ENSECAG00000025087	SEC23B
ENSECAG00000012853	SP6
ENSECAG00000017830	TBC1D9B
ENSECAG00000018843	TMEM165
ENSECAG00000002562	TMEM246
ENSECAG00000023506	TPRN
ENSECAG00000021356	TTC9C
ENSECAG00000013843	TUBE1
ENSECAG00000015649	UCK1
ENSECAG00000017141	UPF3A
ENSECAG00000007352	ZCCHC4
ENSECAG00000013390	ZMAT1
ENSECAG00000018052	ZNF514
ENSECAG00000013553	ZNF8
ENSECAG00000037256	-
ENSECAG00000034570	-
ENSECAG00000030028	-
ENSECAG00000021593	-
ENSECAG00000032849	-
ENSECAG00000034959	-
ENSECAG00000030617	-
ENSECAG00000013277	-
ENSECAG00000038277	-
ENSECAG00000036195	-
ENSECAG00000039188	-
ENSECAG00000016873	-
ENSECAG00000038696	-
ENSECAG00000031885	-

## Sheet: purple
Module Correlation	0.68				Analysis Type:	PANTHER Overrepresentation Test (Released 20190308)
Module Pvalue	0.005				Annotation Version and Release Date:	GO Ontology database Released 2019-02-02
					Analyzed List:	Client Text Box Input (Equus caballus)
Gene List	short name				Reference List:	Equus caballus (all genes in database)
ENSECAG00000014550	AP2A2				Test Type:	FISHER
ENSECAG00000021003	ARMC7				Correction:	FDR
ENSECAG00000020076	ASAH1				GO biological process complete	Equus caballus - REFLIST (20497)	Client Text Box Input (81)	Client Text Box Input (expected)	Client Text Box Input (over/under)	Client Text Box Input (fold Enrichment)	Client Text Box Input (raw P-value)	Client Text Box Input (FDR)
ENSECAG00000003954	BLOC1S4				positive regulation of defense response to virus by host (GO:0002230)	12	3	0.05	+	63.26	2.58e-05	0.041
ENSECAG00000003211	C5H1orf74				defense response to virus (GO:0051607)	92	7	0.36	+	19.25	1.25e-07	0.00159
ENSECAG00000034930	C6orf132				response to virus (GO:0009615)	127	7	0.5	+	13.95	9.88e-07	0.00627
ENSECAG00000024658	CAP1				defense response to other organism (GO:0098542)	195	7	0.77	+	9.08	1.49e-05	0.0315
ENSECAG00000019809	CGAS				immune effector process (GO:0002252)	206	7	0.81	+	8.6	2.1e-05	0.038
ENSECAG00000011458	COX7A1				response to other organism (GO:0051707)	346	9	1.37	+	6.58	1.07e-05	0.0453
ENSECAG00000010022	CYP17A1				response to external biotic stimulus (GO:0043207)	348	9	1.38	+	6.54	1.12e-05	0.0355
ENSECAG00000039359	CYS1				response to biotic stimulus (GO:0009607)	358	9	1.41	+	6.36	1.39e-05	0.0354
ENSECAG00000013597	DAB2
ENSECAG00000021989	DDX58
ENSECAG00000011248	DEDD
ENSECAG00000022391	DENND1A
ENSECAG00000009686	DTX3L
ENSECAG00000014558	DUSP22
ENSECAG00000022924	EEF2K
ENSECAG00000012062	EFNA5
ENSECAG00000015861	EI24
ENSECAG00000018245	EPHX3
ENSECAG00000012435	FAM177A1
ENSECAG00000012066	FBLN5
ENSECAG00000007309	FZD5
ENSECAG00000020201	GCNT1
ENSECAG00000016693	GOLIM4
ENSECAG00000019411	HERC6
ENSECAG00000003049	HILPDA
ENSECAG00000006031	HIST3H2BB
ENSECAG00000024770	HSPBAP1
ENSECAG00000017172	IFI27
ENSECAG00000009020	IFI44
ENSECAG00000009618	IFI44L
ENSECAG00000007881	IFIH1
ENSECAG00000010153	IFIT3
ENSECAG00000024429	IRF9
ENSECAG00000030187	JMJD7
ENSECAG00000019779	KCNS3
ENSECAG00000030554	LIF
ENSECAG00000003310	LY6E
ENSECAG00000024459	MARK1
ENSECAG00000022554	MFSD5
ENSECAG00000010350	MLST8
ENSECAG00000021810	MMAA
ENSECAG00000011776	MX1
ENSECAG00000017220	MX2
ENSECAG00000018230	MYL6B
ENSECAG00000011376	NAGA
ENSECAG00000020995	NLGN3
ENSECAG00000009420	NT5E
ENSECAG00000014422	OAS2
ENSECAG00000008809	OAS3
ENSECAG00000021602	PARM1
ENSECAG00000011108	PARP8
ENSECAG00000012331	PARP9
ENSECAG00000008848	PDIA4
ENSECAG00000020563	PIM1
ENSECAG00000024899	PLA2G7
ENSECAG00000020120	PLAA
ENSECAG00000015034	PLAC8B
ENSECAG00000024929	POLR3K
ENSECAG00000012659	PRKAG2
ENSECAG00000011728	PYGL
ENSECAG00000032798	RAB10
ENSECAG00000008292	RBFA
ENSECAG00000024020	RNF145
ENSECAG00000019915	RRAGC
ENSECAG00000001481	SAMD9L
ENSECAG00000010036	SLC15A3
ENSECAG00000024612	SNED1
ENSECAG00000016612	SSRP1
ENSECAG00000008489	SYNRG
ENSECAG00000000020	THAP1
ENSECAG00000000197	TLR3
ENSECAG00000004226	TMEM186
ENSECAG00000013999	TSPAN3
ENSECAG00000024961	XAF1
ENSECAG00000015940	XRCC5
ENSECAG00000009480	ZNF527
ENSECAG00000008210	ZNFX1
ENSECAG00000017399	-
ENSECAG00000014929	-
ENSECAG00000004433	-
ENSECAG00000017635	-
ENSECAG00000031962	-
ENSECAG00000032391	-
ENSECAG00000029244	-
ENSECAG00000021996	-
ENSECAG00000008273	-
ENSECAG00000000284	-
ENSECAG00000038669	-

## Sheet: comparison
turquoise	brown	purple
regulation of protein exit from endoplasmic reticulum (GO:0070861)	peptidyl-proline hydroxylation (GO:0019511)	positive regulation of defense response to virus by host (GO:0002230)		Duplicate pathways are highlighted in red
mitotic spindle organization (GO:0007052)	collagen fibril organization (GO:0030199)	defense response to virus (GO:0051607)
phosphatidylinositol phosphorylation (GO:0046854)	regulation of ubiquitin-dependent protein catabolic process (GO:2000058)	response to virus (GO:0009615)
microtubule cytoskeleton organization involved in mitosis (GO:1902850)	extracellular matrix organization (GO:0030198)	defense response to other organism (GO:0098542)
protein localization to chromosome (GO:0034502)	cartilage development (GO:0051216)	immune effector process (GO:0002252)
histone lysine methylation (GO:0034968)	receptor-mediated endocytosis (GO:0006898)	response to other organism (GO:0051707)
regulation of chromosome segregation (GO:0051983)	connective tissue development (GO:0061448)	response to external biotic stimulus (GO:0043207)
peptidyl-lysine methylation (GO:0018022)	regulation of ossification (GO:0030278)	response to biotic stimulus (GO:0009607)
mitotic sister chromatid segregation (GO:0000070)	extracellular structure organization (GO:0043062)
mitotic nuclear division (GO:0140014)	actin filament organization (GO:0007015)
sister chromatid segregation (GO:0000819)	regulation of myeloid cell differentiation (GO:0045637)
histone methylation (GO:0016571)	supramolecular fiber organization (GO:0097435)
mitotic cell cycle checkpoint (GO:0007093)	endocytosis (GO:0006897)
negative regulation of chromosome organization (GO:2001251)	response to wounding (GO:0009611)
phosphatidylinositol metabolic process (GO:0046488)	actin cytoskeleton organization (GO:0030036)
mitotic cell cycle process (GO:1903047)	negative regulation of immune system process (GO:0002683)
DNA-dependent DNA replication (GO:0006261)	import into cell (GO:0098657)
mitotic cell cycle (GO:0000278)	regulation of supramolecular fiber organization (GO:1902903)
peptidyl-serine phosphorylation (GO:0018105)	skeletal system development (GO:0001501)
DNA replication (GO:0006260)	actin filament-based process (GO:0030029)
protein autophosphorylation (GO:0046777)	regulation of cell migration (GO:0030334)
nuclear chromosome segregation (GO:0098813)	regulation of cell motility (GO:2000145)
regulation of chromosome organization (GO:0033044)	regulation of locomotion (GO:0040012)
cell cycle checkpoint (GO:0000075)	cell population proliferation (GO:0008283)
negative regulation of mitotic cell cycle (GO:0045930)	regulation of cellular catabolic process (GO:0031329)
chromosome organization (GO:0051276)	circulatory system development (GO:0072359)
positive regulation of DNA metabolic process (GO:0051054)	regulation of cellular component movement (GO:0051270)
covalent chromatin modification (GO:0016569)	positive regulation of cell differentiation (GO:0045597)
protein methylation (GO:0006479)	animal organ morphogenesis (GO:0009887)
protein alkylation (GO:0008213)	positive regulation of cell population proliferation (GO:0008284)
histone modification (GO:0016570)	vesicle-mediated transport (GO:0016192)
macromolecule methylation (GO:0043414)	regulation of cell population proliferation (GO:0042127)
chromosome segregation (GO:0007059)	negative regulation of multicellular organismal process (GO:0051241)
cell cycle process (GO:0022402)	regulation of cellular component biogenesis (GO:0044087)
regulation of intracellular protein transport (GO:0033157)	response to cytokine (GO:0034097)
chromatin organization (GO:0006325)	regulation of cell differentiation (GO:0045595)
cell cycle (GO:0007049)	biological adhesion (GO:0022610)
peptidyl-lysine modification (GO:0018205)	cell adhesion (GO:0007155)
nucleocytoplasmic transport (GO:0006913)	regulation of anatomical structure morphogenesis (GO:0022603)
organelle fission (GO:0048285)	regulation of catabolic process (GO:0009894)
DNA conformation change (GO:0071103)	regulation of transferase activity (GO:0051338)
glycerophospholipid metabolic process (GO:0006650)	regulation of developmental process (GO:0050793)
nuclear transport (GO:0051169)	positive regulation of intracellular signal transduction (GO:1902533)
nuclear division (GO:0000280)	positive regulation of cellular component organization (GO:0051130)
regulation of mitotic cell cycle phase transition (GO:1901990)	negative regulation of developmental process (GO:0051093)
regulation of DNA metabolic process (GO:0051052)	positive regulation of developmental process (GO:0051094)
small GTPase mediated signal transduction (GO:0007264)	tissue development (GO:0009888)
DNA metabolic process (GO:0006259)	positive regulation of signal transduction (GO:0009967)
regulation of cell cycle phase transition (GO:1901987)	regulation of multicellular organismal development (GO:2000026)
DNA repair (GO:0006281)	positive regulation of gene expression (GO:0010628)
cellular response to DNA damage stimulus (GO:0006974)	positive regulation of macromolecule metabolic process (GO:0010604)
regulation of cell cycle process (GO:0010564)	anatomical structure morphogenesis (GO:0009653)
modification-dependent macromolecule catabolic process (GO:0043632)	positive regulation of signaling (GO:0023056)
regulation of mitotic cell cycle (GO:0007346)	regulation of multicellular organismal process (GO:0051239)
ubiquitin-dependent protein catabolic process (GO:0006511)	positive regulation of metabolic process (GO:0009893)
modification-dependent protein catabolic process (GO:0019941)	positive regulation of cell communication (GO:0010647)
positive regulation of cellular protein localization (GO:1903829)	regulation of protein modification process (GO:0031399)
methylation (GO:0032259)	positive regulation of cellular metabolic process (GO:0031325)
regulation of GTPase activity (GO:0043087)	positive regulation of cellular protein metabolic process (GO:0032270)
negative regulation of cell cycle (GO:0045786)	regulation of phosphate metabolic process (GO:0019220)
peptidyl-amino acid modification (GO:0018193)	regulation of phosphorus metabolic process (GO:0051174)
glycerolipid metabolic process (GO:0046486)	positive regulation of nitrogen compound metabolic process (GO:0051173)
cellular response to stress (GO:0033554)	regulation of cellular component organization (GO:0051128)
phospholipid metabolic process (GO:0006644)	positive regulation of protein metabolic process (GO:0051247)
regulation of cellular protein localization (GO:1903827)	negative regulation of cellular macromolecule biosynthetic process (GO:2000113)
microtubule cytoskeleton organization (GO:0000226)	negative regulation of gene expression (GO:0010629)
protein modification by small protein conjugation or removal (GO:0070647)	regulation of immune system process (GO:0002682)
RNA biosynthetic process (GO:0032774)	regulation of phosphorylation (GO:0042325)
protein ubiquitination (GO:0016567)	positive regulation of RNA metabolic process (GO:0051254)
posttranscriptional regulation of gene expression (GO:0010608)	cellular localization (GO:0051641)
regulation of cellular amide metabolic process (GO:0034248)	positive regulation of nucleobase-containing compound metabolic process (GO:0045935)
regulation of cellular response to stress (GO:0080135)	positive regulation of cellular process (GO:0048522)
blood vessel development (GO:0001568)	positive regulation of biological process (GO:0048518)
protein modification by small protein conjugation (GO:0032446)	regulation of localization (GO:0032879)
proteolysis involved in cellular protein catabolic process (GO:0051603)	negative regulation of nitrogen compound metabolic process (GO:0051172)
transcription, DNA-templated (GO:0006351)	positive regulation of transcription, DNA-templated (GO:0045893)
nucleic acid-templated transcription (GO:0097659)	positive regulation of RNA biosynthetic process (GO:1902680)
regulation of cell cycle (GO:0051726)	positive regulation of nucleic acid-templated transcription (GO:1903508)
positive regulation of GTPase activity (GO:0043547)	regulation of cellular protein metabolic process (GO:0032268)
regulation of cellular catabolic process (GO:0031329)	negative regulation of biological process (GO:0048519)
cellular protein catabolic process (GO:0044257)	positive regulation of response to stimulus (GO:0048584)
positive regulation of hydrolase activity (GO:0051345)	negative regulation of macromolecule metabolic process (GO:0010605)
nucleic acid metabolic process (GO:0090304)	cellular response to organic substance (GO:0071310)
vasculature development (GO:0001944)	positive regulation of cellular biosynthetic process (GO:0031328)
cardiovascular system development (GO:0072358)	negative regulation of cellular metabolic process (GO:0031324)
regulation of organelle organization (GO:0033043)	positive regulation of biosynthetic process (GO:0009891)
protein catabolic process (GO:0030163)	negative regulation of metabolic process (GO:0009892)
regulation of catabolic process (GO:0009894)	regulation of protein metabolic process (GO:0051246)
enzyme linked receptor protein signaling pathway (GO:0007167)	animal organ development (GO:0048513)
organelle organization (GO:0006996)	positive regulation of macromolecule biosynthetic process (GO:0010557)
protein localization to organelle (GO:0033365)	regulation of biological quality (GO:0065008)
tube morphogenesis (GO:0035239)	regulation of gene expression (GO:0010468)
protein phosphorylation (GO:0006468)	negative regulation of cellular process (GO:0048523)
negative regulation of cellular macromolecule biosynthetic process (GO:2000113)	regulation of catalytic activity (GO:0050790)
cellular macromolecule catabolic process (GO:0044265)	regulation of cellular metabolic process (GO:0031323)
phosphorylation (GO:0016310)	cell surface receptor signaling pathway (GO:0007166)
macromolecule modification (GO:0043412)	cellular component biogenesis (GO:0044085)
negative regulation of macromolecule biosynthetic process (GO:0010558)	regulation of metabolic process (GO:0019222)
negative regulation of cellular biosynthetic process (GO:0031327)	regulation of macromolecule metabolic process (GO:0060255)
cellular protein modification process (GO:0006464)	regulation of transcription by RNA polymerase II (GO:0006357)
protein modification process (GO:0036211)	regulation of primary metabolic process (GO:0080090)
negative regulation of intracellular signal transduction (GO:1902532)	regulation of nitrogen compound metabolic process (GO:0051171)
nucleobase-containing compound metabolic process (GO:0006139)	cellular component assembly (GO:0022607)
negative regulation of biosynthetic process (GO:0009890)	system development (GO:0048731)
cellular protein localization (GO:0034613)	cellular developmental process (GO:0048869)
nucleobase-containing compound biosynthetic process (GO:0034654)	cell differentiation (GO:0030154)
circulatory system development (GO:0072359)	developmental process (GO:0032502)
negative regulation of nucleobase-containing compound metabolic process (GO:0045934)	response to organic substance (GO:0010033)
intracellular signal transduction (GO:0035556)	regulation of RNA metabolic process (GO:0051252)
cellular macromolecule localization (GO:0070727)	cellular component organization or biogenesis (GO:0071840)
cellular lipid metabolic process (GO:0044255)	anatomical structure development (GO:0048856)
intracellular transport (GO:0046907)	cellular component organization (GO:0016043)
programmed cell death (GO:0012501)	regulation of nucleobase-containing compound metabolic process (GO:0019219)
RNA metabolic process (GO:0016070)	cellular response to chemical stimulus (GO:0070887)
aromatic compound biosynthetic process (GO:0019438)	regulation of transcription, DNA-templated (GO:0006355)
heterocycle biosynthetic process (GO:0018130)	multicellular organism development (GO:0007275)
negative regulation of transcription, DNA-templated (GO:0045892)	regulation of biosynthetic process (GO:0009889)
RNA processing (GO:0006396)	regulation of cellular biosynthetic process (GO:0031326)
heterocycle metabolic process (GO:0046483)	regulation of nucleic acid-templated transcription (GO:1903506)
negative regulation of gene expression (GO:0010629)	regulation of cellular macromolecule biosynthetic process (GO:2000112)
protein localization (GO:0008104)	regulation of RNA biosynthetic process (GO:2001141)
cellular aromatic compound metabolic process (GO:0006725)	regulation of macromolecule biosynthetic process (GO:0010556)
negative regulation of transcription by RNA polymerase II (GO:0000122)	macromolecule metabolic process (GO:0043170)
cell death (GO:0008219)	nitrogen compound metabolic process (GO:0006807)
macromolecule catabolic process (GO:0009057)	regulation of biological process (GO:0050789)
negative regulation of nucleic acid-templated transcription (GO:1903507)	regulation of cellular process (GO:0050794)
phosphorus metabolic process (GO:0006793)	biological regulation (GO:0065007)
intracellular protein transport (GO:0006886)	cellular process (GO:0009987)
establishment of localization in cell (GO:0051649)	biological_process (GO:0008150)
organic cyclic compound biosynthetic process (GO:1901362)	Unclassified (UNCLASSIFIED)
negative regulation of RNA biosynthetic process (GO:1902679)	system process (GO:0003008)
organic cyclic compound metabolic process (GO:1901360)	nervous system process (GO:0050877)
cellular macromolecule metabolic process (GO:0044260)	G protein-coupled receptor signaling pathway (GO:0007186)
negative regulation of RNA metabolic process (GO:0051253)	sensory perception (GO:0007600)
phosphate-containing compound metabolic process (GO:0006796)	detection of stimulus (GO:0051606)
positive regulation of catalytic activity (GO:0043085)	detection of chemical stimulus (GO:0009593)
cellular component organization (GO:0016043)	detection of stimulus involved in sensory perception (GO:0050906)
cellular localization (GO:0051641)	detection of chemical stimulus involved in sensory perception (GO:0050907)
negative regulation of macromolecule metabolic process (GO:0010605)	sensory perception of chemical stimulus (GO:0007606)
negative regulation of apoptotic process (GO:0043066)	detection of chemical stimulus involved in sensory perception of smell (GO:0050911)
cellular component organization or biogenesis (GO:0071840)	sensory perception of smell (GO:0007608)
macromolecule localization (GO:0033036)
regulation of macromolecule biosynthetic process (GO:0010556)
organophosphate metabolic process (GO:0019637)
regulation of apoptotic process (GO:0042981)
regulation of nucleobase-containing compound metabolic process (GO:0019219)
negative regulation of nitrogen compound metabolic process (GO:0051172)
regulation of cellular component organization (GO:0051128)
regulation of cellular macromolecule biosynthetic process (GO:2000112)
negative regulation of programmed cell death (GO:0043069)
protein transport (GO:0015031)
regulation of programmed cell death (GO:0043067)
regulation of cellular biosynthetic process (GO:0031326)
lipid metabolic process (GO:0006629)
regulation of biosynthetic process (GO:0009889)
establishment of protein localization (GO:0045184)
cellular metabolic process (GO:0044237)
cellular protein metabolic process (GO:0044267)
negative regulation of metabolic process (GO:0009892)
regulation of nucleic acid-templated transcription (GO:1903506)
regulation of RNA biosynthetic process (GO:2001141)
regulation of RNA metabolic process (GO:0051252)
peptide transport (GO:0015833)
regulation of cell death (GO:0010941)
regulation of transcription, DNA-templated (GO:0006355)
negative regulation of protein metabolic process (GO:0051248)
regulation of macromolecule metabolic process (GO:0060255)
regulation of protein localization (GO:0032880)
organonitrogen compound catabolic process (GO:1901565)
negative regulation of cellular metabolic process (GO:0031324)
amide transport (GO:0042886)
regulation of nitrogen compound metabolic process (GO:0051171)
regulation of hydrolase activity (GO:0051336)
cellular nitrogen compound metabolic process (GO:0034641)
macromolecule metabolic process (GO:0043170)
cytoskeleton organization (GO:0007010)
regulation of gene expression (GO:0010468)
regulation of cellular metabolic process (GO:0031323)
negative regulation of cell communication (GO:0010648)
regulation of primary metabolic process (GO:0080090)
negative regulation of signaling (GO:0023057)
negative regulation of signal transduction (GO:0009968)
positive regulation of nucleobase-containing compound metabolic process (GO:0045935)
positive regulation of macromolecule biosynthetic process (GO:0010557)
regulation of metabolic process (GO:0019222)
negative regulation of cellular protein metabolic process (GO:0032269)
positive regulation of cellular biosynthetic process (GO:0031328)
regulation of intracellular signal transduction (GO:1902531)
cellular catabolic process (GO:0044248)
positive regulation of molecular function (GO:0044093)
primary metabolic process (GO:0044238)
epithelium development (GO:0060429)
positive regulation of biosynthetic process (GO:0009891)
negative regulation of response to stimulus (GO:0048585)
regulation of response to stress (GO:0080134)
protein-containing complex assembly (GO:0065003)
nitrogen compound metabolic process (GO:0006807)
positive regulation of cellular metabolic process (GO:0031325)
negative regulation of cellular process (GO:0048523)
organic substance metabolic process (GO:0071704)
protein-containing complex subunit organization (GO:0043933)
regulation of catalytic activity (GO:0050790)
positive regulation of nitrogen compound metabolic process (GO:0051173)
positive regulation of macromolecule metabolic process (GO:0010604)
regulation of transcription by RNA polymerase II (GO:0006357)
positive regulation of metabolic process (GO:0009893)
regulation of cellular protein metabolic process (GO:0032268)
cellular component assembly (GO:0022607)
regulation of protein metabolic process (GO:0051246)
positive regulation of RNA metabolic process (GO:0051254)
positive regulation of RNA biosynthetic process (GO:1902680)
positive regulation of nucleic acid-templated transcription (GO:1903508)
positive regulation of cellular process (GO:0048522)
neurogenesis (GO:0022008)
cellular macromolecule biosynthetic process (GO:0034645)
negative regulation of biological process (GO:0048519)
cellular component biogenesis (GO:0044085)
organic substance catabolic process (GO:1901575)
catabolic process (GO:0009056)
regulation of protein modification process (GO:0031399)
positive regulation of protein metabolic process (GO:0051247)
positive regulation of transcription, DNA-templated (GO:0045893)
metabolic process (GO:0008152)
protein metabolic process (GO:0019538)
nitrogen compound transport (GO:0071705)
positive regulation of cellular protein metabolic process (GO:0032270)
macromolecule biosynthetic process (GO:0009059)
organic substance transport (GO:0071702)
anatomical structure morphogenesis (GO:0009653)
cellular biosynthetic process (GO:0044249)
biosynthetic process (GO:0009058)
organic substance biosynthetic process (GO:1901576)
positive regulation of biological process (GO:0048518)
positive regulation of gene expression (GO:0010628)
organonitrogen compound metabolic process (GO:1901564)
nervous system development (GO:0007399)
regulation of developmental process (GO:0050793)
response to stress (GO:0006950)
multicellular organism development (GO:0007275)
system development (GO:0048731)
developmental process (GO:0032502)
anatomical structure development (GO:0048856)
localization (GO:0051179)
regulation of response to stimulus (GO:0048583)
cellular process (GO:0009987)
biological_process (GO:0008150)
regulation of cellular process (GO:0050794)
biological regulation (GO:0065007)
regulation of biological process (GO:0050789)
multicellular organismal process (GO:0032501)
cell communication (GO:0007154)
signal transduction (GO:0007165)
signaling (GO:0023052)
Unclassified (UNCLASSIFIED)
response to chemical (GO:0042221)
regulation of signaling receptor activity (GO:0010469)
system process (GO:0003008)
nervous system process (GO:0050877)
G protein-coupled receptor signaling pathway (GO:0007186)
sensory perception (GO:0007600)
detection of stimulus (GO:0051606)
detection of stimulus involved in sensory perception (GO:0050906)
sensory perception of chemical stimulus (GO:0007606)
sensory perception of smell (GO:0007608)
detection of chemical stimulus (GO:0009593)
detection of chemical stimulus involved in sensory perception (GO:0050907)
detection of chemical stimulus involved in sensory perception of smell (GO:0050911)
