# Supplementary material for: Characterization of the placental transcriptome through mid to late gestation in the mare
Source: PLoS One. 2019 Nov 14;14(11):e0224497. doi: 10.1371/journal.pone.0224497 (PMC6855469; doi:10.1371/journal.pone.0224497)
Supplement: S6 Table — Each tab represents a separate module, including module correlation to gestational age and associated P-value, the list of genes included in the module and pathways identified by PANTHER Go Biological Process Complete for the genes included in each module (if applicable) (XLSX) [file pone.0224497.s006.xlsx]

## Sheet: turquoise
Module correlation	-0.89			Analysis Type:	PANTHER Overrepresentation Test (Released 20190308)
Module P-value	9e-06			Annotation Version and Release Date:	GO Ontology database Released 2019-02-02
				Analyzed List:	Client Text Box Input (Equus caballus)
GeneId	Short Name			Reference List:	Equus caballus (all genes in database)
ENSECAG00000019753	A4GALT			Test Type:	FISHER
ENSECAG00000012966	AAAS			Correction:	FDR
ENSECAG00000015112	AACS			GO biological process complete	Equus caballus - REFLIST (20497)	Client Text Box Input (5294)	Client Text Box Input (expected)	Client Text Box Input (over/under)	Client Text Box Input (fold Enrichment)	Client Text Box Input (raw P-value)	Client Text Box Input (FDR)
ENSECAG00000023783	AADACL2			spindle assembly (GO:0051225)	36	30	12.9	+	2.32	0.00107	0.0449
ENSECAG00000013400	AADAT			mitochondrial transport (GO:0006839)	79	61	28.32	+	2.15	1.17e-05	0.000821
ENSECAG00000013142	AAGAB			cytosolic transport (GO:0016482)	53	39	19	+	2.05	0.000833	0.0367
ENSECAG00000006233	AAK1			cytoskeleton-dependent intracellular transport (GO:0030705)	60	44	21.51	+	2.05	0.000475	0.0223
ENSECAG00000014821	AAMP			regulation of ubiquitin-dependent protein catabolic process (GO:2000058)	55	40	19.71	+	2.03	0.000966	0.0416
ENSECAG00000008929	AAR2			microtubule-based transport (GO:0099111)	57	41	20.43	+	2.01	0.00115	0.048
ENSECAG00000008561	AARS			transport along microtubule (GO:0010970)	57	41	20.43	+	2.01	0.00115	0.0478
ENSECAG00000024012	AARS2			protein modification by small protein removal (GO:0070646)	92	66	32.98	+	2	2.64e-05	0.00166
ENSECAG00000009502	AASDH			mitochondrion organization (GO:0007005)	173	124	62.01	+	2	8.72e-09	9.71e-07
ENSECAG00000013032	AASDHPPT			spindle organization (GO:0007051)	60	43	21.51	+	2	0.000705	0.0316
ENSECAG00000021479	AASS			tRNA metabolic process (GO:0006399)	129	92	46.24	+	1.99	1.06e-06	8.91e-05
ENSECAG00000008531	AATF			tRNA processing (GO:0008033)	83	59	29.75	+	1.98	8.09e-05	0.00467
ENSECAG00000021405	AATK			mitotic nuclear division (GO:0140014)	78	55	27.96	+	1.97	0.000163	0.00857
ENSECAG00000008852	ABCA1			RNA modification (GO:0009451)	104	73	37.28	+	1.96	1.62e-05	0.00109
ENSECAG00000015652	ABCA2			ribonucleoprotein complex assembly (GO:0022618)	104	73	37.28	+	1.96	1.62e-05	0.00108
ENSECAG00000013242	ABCA3			positive regulation of cellular amide metabolic process (GO:0034250)	67	47	24.02	+	1.96	0.000587	0.0273
ENSECAG00000007880	ABCA5			ribonucleoprotein complex subunit organization (GO:0071826)	109	76	39.07	+	1.95	1.62e-05	0.00109
ENSECAG00000007288	ABCA6			protein deubiquitination (GO:0016579)	85	59	30.47	+	1.94	0.000134	0.00724
ENSECAG00000018992	ABCA8			mRNA splicing, via spliceosome (GO:0000398)	112	77	40.15	+	1.92	2e-05	0.00132
ENSECAG00000022556	ABCA9			RNA splicing, via transesterification reactions with bulged adenosine as nucleophile (GO:0000377)	112	77	40.15	+	1.92	2e-05	0.00131
ENSECAG00000017883	ABCB10			RNA splicing, via transesterification reactions (GO:0000375)	112	77	40.15	+	1.92	2e-05	0.0013
ENSECAG00000016378	ABCB6			regulation of proteolysis involved in cellular protein catabolic process (GO:1903050)	86	59	30.83	+	1.91	0.0002	0.0103
ENSECAG00000000643	ABCB7			protein targeting (GO:0006605)	73	50	26.17	+	1.91	0.000638	0.0293
ENSECAG00000009774	ABCB8			ncRNA processing (GO:0034470)	171	116	61.29	+	1.89	2.42e-07	2.27e-05
ENSECAG00000006784	ABCC1			protein polyubiquitination (GO:0000209)	74	50	26.52	+	1.89	0.000698	0.0314
ENSECAG00000005169	ABCC10			regulation of cellular protein catabolic process (GO:1903362)	98	66	35.13	+	1.88	0.000117	0.0064
ENSECAG00000001014	ABCC3			ribonucleoprotein complex biogenesis (GO:0022613)	186	125	66.67	+	1.87	1.24e-07	1.19e-05
ENSECAG00000017168	ABCC4			regulation of proteasomal protein catabolic process (GO:0061136)	73	49	26.17	+	1.87	0.00091	0.0394
ENSECAG00000007961	ABCC5			response to UV (GO:0009411)	72	48	25.81	+	1.86	0.00119	0.049
ENSECAG00000022935	ABCD1			RNA splicing (GO:0008380)	144	96	51.62	+	1.86	4.27e-06	0.000331
ENSECAG00000023731	ABCD3			protein methylation (GO:0006479)	93	62	33.34	+	1.86	0.000229	0.0116
ENSECAG00000024907	ABCF1			DNA replication (GO:0006260)	105	70	37.64	+	1.86	9.43e-05	0.00539
ENSECAG00000016827	ABCF3			protein alkylation (GO:0008213)	93	62	33.34	+	1.86	0.000229	0.0115
ENSECAG00000019065	ABCG1			mRNA processing (GO:0006397)	177	117	63.44	+	1.84	4.96e-07	4.41e-05
ENSECAG00000004092	ABCG4			proteasomal protein catabolic process (GO:0010498)	118	78	42.3	+	1.84	4.19e-05	0.00255
ENSECAG00000013617	ABHD10			ribosome biogenesis (GO:0042254)	106	70	37.99	+	1.84	0.000102	0.00577
ENSECAG00000024165	ABHD11			proteasome-mediated ubiquitin-dependent protein catabolic process (GO:0043161)	100	66	35.84	+	1.84	0.000184	0.00959
ENSECAG00000009385	ABHD12B			ncRNA metabolic process (GO:0034660)	241	159	86.38	+	1.84	4.38e-09	5.14e-07
ENSECAG00000019748	ABHD13			RNA processing (GO:0006396)	407	268	145.89	+	1.84	2.51e-14	5.59e-12
ENSECAG00000021312	ABHD14A			protein catabolic process (GO:0030163)	298	196	106.82	+	1.83	8.68e-11	1.28e-08
ENSECAG00000013375	ABHD16A			proteolysis involved in cellular protein catabolic process (GO:0051603)	265	174	94.99	+	1.83	1.05e-09	1.38e-07
ENSECAG00000020790	ABHD17B			cellular protein catabolic process (GO:0044257)	276	181	98.93	+	1.83	5.58e-10	7.53e-08
ENSECAG00000004120	ABHD18			DNA repair (GO:0006281)	236	154	84.59	+	1.82	1.54e-08	1.68e-06
ENSECAG00000002199	ABHD4			ubiquitin-dependent protein catabolic process (GO:0006511)	224	146	80.29	+	1.82	3.69e-08	3.81e-06
ENSECAG00000007024	ABHD6			modification-dependent protein catabolic process (GO:0019941)	229	149	82.08	+	1.82	2.67e-08	2.8e-06
ENSECAG00000009051	ABHD8			RNA catabolic process (GO:0006401)	83	54	29.75	+	1.82	0.000882	0.0386
ENSECAG00000015467	ABI1			modification-dependent macromolecule catabolic process (GO:0043632)	233	151	83.52	+	1.81	2.49e-08	2.64e-06
ENSECAG00000018236	ABI2			cellular macromolecule catabolic process (GO:0044265)	380	246	136.21	+	1.81	1.11e-12	1.95e-10
ENSECAG00000000480	ABI3BP			nucleobase-containing compound catabolic process (GO:0034655)	134	86	48.03	+	1.79	4.12e-05	0.00253
ENSECAG00000006910	ABT1			cellular response to DNA damage stimulus (GO:0006974)	365	234	130.83	+	1.79	7.76e-12	1.28e-09
ENSECAG00000012607	ABTB1			establishment of protein localization to organelle (GO:0072594)	117	75	41.94	+	1.79	0.00014	0.0075
ENSECAG00000016829	ABTB2			mRNA metabolic process (GO:0016071)	250	159	89.61	+	1.77	3.34e-08	3.47e-06
ENSECAG00000008613	ACAA1			macromolecule catabolic process (GO:0009057)	419	266	150.19	+	1.77	5.93e-13	1.08e-10
ENSECAG00000019394	ACAA2			protein modification by small protein conjugation or removal (GO:0070647)	468	296	167.75	+	1.76	4.49e-14	9.66e-12
ENSECAG00000010631	ACACA			covalent chromatin modification (GO:0016569)	225	142	80.65	+	1.76	2.43e-07	2.27e-05
ENSECAG00000013793	ACAD10			histone modification (GO:0016570)	222	140	79.57	+	1.76	2.82e-07	2.62e-05
ENSECAG00000010402	ACAD11			positive regulation of protein catabolic process (GO:0045732)	92	58	32.98	+	1.76	0.00107	0.0448
ENSECAG00000011007	ACAD8			regulation of intracellular protein transport (GO:0033157)	100	63	35.84	+	1.76	0.000651	0.0298
ENSECAG00000015014	ACADL			regulation of protein modification by small protein conjugation or removal (GO:1903320)	100	63	35.84	+	1.76	0.000651	0.0297
ENSECAG00000012575	ACADS			regulation of translation (GO:0006417)	162	102	58.07	+	1.76	1.22e-05	0.000852
ENSECAG00000024844	ACADVL			macromolecule methylation (GO:0043414)	162	102	58.07	+	1.76	1.22e-05	0.000847
ENSECAG00000014119	ACAP1			methylation (GO:0032259)	205	129	73.48	+	1.76	9.4e-07	8.01e-05
ENSECAG00000015122	ACAP2			cellular protein-containing complex assembly (GO:0034622)	353	222	126.53	+	1.75	1.11e-10	1.62e-08
ENSECAG00000007315	ACAP3			regulation of protein catabolic process (GO:0042176)	167	105	59.86	+	1.75	1.15e-05	0.000818
ENSECAG00000018434	ACBD4			peptidyl-lysine modification (GO:0018205)	164	103	58.78	+	1.75	1.33e-05	0.000909
ENSECAG00000013408	ACBD5			positive regulation of cellular protein localization (GO:1903829)	131	82	46.96	+	1.75	0.000118	0.00647
ENSECAG00000013545	ACBD6			glycerophospholipid metabolic process (GO:0006650)	122	76	43.73	+	1.74	0.000246	0.0123
ENSECAG00000020293	ACD			regulation of cellular amide metabolic process (GO:0034248)	181	112	64.88	+	1.73	9.57e-06	0.000686
ENSECAG00000012910	ACE			protein ubiquitination (GO:0016567)	355	219	127.25	+	1.72	5.2e-10	7.1e-08
ENSECAG00000026842	ACER3			RNA metabolic process (GO:0016070)	773	476	277.08	+	1.72	2.09e-20	6.32e-18
ENSECAG00000006898	ACHE			protein modification by small protein conjugation (GO:0032446)	380	233	136.21	+	1.71	2.26e-10	3.19e-08
ENSECAG00000021097	ACIN1			response to endoplasmic reticulum stress (GO:0034976)	108	66	38.71	+	1.7	0.000969	0.0416
ENSECAG00000000942	ACKR3			mitotic cell cycle process (GO:1903047)	205	125	73.48	+	1.7	4.09e-06	0.000318
ENSECAG00000021174	ACKR4			regulation of DNA metabolic process (GO:0051052)	164	100	58.78	+	1.7	4.26e-05	0.00257
ENSECAG00000014846	ACO1			posttranscriptional regulation of gene expression (GO:0010608)	215	131	77.07	+	1.7	2.71e-06	0.000218
ENSECAG00000023762	ACO2			protein localization to organelle (GO:0033365)	271	165	97.14	+	1.7	1.26e-07	1.21e-05
ENSECAG00000023564	ACOT7			positive regulation of cellular catabolic process (GO:0031331)	150	91	53.77	+	1.69	0.000123	0.00667
ENSECAG00000021884	ACOT8			positive regulation of catabolic process (GO:0009896)	180	109	64.52	+	1.69	2.18e-05	0.0014
ENSECAG00000019023	ACOT9			regulation of protein stability (GO:0031647)	119	72	42.65	+	1.69	0.000679	0.0308
ENSECAG00000022905	ACOX1			mitotic cell cycle (GO:0000278)	238	144	85.31	+	1.69	1.08e-06	9.04e-05
ENSECAG00000011932	ACOX2			heterocycle catabolic process (GO:0046700)	164	99	58.78	+	1.68	5.72e-05	0.00335
ENSECAG00000008588	ACOX3			cellular nitrogen compound catabolic process (GO:0044270)	161	97	57.71	+	1.68	8.63e-05	0.00496
ENSECAG00000010079	ACP1			aromatic compound catabolic process (GO:0019439)	170	102	60.94	+	1.67	5.58e-05	0.00328
ENSECAG00000013128	ACP2			regulation of chromosome organization (GO:0033044)	160	96	57.35	+	1.67	0.000109	0.00602
ENSECAG00000022581	ACP6			nucleic acid metabolic process (GO:0090304)	1112	667	398.59	+	1.67	3.02e-26	1.09e-23
ENSECAG00000014105	ACP7			intracellular transport (GO:0046907)	537	322	192.48	+	1.67	4.63e-13	8.52e-11
ENSECAG00000021043	ACPP			chromatin organization (GO:0006325)	324	191	116.14	+	1.64	7.67e-08	7.6e-06
ENSECAG00000019245	ACSF2			cellular response to stress (GO:0033554)	720	424	258.08	+	1.64	5.94e-16	1.42e-13
ENSECAG00000015121	ACSF3			peptidyl-amino acid modification (GO:0018193)	442	259	158.43	+	1.63	5.81e-10	7.77e-08
ENSECAG00000023870	ACSS1			organophosphate biosynthetic process (GO:0090407)	227	133	81.37	+	1.63	1.01e-05	0.000721
ENSECAG00000015935	ACTB			nucleobase-containing compound metabolic process (GO:0006139)	1399	819	501.46	+	1.63	6.64e-30	3.12e-27
ENSECAG00000018600	ACTG1			chromosome organization (GO:0051276)	521	305	186.75	+	1.63	1.72e-11	2.73e-09
ENSECAG00000013622	ACTL6A			gene expression (GO:0010467)	1017	592	364.54	+	1.62	4.06e-21	1.29e-18
ENSECAG00000021777	ACTN4			regulation of catabolic process (GO:0009894)	363	211	130.11	+	1.62	4.18e-08	4.28e-06
ENSECAG00000018903	ACTR10			DNA metabolic process (GO:0006259)	377	219	135.13	+	1.62	1.97e-08	2.12e-06
ENSECAG00000024503	ACTR1A			heterocycle metabolic process (GO:0046483)	1482	859	531.21	+	1.62	2.33e-30	1.14e-27
ENSECAG00000002758	ACTR1B			regulation of cellular protein localization (GO:1903827)	225	130	80.65	+	1.61	2.04e-05	0.00132
ENSECAG00000009219	ACTR2			regulation of cell cycle process (GO:0010564)	267	154	95.7	+	1.61	4.4e-06	0.000339
ENSECAG00000020867	ACTR3			cellular catabolic process (GO:0044248)	702	404	251.63	+	1.61	4.18e-14	9.15e-12
ENSECAG00000024781	ACTR5			organonitrogen compound catabolic process (GO:1901565)	445	256	159.51	+	1.6	2.36e-09	2.88e-07
ENSECAG00000017041	ACTR6			cellular aromatic compound metabolic process (GO:0006725)	1500	861	537.66	+	1.6	2.14e-29	9.7e-27
ENSECAG00000013264	ACTR8			nucleobase-containing compound biosynthetic process (GO:0034654)	427	245	153.06	+	1.6	7.16e-09	8.19e-07
ENSECAG00000018902	ACVR1			glycerolipid metabolic process (GO:0046486)	150	86	53.77	+	1.6	0.000624	0.0288
ENSECAG00000011686	ACVR1B			organelle assembly (GO:0070925)	292	167	104.67	+	1.6	2.34e-06	0.000192
ENSECAG00000000138	ACVR2A			heterocycle biosynthetic process (GO:0018130)	474	271	169.9	+	1.6	1.42e-09	1.82e-07
ENSECAG00000017287	ACYP1			intracellular protein transport (GO:0006886)	328	187	117.57	+	1.59	6.75e-07	5.9e-05
ENSECAG00000012744	ADAM12			regulation of cellular catabolic process (GO:0031329)	302	172	108.25	+	1.59	2.01e-06	0.000167
ENSECAG00000008411	ADAM15			organelle organization (GO:0006996)	1506	857	539.81	+	1.59	2.12e-28	8.68e-26
ENSECAG00000014577	ADAM28			nucleic acid phosphodiester bond hydrolysis (GO:0090305)	160	91	57.35	+	1.59	0.000535	0.025
ENSECAG00000023637	ADAM33			microtubule cytoskeleton organization (GO:0000226)	212	120	75.99	+	1.58	9.57e-05	0.00542
ENSECAG00000016210	ADAMTS10			establishment of localization in cell (GO:0051649)	656	370	235.14	+	1.57	4.38e-12	7.32e-10
ENSECAG00000015715	ADAMTS15			cellular nitrogen compound metabolic process (GO:0034641)	1823	1023	653.44	+	1.57	1.97e-32	1.09e-29
ENSECAG00000019006	ADAMTS18			cellular protein localization (GO:0034613)	615	345	220.44	+	1.57	3.52e-11	5.45e-09
ENSECAG00000016328	ADAMTS2			organic cyclic compound metabolic process (GO:1901360)	1598	896	572.79	+	1.56	3.85e-28	1.53e-25
ENSECAG00000019061	ADAMTS3			RNA biosynthetic process (GO:0032774)	209	117	74.91	+	1.56	0.000142	0.00759
ENSECAG00000019880	ADAMTS9			regulation of mitotic cell cycle (GO:0007346)	211	118	75.63	+	1.56	0.00015	0.00798
ENSECAG00000019154	ADAMTSL4			regulation of GTPase activity (GO:0043087)	238	133	85.31	+	1.56	5.24e-05	0.00311
ENSECAG00000017134	ADAP1			cellular localization (GO:0051641)	958	535	343.39	+	1.56	1.66e-16	4.12e-14
ENSECAG00000023917	ADCK2			cellular macromolecule localization (GO:0070727)	618	345	221.52	+	1.56	6.18e-11	9.23e-09
ENSECAG00000018817	ADCK5			aromatic compound biosynthetic process (GO:0019438)	468	260	167.75	+	1.55	2.09e-08	2.23e-06
ENSECAG00000008344	ADCY3			organic cyclic compound catabolic process (GO:1901361)	186	103	66.67	+	1.54	0.000472	0.0223
ENSECAG00000007149	ADCY7			negative regulation of organelle organization (GO:0010639)	170	94	60.94	+	1.54	0.000938	0.0405
ENSECAG00000013136	ADD1			macromolecule modification (GO:0043412)	1941	1073	695.74	+	1.54	3.05e-32	1.61e-29
ENSECAG00000013629	ADD3			positive regulation of GTPase activity (GO:0043547)	201	111	72.05	+	1.54	0.000361	0.0174
ENSECAG00000000011	ADGRA2			cellular macromolecule metabolic process (GO:0044260)	2934	1619	1051.67	+	1.54	1.15e-50	8.1e-48
ENSECAG00000014865	ADGRA3			transcription, DNA-templated (GO:0006351)	203	112	72.76	+	1.54	0.000306	0.0151
ENSECAG00000008040	ADGRB3			nucleic acid-templated transcription (GO:0097659)	203	112	72.76	+	1.54	0.000306	0.0151
ENSECAG00000010815	ADGRE5			cellular protein metabolic process (GO:0044267)	2223	1225	796.82	+	1.54	9.56e-37	6.39e-34
ENSECAG00000024011	ADGRF4			cell cycle process (GO:0022402)	383	211	137.28	+	1.54	7.13e-07	6.2e-05
ENSECAG00000021555	ADGRL1			protein-containing complex assembly (GO:0065003)	623	342	223.31	+	1.53	2.89e-10	3.98e-08
ENSECAG00000038523	ADH5			catabolic process (GO:0009056)	846	464	303.24	+	1.53	1.58e-13	3.18e-11
ENSECAG00000000795	ADHFE1			cellular protein modification process (GO:0006464)	1811	991	649.14	+	1.53	1.76e-28	7.7e-26
ENSECAG00000009624	ADIPOR1			protein modification process (GO:0036211)	1811	991	649.14	+	1.53	1.76e-28	7.44e-26
ENSECAG00000016136	ADIPOR2			organelle localization (GO:0051640)	212	116	75.99	+	1.53	0.000314	0.0154
ENSECAG00000008160	ADK			phospholipid metabolic process (GO:0006644)	170	93	60.94	+	1.53	0.0012	0.0493
ENSECAG00000024531	ADM			negative regulation of intracellular signal transduction (GO:1902532)	245	134	87.82	+	1.53	0.000103	0.0058
ENSECAG00000009307	ADNP			cellular nitrogen compound biosynthetic process (GO:0044271)	807	440	289.26	+	1.52	1.33e-12	2.28e-10
ENSECAG00000008310	ADNP2			organic substance catabolic process (GO:1901575)	758	413	271.7	+	1.52	8.25e-12	1.34e-09
ENSECAG00000010803	ADO			regulation of organelle organization (GO:0033043)	561	305	201.09	+	1.52	5.99e-09	6.98e-07
ENSECAG00000034739	ADORA2A			cell cycle (GO:0007049)	431	234	154.49	+	1.51	4.42e-07	3.98e-05
ENSECAG00000020480	ADPGK			regulation of apoptotic signaling pathway (GO:2001233)	188	102	67.39	+	1.51	0.00099	0.0423
ENSECAG00000023958	ADPRH			generation of precursor metabolites and energy (GO:0006091)	188	102	67.39	+	1.51	0.00099	0.0422
ENSECAG00000013445	ADPRHL2			cellular macromolecule biosynthetic process (GO:0034645)	844	457	302.53	+	1.51	1.14e-12	1.98e-10
ENSECAG00000003921	ADRA2A			nucleoside phosphate metabolic process (GO:0006753)	246	133	88.18	+	1.51	0.000166	0.00867
ENSECAG00000040486	ADRA2C			protein transport (GO:0015031)	485	262	173.84	+	1.51	1.06e-07	1.04e-05
ENSECAG00000021492	ADSL			cellular metabolic process (GO:0044237)	4440	2396	1591.49	+	1.51	3.46e-75	3.66e-72
ENSECAG00000010744	ADSS			nucleotide metabolic process (GO:0009117)	241	130	86.38	+	1.5	0.000225	0.0114
ENSECAG00000017366	ADSSL1			nucleobase-containing small molecule metabolic process (GO:0055086)	293	158	105.02	+	1.5	5.03e-05	0.00301
ENSECAG00000019884	AEBP1			protein-containing complex subunit organization (GO:0043933)	705	380	252.7	+	1.5	1.75e-10	2.52e-08
ENSECAG00000012977	AEBP2			translation (GO:0006412)	294	158	105.38	+	1.5	5.18e-05	0.00308
ENSECAG00000013779	AFAP1			macromolecule biosynthetic process (GO:0009059)	860	462	308.26	+	1.5	2.12e-12	3.6e-10
ENSECAG00000014979	AFAP1L2			organophosphate metabolic process (GO:0019637)	447	240	160.22	+	1.5	5.43e-07	4.79e-05
ENSECAG00000014680	AFDN			peptide transport (GO:0015833)	503	270	180.3	+	1.5	1.07e-07	1.05e-05
ENSECAG00000011969	AFF4			cellular component biogenesis (GO:0044085)	1103	592	395.36	+	1.5	1.35e-15	3.18e-13
ENSECAG00000014269	AGAP1			peptide metabolic process (GO:0006518)	341	183	122.23	+	1.5	1.28e-05	0.000884
ENSECAG00000020859	AGAP3			establishment of protein localization (GO:0045184)	522	280	187.11	+	1.5	7.26e-08	7.31e-06
ENSECAG00000018720	AGBL2			organic cyclic compound biosynthetic process (GO:1901362)	528	283	189.26	+	1.5	5.54e-08	5.63e-06
ENSECAG00000007490	AGBL5			protein localization (GO:0008104)	799	428	286.4	+	1.49	1.9e-11	2.98e-09
ENSECAG00000015186	AGFG1			cellular biosynthetic process (GO:0044249)	1310	701	469.56	+	1.49	3.39e-18	9.17e-16
ENSECAG00000016244	AGFG2			peptide biosynthetic process (GO:0043043)	301	161	107.89	+	1.49	5.01e-05	0.00302
ENSECAG00000014211	AGK			regulation of cell cycle (GO:0051726)	490	261	175.64	+	1.49	2.83e-07	2.6e-05
ENSECAG00000010571	AGL			regulation of cellular response to stress (GO:0080135)	312	166	111.83	+	1.48	5.27e-05	0.00311
ENSECAG00000006078	AGO2			negative regulation of cell cycle (GO:0045786)	205	109	73.48	+	1.48	0.001	0.0424
ENSECAG00000024686	AGO4			organic substance biosynthetic process (GO:1901576)	1363	721	488.56	+	1.48	7.59e-18	1.97e-15
ENSECAG00000022861	AGPAT3			cellular component assembly (GO:0022607)	1016	537	364.18	+	1.47	2.14e-13	4.17e-11
ENSECAG00000016106	AGPAT5			positive regulation of organelle organization (GO:0010638)	269	142	96.42	+	1.47	0.000238	0.0119
ENSECAG00000030432	AGRN			biosynthetic process (GO:0009058)	1413	744	506.48	+	1.47	4.25e-18	1.12e-15
ENSECAG00000001279	AGTR1			amide transport (GO:0042886)	529	278	189.62	+	1.47	3.02e-07	2.76e-05
ENSECAG00000011125	AHCTF1			macromolecule metabolic process (GO:0043170)	3800	1994	1362.08	+	1.46	1.18e-52	8.82e-50
ENSECAG00000012080	AHCYL1			amide biosynthetic process (GO:0043604)	351	184	125.81	+	1.46	3.75e-05	0.00233
ENSECAG00000014138	AHCYL2			nitrogen compound metabolic process (GO:0006807)	4235	2212	1518	+	1.46	1.07e-58	9.07e-56
ENSECAG00000019646	AHI1			cellular amide metabolic process (GO:0043603)	454	237	162.73	+	1.46	3.39e-06	0.000267
ENSECAG00000034383	AHNAK			organonitrogen compound biosynthetic process (GO:1901566)	780	407	279.59	+	1.46	8.1e-10	1.07e-07
ENSECAG00000014858	AHSG			cytoskeleton organization (GO:0007010)	499	258	178.86	+	1.44	2.17e-06	0.000179
ENSECAG00000013747	AIF1			macromolecule localization (GO:0033036)	991	508	355.22	+	1.43	3.76e-11	5.75e-09
ENSECAG00000001360	AIFM1			phosphorus metabolic process (GO:0006793)	1323	677	474.22	+	1.43	1.91e-14	4.32e-12
ENSECAG00000006138	AIMP1			primary metabolic process (GO:0044238)	4648	2377	1666.04	+	1.43	2.29e-58	1.82e-55
ENSECAG00000000053	AIMP2			cellular component organization or biogenesis (GO:0071840)	2529	1293	906.5	+	1.43	4.07e-28	1.57e-25
ENSECAG00000017167	AIP			protein metabolic process (GO:0019538)	2733	1395	979.62	+	1.42	2.3e-30	1.17e-27
ENSECAG00000009971	AJUBA			carbohydrate derivative biosynthetic process (GO:1901137)	310	158	111.12	+	1.42	0.000382	0.0183
ENSECAG00000008111	AK1			phosphate-containing compound metabolic process (GO:0006796)	1313	669	470.64	+	1.42	5.11e-14	1.08e-11
ENSECAG00000023800	AK2			positive regulation of hydrolase activity (GO:0051345)	346	176	124.02	+	1.42	0.0002	0.0103
ENSECAG00000011235	AK3			cellular component organization (GO:0016043)	2454	1247	879.62	+	1.42	2.97e-26	1.11e-23
ENSECAG00000015185	AK6			organic substance metabolic process (GO:0071704)	4902	2484	1757.09	+	1.41	3.94e-59	3.57e-56
ENSECAG00000008584	AKAP10			microtubule-based process (GO:0007017)	352	178	126.17	+	1.41	0.000224	0.0114
ENSECAG00000021005	AKAP11			negative regulation of gene expression (GO:0010629)	744	375	266.68	+	1.41	7.5e-08	7.5e-06
ENSECAG00000022166	AKAP12			metabolic process (GO:0008152)	5475	2756	1962.47	+	1.4	4.79e-66	4.67e-63
ENSECAG00000009706	AKAP13			phosphorylation (GO:0016310)	823	414	295	+	1.4	1.57e-08	1.7e-06
ENSECAG00000022295	AKAP17A			organonitrogen compound metabolic process (GO:1901564)	3264	1638	1169.96	+	1.4	1.71e-33	1.08e-30
ENSECAG00000022011	AKAP7			vesicle-mediated transport (GO:0016192)	544	273	194.99	+	1.4	6.16e-06	0.00046
ENSECAG00000015084	AKAP8			nitrogen compound transport (GO:0071705)	689	345	246.97	+	1.4	4.52e-07	4.04e-05
ENSECAG00000023532	AKAP8L			positive regulation of cellular component organization (GO:0051130)	490	245	175.64	+	1.39	2.57e-05	0.00162
ENSECAG00000020181	AKAP9			protein phosphorylation (GO:0006468)	626	310	224.39	+	1.38	3.34e-06	0.000265
ENSECAG00000007949	AKIP1			regulation of cellular component organization (GO:0051128)	1029	508	368.84	+	1.38	2.43e-09	2.94e-07
ENSECAG00000010789	AKIRIN2			positive regulation of catalytic activity (GO:0043085)	637	313	228.33	+	1.37	4.74e-06	0.000363
ENSECAG00000013443	AKNA			small molecule metabolic process (GO:0044281)	837	411	300.02	+	1.37	1.65e-07	1.56e-05
ENSECAG00000014271	AKR1B1			negative regulation of cellular macromolecule biosynthetic process (GO:2000113)	618	303	221.52	+	1.37	8.34e-06	0.000612
ENSECAG00000031302	AKR1C1			negative regulation of nucleobase-containing compound metabolic process (GO:0045934)	652	319	233.7	+	1.36	5.89e-06	0.000442
ENSECAG00000003554	AKR1E2			carboxylic acid metabolic process (GO:0019752)	420	205	150.55	+	1.36	0.000335	0.0163
ENSECAG00000006082	AKR7L			regulation of cellular localization (GO:0060341)	361	176	129.4	+	1.36	0.000909	0.0395
ENSECAG00000023285	AKT1S1			oxoacid metabolic process (GO:0043436)	435	212	155.92	+	1.36	0.000298	0.0148
ENSECAG00000020381	AKTIP			negative regulation of cell death (GO:0060548)	421	205	150.9	+	1.36	0.000341	0.0165
ENSECAG00000010305	ALB			negative regulation of signal transduction (GO:0009968)	559	272	200.37	+	1.36	3.75e-05	0.00232
ENSECAG00000018670	ALCAM			negative regulation of response to stimulus (GO:0048585)	726	353	260.23	+	1.36	2.68e-06	0.000216
ENSECAG00000023437	ALDH16A1			negative regulation of programmed cell death (GO:0043069)	389	189	139.43	+	1.36	0.000694	0.0313
ENSECAG00000016847	ALDH18A1			regulation of protein metabolic process (GO:0051246)	1316	637	471.71	+	1.35	2.2e-10	3.13e-08
ENSECAG00000019343	ALDH1A1			negative regulation of cellular biosynthetic process (GO:0031327)	688	333	246.61	+	1.35	7e-06	0.000516
ENSECAG00000023888	ALDH1L2			positive regulation of molecular function (GO:0044093)	812	393	291.06	+	1.35	8.72e-07	7.48e-05
ENSECAG00000017673	ALDH2			carbohydrate derivative metabolic process (GO:1901135)	526	254	188.54	+	1.35	0.000105	0.00585
ENSECAG00000009407	ALDH3A1			negative regulation of biosynthetic process (GO:0009890)	700	338	250.91	+	1.35	6.98e-06	0.000518
ENSECAG00000011403	ALDH3A2			negative regulation of macromolecule biosynthetic process (GO:0010558)	665	321	238.36	+	1.35	1.16e-05	0.000821
ENSECAG00000011852	ALDH4A1			regulation of cellular component biogenesis (GO:0044087)	402	194	144.09	+	1.35	0.000709	0.0317
ENSECAG00000009453	ALDH6A1			organic acid metabolic process (GO:0006082)	442	213	158.43	+	1.34	0.000456	0.0217
ENSECAG00000010547	ALDH7A1			positive regulation of protein metabolic process (GO:0051247)	743	358	266.32	+	1.34	3.98e-06	0.000312
ENSECAG00000021674	ALDH8A1			negative regulation of apoptotic process (GO:0043066)	380	183	136.21	+	1.34	0.00119	0.0491
ENSECAG00000012770	ALDH9A1			regulation of cell death (GO:0010941)	698	336	250.19	+	1.34	9.4e-06	0.000682
ENSECAG00000003121	ALDOA			regulation of cellular protein metabolic process (GO:0032268)	1234	594	442.32	+	1.34	2.03e-09	2.51e-07
ENSECAG00000013037	ALDOC			positive regulation of cellular protein metabolic process (GO:0032270)	696	335	249.48	+	1.34	9.17e-06	0.000669
ENSECAG00000018321	ALG11			regulation of programmed cell death (GO:0043067)	652	313	233.7	+	1.34	2.19e-05	0.0014
ENSECAG00000024102	ALG12			regulation of transferase activity (GO:0051338)	421	202	150.9	+	1.34	0.000775	0.0344
ENSECAG00000022134	ALG13			negative regulation of macromolecule metabolic process (GO:0010605)	1212	579	434.43	+	1.33	7.74e-09	8.77e-07
ENSECAG00000020146	ALG14			regulation of apoptotic process (GO:0042981)	643	307	230.48	+	1.33	3.69e-05	0.0023
ENSECAG00000011920	ALG2			negative regulation of metabolic process (GO:0009892)	1332	635	477.45	+	1.33	1.61e-09	2.02e-07
ENSECAG00000022682	ALG8			negative regulation of signaling (GO:0023057)	593	282	212.56	+	1.33	9.52e-05	0.00542
ENSECAG00000022027	ALKBH1			negative regulation of cell communication (GO:0010648)	589	280	211.12	+	1.33	0.000106	0.00586
ENSECAG00000015963	ALKBH2			negative regulation of RNA metabolic process (GO:0051253)	601	285	215.42	+	1.32	0.000105	0.00583
ENSECAG00000010673	ALKBH3			negative regulation of nucleic acid-templated transcription (GO:1903507)	560	265	200.73	+	1.32	0.00019	0.00984
ENSECAG00000033173	ALKBH4			negative regulation of transcription, DNA-templated (GO:0045892)	527	249	188.9	+	1.32	0.000323	0.0158
ENSECAG00000018358	ALKBH5			negative regulation of RNA biosynthetic process (GO:1902679)	561	265	201.09	+	1.32	0.000223	0.0114
ENSECAG00000023627	ALKBH7			regulation of intracellular signal transduction (GO:1902531)	775	366	277.79	+	1.32	1.29e-05	0.000884
ENSECAG00000019425	ALKBH8			organic substance transport (GO:0071702)	901	424	322.96	+	1.31	3.04e-06	0.000243
ENSECAG00000007763	ALMS1			regulation of cellular macromolecule biosynthetic process (GO:2000112)	2149	1008	770.29	+	1.31	1.76e-13	3.49e-11
ENSECAG00000012112	ALOX15B			response to stress (GO:0006950)	1361	638	487.84	+	1.31	1.05e-08	1.16e-06
ENSECAG00000012371	ALOX5AP			proteolysis (GO:0006508)	779	365	279.23	+	1.31	2.12e-05	0.00137
ENSECAG00000012771	ALOXE3			regulation of gene expression (GO:0010468)	2387	1118	855.6	+	1.31	7.3e-15	1.68e-12
ENSECAG00000011467	ALPL			negative regulation of cellular metabolic process (GO:0031324)	1192	558	427.26	+	1.31	1.15e-07	1.12e-05
ENSECAG00000007330	ALS2CL			regulation of catalytic activity (GO:0050790)	1103	516	395.36	+	1.31	4.15e-07	3.76e-05
ENSECAG00000018754	ALYREF			regulation of nucleobase-containing compound metabolic process (GO:0019219)	2217	1036	794.67	+	1.3	1.4e-13	2.87e-11
ENSECAG00000008365	AMBP			regulation of macromolecule biosynthetic process (GO:0010556)	2225	1037	797.54	+	1.3	2.4e-13	4.61e-11
ENSECAG00000023789	AMBRA1			negative regulation of nitrogen compound metabolic process (GO:0051172)	1090	508	390.7	+	1.3	7.54e-07	6.51e-05
ENSECAG00000024293	AMDHD1			positive regulation of cellular metabolic process (GO:0031325)	1558	725	558.45	+	1.3	2.59e-09	3.1e-07
ENSECAG00000012571	AMDHD2			regulation of protein modification process (GO:0031399)	854	397	306.11	+	1.3	1.67e-05	0.0011
ENSECAG00000015773	AMFR			regulation of macromolecule metabolic process (GO:0060255)	3275	1522	1173.9	+	1.3	1.03e-19	2.96e-17
ENSECAG00000019853	AMIGO2			regulation of metabolic process (GO:0019222)	3500	1625	1254.55	+	1.3	4.65e-21	1.44e-18
ENSECAG00000010802	AMMECR1			positive regulation of nitrogen compound metabolic process (GO:0051173)	1493	693	535.15	+	1.29	7.91e-09	8.88e-07
ENSECAG00000012681	AMOTL1			regulation of cellular biosynthetic process (GO:0031326)	2282	1059	817.97	+	1.29	3.07e-13	5.82e-11
ENSECAG00000000816	AMPD3			positive regulation of cellular process (GO:0048522)	2423	1122	868.51	+	1.29	7.7e-14	1.6e-11
ENSECAG00000007006	ANAPC1			regulation of biosynthetic process (GO:0009889)	2307	1068	826.93	+	1.29	3.89e-13	7.27e-11
ENSECAG00000019216	ANAPC2			regulation of primary metabolic process (GO:0080090)	3191	1476	1143.79	+	1.29	1.84e-18	5.09e-16
ENSECAG00000017692	ANAPC4			positive regulation of metabolic process (GO:0009893)	1682	778	602.9	+	1.29	1.29e-09	1.67e-07
ENSECAG00000023913	ANAPC5			negative regulation of protein metabolic process (GO:0051248)	519	240	186.03	+	1.29	0.00111	0.0466
ENSECAG00000022848	ANAPC7			positive regulation of macromolecule metabolic process (GO:0010604)	1571	726	563.11	+	1.29	6.06e-09	6.99e-07
ENSECAG00000010723	ANGEL2			regulation of cellular metabolic process (GO:0031323)	3290	1520	1179.28	+	1.29	6.78e-19	1.91e-16
ENSECAG00000009211	ANGPT4			regulation of nitrogen compound metabolic process (GO:0051171)	3125	1443	1120.13	+	1.29	9.07e-18	2.3e-15
ENSECAG00000008457	ANGPTL3			regulation of hydrolase activity (GO:0051336)	616	284	220.8	+	1.29	0.000461	0.0218
ENSECAG00000018927	ANGPTL4			oxidation-reduction process (GO:0055114)	740	341	265.25	+	1.29	0.000122	0.00667
ENSECAG00000024436	ANK2			positive regulation of macromolecule biosynthetic process (GO:0010557)	932	429	334.07	+	1.28	1.53e-05	0.00104
ENSECAG00000009700	ANK3			regulation of response to stress (GO:0080134)	603	277	216.14	+	1.28	0.000619	0.0287
ENSECAG00000006338	ANKH			regulation of RNA metabolic process (GO:0051252)	2092	959	749.86	+	1.28	4.66e-11	7.03e-09
ENSECAG00000010373	ANKIB1			positive regulation of cellular biosynthetic process (GO:0031328)	967	443	346.61	+	1.28	1.59e-05	0.00108
ENSECAG00000024483	ANKLE2			positive regulation of biosynthetic process (GO:0009891)	977	445	350.2	+	1.27	2.28e-05	0.00145
ENSECAG00000017363	ANKRD10			regulation of phosphorylation (GO:0042325)	705	321	252.7	+	1.27	0.00035	0.0169
ENSECAG00000013901	ANKRD12			positive regulation of nucleobase-containing compound metabolic process (GO:0045935)	927	422	332.28	+	1.27	3.79e-05	0.00234
ENSECAG00000016794	ANKRD13C			regulation of protein phosphorylation (GO:0001932)	651	296	233.35	+	1.27	0.000725	0.0323
ENSECAG00000007911	ANKRD13D			intracellular signal transduction (GO:0035556)	693	314	248.4	+	1.26	0.000536	0.025
ENSECAG00000020138	ANKRD16			regulation of nucleic acid-templated transcription (GO:1903506)	1977	895	708.64	+	1.26	1.53e-09	1.94e-07
ENSECAG00000022239	ANKRD22			regulation of RNA biosynthetic process (GO:2001141)	1981	896	710.07	+	1.26	1.8e-09	2.24e-07
ENSECAG00000019736	ANKRD27			regulation of transcription, DNA-templated (GO:0006355)	1931	873	692.15	+	1.26	3.13e-09	3.71e-07
ENSECAG00000019591	ANKRD28			negative regulation of biological process (GO:0048519)	2432	1099	871.73	+	1.26	1.71e-11	2.74e-09
ENSECAG00000020979	ANKRD29			negative regulation of cellular process (GO:0048523)	2185	987	783.2	+	1.26	2.63e-10	3.66e-08
ENSECAG00000000103	ANKRD39			positive regulation of biological process (GO:0048518)	2772	1250	993.6	+	1.26	5.98e-13	1.07e-10
ENSECAG00000012574	ANKRD40			positive regulation of gene expression (GO:0010628)	966	430	346.26	+	1.24	0.000161	0.00852
ENSECAG00000013243	ANKRD45			positive regulation of RNA metabolic process (GO:0051254)	858	379	307.54	+	1.23	0.000669	0.0305
ENSECAG00000013340	ANKRD46			regulation of phosphate metabolic process (GO:0019220)	812	358	291.06	+	1.23	0.001	0.0426
ENSECAG00000024188	ANKRD49			regulation of phosphorus metabolic process (GO:0051174)	812	358	291.06	+	1.23	0.001	0.0425
ENSECAG00000024838	ANKRD54			regulation of transcription by RNA polymerase II (GO:0006357)	980	425	351.27	+	1.21	0.000883	0.0385
ENSECAG00000019918	ANKS1A			localization (GO:0051179)	2766	1157	991.45	+	1.17	2.46e-06	0.0002
ENSECAG00000005394	ANKS3			establishment of localization (GO:0051234)	2254	940	807.93	+	1.16	4.17e-05	0.00254
ENSECAG00000016143	ANKS6			cellular process (GO:0009987)	9247	3832	3314.52	+	1.16	3.75e-25	1.32e-22
ENSECAG00000016473	ANKZF1			regulation of response to stimulus (GO:0048583)	2023	838	725.13	+	1.16	0.000239	0.0119
ENSECAG00000016382	ANLN			transport (GO:0006810)	2183	903	782.48	+	1.15	0.000138	0.0074
ENSECAG00000000632	ANO10			biological_process (GO:0008150)	13143	5273	4711.01	+	1.12	3.75e-33	2.26e-30
ENSECAG00000012743	ANO6			response to stimulus (GO:0050896)	4803	1537	1721.6	-	0.89	9.56e-06	0.00069
ENSECAG00000014273	ANO8			cellular response to stimulus (GO:0051716)	4011	1260	1437.71	-	0.88	4.98e-06	0.000379
ENSECAG00000017827	ANTXR2			Unclassified (UNCLASSIFIED)	7354	2074	2635.99	-	0.79	3.75e-33	2.16e-30
ENSECAG00000015794	ANXA1			multicellular organismal process (GO:0032501)	3670	982	1315.48	-	0.75	8.44e-20	2.49e-17
ENSECAG00000019671	ANXA11			response to chemical (GO:0042221)	2542	658	911.16	-	0.72	4.88e-16	1.19e-13
ENSECAG00000018419	ANXA3			cell communication (GO:0007154)	3334	857	1195.05	-	0.72	4.55e-22	1.48e-19
ENSECAG00000012321	ANXA4			signaling (GO:0023052)	3259	828	1168.16	-	0.71	7.88e-23	2.7e-20
ENSECAG00000013554	ANXA7			signal transduction (GO:0007165)	3136	791	1124.08	-	0.7	1.28e-22	4.27e-20
ENSECAG00000018147	AOX1			regulation of signaling receptor activity (GO:0010469)	390	79	139.79	-	0.57	1.04e-06	8.77e-05
ENSECAG00000024701	AOX4			potassium ion transport (GO:0006813)	116	19	41.58	-	0.46	0.0008	0.0354
ENSECAG00000007498	AP1AR			system process (GO:0003008)	1606	162	575.66	-	0.28	5.12e-78	5.91e-75
ENSECAG00000012874	AP1G1			nervous system process (GO:0050877)	1378	97	493.93	-	0.2	1.73e-89	2.2e-86
ENSECAG00000019502	AP1M1			G protein-coupled receptor signaling pathway (GO:0007186)	1485	90	532.29	-	0.17	4.11e-106	6.52e-103
ENSECAG00000023130	AP1M2			excitatory postsynaptic potential (GO:0060079)	41	2	14.7	-	0.14	0.000393	0.0188
ENSECAG00000011249	AP1S2			chemical synaptic transmission, postsynaptic (GO:0099565)	44	2	15.77	-	0.13	0.000165	0.00868
ENSECAG00000014550	AP2A2			sensory perception (GO:0007600)	1190	49	426.55	-	0.11	7.12e-102	1e-98
ENSECAG00000009033	AP2B1			regulation of postsynaptic membrane potential (GO:0060078)	58	2	20.79	-	0.1	5e-06	0.000378
ENSECAG00000000242	AP2M1			detection of stimulus (GO:0051606)	1037	17	371.71	-	0.05	2.45e-114	4.44e-111
ENSECAG00000016403	AP2S1			detection of chemical stimulus (GO:0009593)	984	8	352.71	-	0.02	2.13e-119	4.5e-116
ENSECAG00000008103	AP3M1			detection of stimulus involved in sensory perception (GO:0050906)	995	8	356.65	-	0.02	6.56e-121	2.08e-117
ENSECAG00000010712	AP3S1			sensory perception of chemical stimulus (GO:0007606)	998	8	357.73	-	0.02	2.46e-121	1.04e-117
ENSECAG00000024044	AP3S2			sensory perception of smell (GO:0007608)	962	6	344.82	-	0.02	1.59e-119	4.04e-116
ENSECAG00000022112	AP4B1			detection of chemical stimulus involved in sensory perception (GO:0050907)	970	3	347.69	-	< 0.01	1e-125	6.37e-122
ENSECAG00000022163	AP4E1			detection of chemical stimulus involved in sensory perception of smell (GO:0050911)	951	1	340.88	-	< 0.01	3.65e-127	4.63e-123
ENSECAG00000016103	AP4M1			response to pheromone (GO:0019236)	24	0	8.6	-	< 0.01	0.000853	0.0375
ENSECAG00000035192	AP5B1			serotonin receptor signaling pathway (GO:0007210)	33	0	11.83	-	< 0.01	7.65e-05	0.00443
ENSECAG00000025082	AP5S1			G protein-coupled serotonin receptor signaling pathway (GO:0098664)	32	0	11.47	-	< 0.01	7.38e-05	0.0043
ENSECAG00000012500	AP5Z1
ENSECAG00000024703	APAF1
ENSECAG00000021308	APBA3
ENSECAG00000022742	APBB1IP
ENSECAG00000020719	APBB2
ENSECAG00000003436	APBB3
ENSECAG00000009003	APC
ENSECAG00000012420	APEH
ENSECAG00000022325	APEX1
ENSECAG00000012998	APH1A
ENSECAG00000001985	APH1B
ENSECAG00000013246	APLF
ENSECAG00000021265	APLP2
ENSECAG00000014524	APMAP
ENSECAG00000000418	APOA5
ENSECAG00000016962	APOBR
ENSECAG00000022047	APOD
ENSECAG00000008236	APOE
ENSECAG00000004066	APOLD1
ENSECAG00000009229	APOOL
ENSECAG00000021011	APP
ENSECAG00000016822	APPBP2
ENSECAG00000017473	APPL1
ENSECAG00000026808	APRT
ENSECAG00000012674	APTX
ENSECAG00000016491	ARAP1
ENSECAG00000018069	ARAP2
ENSECAG00000022525	AREG
ENSECAG00000019899	AREL1
ENSECAG00000032327	ARF1
ENSECAG00000009563	ARF2
ENSECAG00000020291	ARF5
ENSECAG00000024744	ARFGAP2
ENSECAG00000023901	ARFGAP3
ENSECAG00000016412	ARFGEF1
ENSECAG00000023909	ARFGEF2
ENSECAG00000022286	ARFIP1
ENSECAG00000016534	ARG2
ENSECAG00000018194	ARGLU1
ENSECAG00000016629	ARHGAP10
ENSECAG00000014289	ARHGAP12
ENSECAG00000019958	ARHGAP20
ENSECAG00000012825	ARHGAP24
ENSECAG00000012336	ARHGAP26
ENSECAG00000013547	ARHGAP28
ENSECAG00000011890	ARHGAP30
ENSECAG00000025137	ARHGAP32
ENSECAG00000024412	ARHGAP39
ENSECAG00000023201	ARHGAP4
ENSECAG00000005829	ARHGAP42
ENSECAG00000017271	ARHGAP5
ENSECAG00000020501	ARHGDIA
ENSECAG00000035888	ARHGEF1
ENSECAG00000015384	ARHGEF10
ENSECAG00000005015	ARHGEF10L
ENSECAG00000022702	ARHGEF12
ENSECAG00000015621	ARHGEF16
ENSECAG00000008571	ARHGEF17
ENSECAG00000017139	ARHGEF25
ENSECAG00000025019	ARHGEF26
ENSECAG00000017689	ARHGEF28
ENSECAG00000022738	ARHGEF37
ENSECAG00000021434	ARHGEF40
ENSECAG00000019032	ARID2
ENSECAG00000011779	ARID3A
ENSECAG00000019256	ARID4A
ENSECAG00000017836	ARID4B
ENSECAG00000023667	ARID5A
ENSECAG00000019795	ARID5B
ENSECAG00000019466	ARIH1
ENSECAG00000010851	ARIH2
ENSECAG00000000372	ARL1
ENSECAG00000029432	ARL10
ENSECAG00000019214	ARL14EP
ENSECAG00000000887	ARL4C
ENSECAG00000023672	ARL5A
ENSECAG00000009195	ARL5B
ENSECAG00000020958	ARL6
ENSECAG00000018811	ARL6IP1
ENSECAG00000023197	ARL6IP4
ENSECAG00000008774	ARL6IP5
ENSECAG00000007580	ARL6IP6
ENSECAG00000021194	ARL8A
ENSECAG00000013084	ARL8B
ENSECAG00000022099	ARMC1
ENSECAG00000011493	ARMC12
ENSECAG00000009891	ARMC5
ENSECAG00000006428	ARMC6
ENSECAG00000014265	ARMC8
ENSECAG00000001583	ARMC9
ENSECAG00000023779	ARMCX1
ENSECAG00000001648	ARMCX3
ENSECAG00000024264	ARMH1
ENSECAG00000020347	ARMH3
ENSECAG00000015349	ARMT1
ENSECAG00000009602	ARNT
ENSECAG00000015748	ARNT2
ENSECAG00000012118	ARNTL
ENSECAG00000009925	ARNTL2
ENSECAG00000016467	ARPC1A
ENSECAG00000024991	ARPC1B
ENSECAG00000011456	ARPC2
ENSECAG00000020416	ARPC3
ENSECAG00000012891	ARPC4
ENSECAG00000019128	ARPC5
ENSECAG00000018471	ARRB2
ENSECAG00000013420	ARRDC1
ENSECAG00000016486	ARRDC2
ENSECAG00000019506	ARRDC3
ENSECAG00000009400	ARRDC4
ENSECAG00000020104	ARSA
ENSECAG00000009174	ARSD
ENSECAG00000010384	ARSE
ENSECAG00000004586	ARSI
ENSECAG00000024881	ARSK
ENSECAG00000016519	ARV1
ENSECAG00000026951	ARVCF
ENSECAG00000016246	ASAP1
ENSECAG00000024278	ASAP2
ENSECAG00000007189	ASAP3
ENSECAG00000014057	ASB1
ENSECAG00000022145	ASB3
ENSECAG00000022256	ASB4
ENSECAG00000018213	ASB6
ENSECAG00000003905	ASB7
ENSECAG00000023271	ASCC2
ENSECAG00000012013	ASCC3
ENSECAG00000014665	ASF1A
ENSECAG00000018527	ASH1L
ENSECAG00000013970	ASH2L
ENSECAG00000012730	ASL
ENSECAG00000032912	ASMTL
ENSECAG00000007103	ASNA1
ENSECAG00000012134	ASNS
ENSECAG00000021447	ASPH
ENSECAG00000022754	ASPHD2
ENSECAG00000011608	ASPSCR1
ENSECAG00000013093	ASRGL1
ENSECAG00000014026	ASTE1
ENSECAG00000007481	ASTN1
ENSECAG00000022110	ASXL1
ENSECAG00000010885	ASXL2
ENSECAG00000000473	ATAD1
ENSECAG00000023808	ATAD2
ENSECAG00000023573	ATAD2B
ENSECAG00000028977	ATAD3A
ENSECAG00000010618	ATAT1
ENSECAG00000012383	ATE1
ENSECAG00000011486	ATF3
ENSECAG00000006931	ATF4
ENSECAG00000018168	ATF5
ENSECAG00000022307	ATF6
ENSECAG00000021507	ATF6B
ENSECAG00000022565	ATF7IP2
ENSECAG00000019169	ATG101
ENSECAG00000024606	ATG13
ENSECAG00000011752	ATG14
ENSECAG00000016091	ATG16L1
ENSECAG00000013038	ATG16L2
ENSECAG00000013442	ATG2A
ENSECAG00000000965	ATG2B
ENSECAG00000011954	ATG3
ENSECAG00000006659	ATG4B
ENSECAG00000013971	ATG5
ENSECAG00000022756	ATG7
ENSECAG00000007801	ATG9A
ENSECAG00000014653	ATIC
ENSECAG00000019843	ATL3
ENSECAG00000021147	ATM
ENSECAG00000012518	ATP10D
ENSECAG00000016912	ATP11B
ENSECAG00000005393	ATP11C
ENSECAG00000017460	ATP12A
ENSECAG00000020569	ATP13A1
ENSECAG00000016746	ATP13A2
ENSECAG00000006749	ATP13A3
ENSECAG00000024692	ATP13A5
ENSECAG00000024623	ATP1A1
ENSECAG00000019876	ATP23
ENSECAG00000012593	ATP2A1
ENSECAG00000012083	ATP2A3
ENSECAG00000008450	ATP2B1
ENSECAG00000023528	ATP2B2
ENSECAG00000023680	ATP2C1
ENSECAG00000021561	ATP5F1A
ENSECAG00000022627	ATP5F1B
ENSECAG00000024684	ATP5F1C
ENSECAG00000012169	ATP5F1D
ENSECAG00000011826	ATP5IF1
ENSECAG00000019908	ATP5MC1
ENSECAG00000008514	ATP5MC3
ENSECAG00000028196	ATP5MD
ENSECAG00000002088	ATP5MF
ENSECAG00000007378	ATP5MPL
ENSECAG00000018599	ATP5PB
ENSECAG00000009487	ATP5PD
ENSECAG00000017858	ATP5PF
ENSECAG00000016326	ATP6V0A1
ENSECAG00000024587	ATP6V0A2
ENSECAG00000024290	ATP6V0B
ENSECAG00000026846	ATP6V0C
ENSECAG00000021773	ATP6V1A
ENSECAG00000016500	ATP6V1B2
ENSECAG00000017556	ATP6V1D
ENSECAG00000037138	ATP6V1G1
ENSECAG00000024159	ATP6V1H
ENSECAG00000016767	ATP7A
ENSECAG00000022873	ATP8A1
ENSECAG00000017268	ATP8A2
ENSECAG00000001415	ATP8B2
ENSECAG00000019617	ATP8B4
ENSECAG00000018805	ATP9B
ENSECAG00000018487	ATPAF1
ENSECAG00000019200	ATPAF2
ENSECAG00000013285	ATR
ENSECAG00000031056	ATRAID
ENSECAG00000010784	ATRIP
ENSECAG00000017025	ATRN
ENSECAG00000009515	ATRNL1
ENSECAG00000016707	ATRX
ENSECAG00000009251	ATXN1
ENSECAG00000007113	ATXN10
ENSECAG00000015533	ATXN3
ENSECAG00000024801	ATXN7
ENSECAG00000001807	ATXN7L3B
ENSECAG00000008989	AUH
ENSECAG00000023961	AURKA
ENSECAG00000039235	AURKAIP1
ENSECAG00000014384	AURKB
ENSECAG00000021736	AURKC
ENSECAG00000008293	AVPI1
ENSECAG00000023674	AXIN1
ENSECAG00000011471	AXL
ENSECAG00000016922	AZIN1
ENSECAG00000004809	B3GALNT1
ENSECAG00000013338	B3GALNT2
ENSECAG00000002755	B3GALT1
ENSECAG00000001258	B3GALT6
ENSECAG00000013416	B3GAT3
ENSECAG00000009608	B3GLCT
ENSECAG00000016959	B3GNT2
ENSECAG00000024670	B3GNT8
ENSECAG00000013354	B4GALNT2
ENSECAG00000022353	B4GALNT4
ENSECAG00000022022	B4GALT3
ENSECAG00000017478	B4GALT6
ENSECAG00000011175	B4GALT7
ENSECAG00000011001	B4GAT1
ENSECAG00000013639	B9D1
ENSECAG00000012073	B9D2
ENSECAG00000017099	BABAM1
ENSECAG00000018411	BABAM2
ENSECAG00000000307	BACH1
ENSECAG00000014950	BAD
ENSECAG00000006244	BAG5
ENSECAG00000013260	BAG6
ENSECAG00000000916	BAHD1
ENSECAG00000022150	BAIAP2
ENSECAG00000012734	BAIAP2L1
ENSECAG00000023902	BAK1
ENSECAG00000024311	BANF1
ENSECAG00000000420	BANP
ENSECAG00000020681	BAP1
ENSECAG00000016635	BAX
ENSECAG00000012235	BAZ2B
ENSECAG00000015525	BBS10
ENSECAG00000003961	BBS12
ENSECAG00000010270	BBS2
ENSECAG00000003146	BBS4
ENSECAG00000023413	BBX
ENSECAG00000014666	BCAR1
ENSECAG00000022721	BCAR3
ENSECAG00000020973	BCAT1
ENSECAG00000012266	BCCIP
ENSECAG00000020861	BCDIN3D
ENSECAG00000009840	BCKDHB
ENSECAG00000011818	BCKDK
ENSECAG00000025005	BCL10
ENSECAG00000020437	BCL2
ENSECAG00000017223	BCL2L1
ENSECAG00000022614	BCL2L12
ENSECAG00000010335	BCL2L13
ENSECAG00000010536	BCL2L2
ENSECAG00000000482	BCL7C
ENSECAG00000024666	BCLAF3
ENSECAG00000000224	BCS1L
ENSECAG00000010010	BDH2
ENSECAG00000015952	BDNF
ENSECAG00000011402	BDP1
ENSECAG00000018079	BECN1
ENSECAG00000025062	BEND5
ENSECAG00000008079	BEND6
ENSECAG00000024195	BET1
ENSECAG00000006525	BET1L
ENSECAG00000016920	BFAR
ENSECAG00000012532	BHLHA15
ENSECAG00000015626	BHMT
ENSECAG00000018440	BHMT2
ENSECAG00000011517	BICD1
ENSECAG00000010780	BICD2
ENSECAG00000016056	BICDL2
ENSECAG00000030809	BICRA
ENSECAG00000020500	BICRAL
ENSECAG00000006592	BID
ENSECAG00000006957	BIN1
ENSECAG00000012229	BIRC3
ENSECAG00000019545	BIRC6
ENSECAG00000011405	BLM
ENSECAG00000019323	BLMH
ENSECAG00000013421	BLOC1S2
ENSECAG00000003954	BLOC1S4
ENSECAG00000010563	BLOC1S5
ENSECAG00000011650	BLVRA
ENSECAG00000017383	BLZF1
ENSECAG00000021201	BMP2
ENSECAG00000016099	BMP2K
ENSECAG00000017676	BMP4
ENSECAG00000002918	BMP7
ENSECAG00000020461	BMPR1A
ENSECAG00000012140	BMPR1B
ENSECAG00000025141	BMPR2
ENSECAG00000021680	BMT2
ENSECAG00000017503	BNC2
ENSECAG00000023543	BNIP1
ENSECAG00000022557	BNIP2
ENSECAG00000017458	BNIP3
ENSECAG00000022180	BNIPL
ENSECAG00000022602	BOC
ENSECAG00000010410	BOD1L1
ENSECAG00000000238	BOK
ENSECAG00000034826	BOLA1
ENSECAG00000009537	BOLA3
ENSECAG00000016440	BOP1
ENSECAG00000022108	BORA
ENSECAG00000016338	BORCS5
ENSECAG00000000655	BPGM
ENSECAG00000013049	BPHL
ENSECAG00000017316	BPIFB4
ENSECAG00000021210	BPNT1
ENSECAG00000019916	BPTF
ENSECAG00000002746	BRAF
ENSECAG00000007549	BRAP
ENSECAG00000012635	BRAT1
ENSECAG00000021441	BRCC3
ENSECAG00000020261	BRD1
ENSECAG00000021276	BRD3
ENSECAG00000022386	BRD4
ENSECAG00000022484	BRD8
ENSECAG00000013115	BRD9
ENSECAG00000018468	BRF1
ENSECAG00000016872	BRF2
ENSECAG00000000377	BRIX1
ENSECAG00000010489	BRMS1
ENSECAG00000013452	BRMS1L
ENSECAG00000018547	BROX
ENSECAG00000005945	BRPF3
ENSECAG00000022262	BRWD1
ENSECAG00000007187	BRWD3
ENSECAG00000018657	BSCL2
ENSECAG00000012440	BSPRY
ENSECAG00000007796	BTAF1
ENSECAG00000020996	BTBD2
ENSECAG00000000722	BTBD3
ENSECAG00000024116	BTBD6
ENSECAG00000012986	BTBD7
ENSECAG00000018393	BTBD9
ENSECAG00000003387	BTD
ENSECAG00000021629	BTF3
ENSECAG00000024180	BTF3L4
ENSECAG00000031980	BTG1
ENSECAG00000017203	BTG2
ENSECAG00000023859	BTG3
ENSECAG00000021452	BUB1B
ENSECAG00000010047	BUB3
ENSECAG00000008863	BUD13
ENSECAG00000024151	BUD31
ENSECAG00000021260	BYSL
ENSECAG00000022038	BZW2
ENSECAG00000021258	C10H19orf12
ENSECAG00000011907	C10H19orf54
ENSECAG00000023985	C10H6orf203
ENSECAG00000001756	C11H17orf75
ENSECAG00000024819	C11H17orf80
ENSECAG00000039276	C11orf68
ENSECAG00000029864	C11orf95
ENSECAG00000011043	C13H16orf58
ENSECAG00000022930	C13H7orf50
ENSECAG00000017207	C14H5orf15
ENSECAG00000036575	C14H5orf30
ENSECAG00000007492	C14H5orf63
ENSECAG00000032720	C14orf132
ENSECAG00000018633	C15H2orf40
ENSECAG00000007634	C15H2orf42
ENSECAG00000014919	C15H2orf68
ENSECAG00000029823	C15orf61
ENSECAG00000017474	C16H3orf62
ENSECAG00000014107	C18H2orf69
ENSECAG00000022902	C19H3orf52
ENSECAG00000039910	C19orf24
ENSECAG00000031316	C19orf25
ENSECAG00000002187	C1D
ENSECAG00000013002	C1GALT1
ENSECAG00000004034	C1GALT1C1
ENSECAG00000011537	C1H14orf119
ENSECAG00000007020	C1H14orf28
ENSECAG00000017739	C1H15orf39
ENSECAG00000010993	C1H15orf41
ENSECAG00000012148	C1H15orf48
ENSECAG00000024809	C1H1orf131
ENSECAG00000013108	C1H1orf198
ENSECAG00000029557	C1orf122
ENSECAG00000019688	C1orf35
ENSECAG00000017585	C1orf43
ENSECAG00000038174	C1orf53
ENSECAG00000011765	C1QBP
ENSECAG00000020786	C1QTNF2
ENSECAG00000018161	C1QTNF5
ENSECAG00000020940	C1QTNF6
ENSECAG00000007989	C1QTNF7
ENSECAG00000021429	C1R
ENSECAG00000014251	C1RL
ENSECAG00000009519	C1S
ENSECAG00000000406	C20H6orf106
ENSECAG00000000329	C20H6orf62
ENSECAG00000017484	C20orf194
ENSECAG00000011712	C21H5orf22
ENSECAG00000021455	C22H20orf27
ENSECAG00000015883	C23H9orf3
ENSECAG00000022028	C23H9orf72
ENSECAG00000020775	C23H9orf85
ENSECAG00000018958	C25H9orf78
ENSECAG00000004444	C26H21orf91
ENSECAG00000006614	C27H4orf47
ENSECAG00000019028	C28H12orf29
ENSECAG00000006419	C2CD2
ENSECAG00000018541	C2CD2L
ENSECAG00000012038	C2CD3
ENSECAG00000020692	C2CD5
ENSECAG00000021402	C2H1orf109
ENSECAG00000021734	C2H1orf159
ENSECAG00000020498	C2H1orf174
ENSECAG00000020470	C2H1orf210
ENSECAG00000021435	C2H1orf50
ENSECAG00000016365	C2H4orf3
ENSECAG00000026866	C2H4orf46
ENSECAG00000035487	C2orf15
ENSECAG00000022219	C3H16orf70
ENSECAG00000017301	C3H4orf19
ENSECAG00000012119	C3H4orf36
ENSECAG00000002284	C4H7orf25
ENSECAG00000010220	C4orf48
ENSECAG00000020296	C5
ENSECAG00000008931	C5H1orf112
ENSECAG00000018288	C5H1orf21
ENSECAG00000025029	C5H1orf52
ENSECAG00000003211	C5H1orf74
ENSECAG00000016437	C5orf51
ENSECAG00000011273	C6H12orf10
ENSECAG00000000226	C6orf136
ENSECAG00000012362	C7
ENSECAG00000012767	C7H11orf52
ENSECAG00000015110	C7H11orf54
ENSECAG00000005737	C7H11orf71
ENSECAG00000010593	C7H19orf53
ENSECAG00000024957	C7H19orf66
ENSECAG00000012658	C7H19orf70
ENSECAG00000011713	C7orf26
ENSECAG00000014885	C8H12orf43
ENSECAG00000020333	C8H18orf25
ENSECAG00000011607	C8H22orf31
ENSECAG00000038840	C8orf82
ENSECAG00000011952	C9H8orf33
ENSECAG00000021198	C9H8orf37
ENSECAG00000013756	C9H8orf59
ENSECAG00000029848	C9orf116
ENSECAG00000018341	CA11
ENSECAG00000017217	CA12
ENSECAG00000016228	CA2
ENSECAG00000000478	CA5B
ENSECAG00000018004	CA8
ENSECAG00000000879	CAB39L
ENSECAG00000006093	CABIN1
ENSECAG00000013898	CABLES2
ENSECAG00000015461	CACNA1G
ENSECAG00000000637	CACNB1
ENSECAG00000013884	CACNB2
ENSECAG00000012018	CACNB3
ENSECAG00000007214	CACNG4
ENSECAG00000032505	CACTIN
ENSECAG00000004919	CACYBP
ENSECAG00000014690	CAD
ENSECAG00000015144	CADM1
ENSECAG00000009553	CADM3
ENSECAG00000013952	CADM4
ENSECAG00000024021	CADPS2
ENSECAG00000008396	CALM2
ENSECAG00000008164	CALR
ENSECAG00000023628	CAMK1
ENSECAG00000014588	CAMK1G
ENSECAG00000000031	CAMK2G
ENSECAG00000008937	CAMKK1
ENSECAG00000017095	CAMSAP1
ENSECAG00000019370	CAMTA2
ENSECAG00000013404	CAND1
ENSECAG00000023633	CANT1
ENSECAG00000003079	CANX
ENSECAG00000024658	CAP1
ENSECAG00000022942	CAPN1
ENSECAG00000038173	CAPN10
ENSECAG00000011148	CAPN15
ENSECAG00000008742	CAPN2
ENSECAG00000004932	CAPN7
ENSECAG00000000608	CAPRIN2
ENSECAG00000016995	CAPZA1
ENSECAG00000021693	CAPZA2
ENSECAG00000009145	CAPZB
ENSECAG00000021979	CARD10
ENSECAG00000005704	CARD11
ENSECAG00000017624	CARF
ENSECAG00000019386	CARHSP1
ENSECAG00000013563	CARM1
ENSECAG00000013964	CARNMT1
ENSECAG00000016058	CARS2
ENSECAG00000016304	CASC4
ENSECAG00000011527	CASD1
ENSECAG00000013894	CASK
ENSECAG00000011921	CASKIN2
ENSECAG00000024367	CASP1
ENSECAG00000024244	CASP10
ENSECAG00000003770	CASP2
ENSECAG00000015479	CASP6
ENSECAG00000016034	CASP7
ENSECAG00000005210	CASP8
ENSECAG00000006638	CASP8AP2
ENSECAG00000013676	CAST
ENSECAG00000024204	CASTOR1
ENSECAG00000019408	CAT
ENSECAG00000000225	CATSPERG
ENSECAG00000037857	CAV2
ENSECAG00000000857	CAVIN3
ENSECAG00000025052	CBFA2T2
ENSECAG00000003668	CBFA2T3
ENSECAG00000003448	CBL
ENSECAG00000033234	CBLN2
ENSECAG00000012780	CBX3
ENSECAG00000001181	CBX4
ENSECAG00000008101	CBX5
ENSECAG00000012939	CBX7
ENSECAG00000019253	CBX8
ENSECAG00000007977	CBY1
ENSECAG00000014906	CC2D1A
ENSECAG00000021934	CC2D1B
ENSECAG00000016291	CCAR1
ENSECAG00000008296	CCBE1
ENSECAG00000006135	CCDC106
ENSECAG00000009758	CCDC115
ENSECAG00000020497	CCDC117
ENSECAG00000008649	CCDC12
ENSECAG00000024890	CCDC120
ENSECAG00000005483	CCDC124
ENSECAG00000011059	CCDC125
ENSECAG00000001898	CCDC127
ENSECAG00000012731	CCDC130
ENSECAG00000020771	CCDC134
ENSECAG00000026974	CCDC137
ENSECAG00000021839	CCDC138
ENSECAG00000014591	CCDC14
ENSECAG00000007805	CCDC141
ENSECAG00000005807	CCDC151
ENSECAG00000021659	CCDC157
ENSECAG00000017486	CCDC159
ENSECAG00000006296	CCDC160
ENSECAG00000013477	CCDC17
ENSECAG00000016815	CCDC173
ENSECAG00000008361	CCDC181
ENSECAG00000010482	CCDC186
ENSECAG00000024873	CCDC190
ENSECAG00000010255	CCDC191
ENSECAG00000010680	CCDC22
ENSECAG00000027894	CCDC24
ENSECAG00000011924	CCDC25
ENSECAG00000014319	CCDC28A
ENSECAG00000024598	CCDC32
ENSECAG00000014278	CCDC40
ENSECAG00000016088	CCDC43
ENSECAG00000014065	CCDC47
ENSECAG00000014543	CCDC51
ENSECAG00000015187	CCDC57
ENSECAG00000010450	CCDC59
ENSECAG00000006268	CCDC6
ENSECAG00000009015	CCDC61
ENSECAG00000000546	CCDC62
ENSECAG00000015950	CCDC68
ENSECAG00000021792	CCDC71
ENSECAG00000019861	CCDC80
ENSECAG00000018064	CCDC82
ENSECAG00000017417	CCDC84
ENSECAG00000031061	CCDC85B
ENSECAG00000024291	CCDC85C
ENSECAG00000001495	CCDC86
ENSECAG00000017900	CCDC88B
ENSECAG00000019716	CCDC88C
ENSECAG00000008559	CCDC9
ENSECAG00000013853	CCDC90B
ENSECAG00000011453	CCDC93
ENSECAG00000010187	CCDC97
ENSECAG00000017147	CCDC9B
ENSECAG00000021619	CCHCR1
ENSECAG00000036671	CCL27
ENSECAG00000038853	CCL8
ENSECAG00000024357	CCNA2
ENSECAG00000015806	CCNB1
ENSECAG00000024439	CCNC
ENSECAG00000038536	CCND1
ENSECAG00000012663	CCND2
ENSECAG00000023862	CCND3
ENSECAG00000011382	CCNDBP1
ENSECAG00000014113	CCNG2
ENSECAG00000001853	CCNH
ENSECAG00000018765	CCNK
ENSECAG00000008851	CCNL1
ENSECAG00000018423	CCNL2
ENSECAG00000026922	CCNQ
ENSECAG00000022763	CCNT2
ENSECAG00000024596	CCP110
ENSECAG00000017205	CCPG1
ENSECAG00000001114	CCR5
ENSECAG00000022701	CCS
ENSECAG00000020755	CCT2
ENSECAG00000020633	CCT3
ENSECAG00000016982	CCT4
ENSECAG00000019192	CCT5
ENSECAG00000020091	CCT6A
ENSECAG00000017145	CCT7
ENSECAG00000011457	CCT8
ENSECAG00000023066	CD109
ENSECAG00000038594	CD14
ENSECAG00000001784	CD14
ENSECAG00000019437	CD2
ENSECAG00000007623	CD226
ENSECAG00000020158	CD247
ENSECAG00000018037	CD2AP
ENSECAG00000006737	CD2BP2
ENSECAG00000020320	CD302
ENSECAG00000014032	CD37
ENSECAG00000014635	CD3E
ENSECAG00000032490	CD3EAP
ENSECAG00000009049	CD4
ENSECAG00000016998	CD40
ENSECAG00000013345	CD48
ENSECAG00000013534	CD53
ENSECAG00000023772	CD5L
ENSECAG00000020385	CD63
ENSECAG00000006205	CD7
ENSECAG00000020051	CD82
ENSECAG00000009813	CD83
ENSECAG00000003002	CD9
ENSECAG00000039059	CD99
ENSECAG00000013981	CDA
ENSECAG00000020688	CDADC1
ENSECAG00000015154	CDAN1
ENSECAG00000020620	CDC16
ENSECAG00000019705	CDC20
ENSECAG00000011522	CDC23
ENSECAG00000016336	CDC25A
ENSECAG00000025092	CDC25B
ENSECAG00000009635	CDC27
ENSECAG00000032804	CDC34
ENSECAG00000024440	CDC40
ENSECAG00000019180	CDC42
ENSECAG00000017881	CDC42BPA
ENSECAG00000006867	CDC42EP2
ENSECAG00000022741	CDC42EP3
ENSECAG00000001996	CDC42EP4
ENSECAG00000030791	CDC42EP5
ENSECAG00000022023	CDC42SE1
ENSECAG00000023124	CDC42SE2
ENSECAG00000011788	CDC45
ENSECAG00000009913	CDC6
ENSECAG00000015393	CDC73
ENSECAG00000006445	CDCA4
ENSECAG00000025146	CDCP1
ENSECAG00000021418	CDH1
ENSECAG00000009969	CDH16
ENSECAG00000017615	CDH17
ENSECAG00000019730	CDH24
ENSECAG00000015088	CDIP1
ENSECAG00000024995	CDK10
ENSECAG00000021449	CDK12
ENSECAG00000017341	CDK13
ENSECAG00000006765	CDK14
ENSECAG00000000622	CDK18
ENSECAG00000009893	CDK19
ENSECAG00000021177	CDK2
ENSECAG00000024968	CDK20
ENSECAG00000002931	CDK2AP1
ENSECAG00000021093	CDK3
ENSECAG00000025015	CDK4
ENSECAG00000024299	CDK5
ENSECAG00000010370	CDK5RAP1
ENSECAG00000000135	CDK5RAP2
ENSECAG00000018688	CDK5RAP3
ENSECAG00000016512	CDK6
ENSECAG00000014570	CDK7
ENSECAG00000024919	CDKAL1
ENSECAG00000023015	CDKL1
ENSECAG00000021543	CDKN1A
ENSECAG00000023549	CDKN1B
ENSECAG00000015905	CDKN2AIP
ENSECAG00000016203	CDKN2AIPNL
ENSECAG00000004817	CDKN2C
ENSECAG00000010835	CDPF1
ENSECAG00000018760	CDR2L
ENSECAG00000011962	CDS1
ENSECAG00000012485	CDS2
ENSECAG00000015689	CDV3
ENSECAG00000014044	CDYL
ENSECAG00000019160	CDYL2
ENSECAG00000011053	CEACAM19
ENSECAG00000027770	CEBPB
ENSECAG00000039817	CEBPD
ENSECAG00000018957	CEBPZ
ENSECAG00000026993	CEBPZOS
ENSECAG00000006649	CELF2
ENSECAG00000010573	CELSR1
ENSECAG00000017701	CELSR2
ENSECAG00000018674	CEMIP
ENSECAG00000018267	CENPC
ENSECAG00000024127	CENPF
ENSECAG00000026912	CENPH
ENSECAG00000006526	CENPJ
ENSECAG00000019165	CENPK
ENSECAG00000019351	CENPP
ENSECAG00000011226	CENPQ
ENSECAG00000016722	CENPU
ENSECAG00000006013	CENPV
ENSECAG00000021352	CEP104
ENSECAG00000012548	CEP112
ENSECAG00000021916	CEP120
ENSECAG00000007148	CEP128
ENSECAG00000007579	CEP131
ENSECAG00000014393	CEP135
ENSECAG00000022698	CEP162
ENSECAG00000023761	CEP164
ENSECAG00000012163	CEP170
ENSECAG00000000455	CEP19
ENSECAG00000008051	CEP192
ENSECAG00000020694	CEP290
ENSECAG00000018114	CEP295
ENSECAG00000008100	CEP350
ENSECAG00000016501	CEP41
ENSECAG00000005916	CEP44
ENSECAG00000010938	CEP57
ENSECAG00000009985	CEP68
ENSECAG00000022064	CEP70
ENSECAG00000015041	CEP76
ENSECAG00000012634	CEP78
ENSECAG00000013640	CEP85
ENSECAG00000012601	CEP85L
ENSECAG00000020513	CEP89
ENSECAG00000020900	CEP95
ENSECAG00000022271	CEP97
ENSECAG00000009032	CEPT1
ENSECAG00000013870	CERCAM
ENSECAG00000007356	CERS5
ENSECAG00000012061	CES2
ENSECAG00000024704	CETN3
ENSECAG00000021105	CFAP100
ENSECAG00000011027	CFAP20
ENSECAG00000008152	CFAP300
ENSECAG00000009023	CFAP69
ENSECAG00000020515	CFAP74
ENSECAG00000036123	CFD
ENSECAG00000018926	CFDP1
ENSECAG00000019900	CFL1
ENSECAG00000000511	CFL2
ENSECAG00000021300	CFLAR
ENSECAG00000015048	CGN
ENSECAG00000008526	CGRRF1
ENSECAG00000014377	CHAF1A
ENSECAG00000000895	CHAF1B
ENSECAG00000006865	CHCHD1
ENSECAG00000020283	CHCHD2
ENSECAG00000000861	CHCHD3
ENSECAG00000002378	CHCHD4
ENSECAG00000026826	CHCHD5
ENSECAG00000010468	CHCHD7
ENSECAG00000012445	CHD1
ENSECAG00000008915	CHD1L
ENSECAG00000023567	CHD2
ENSECAG00000010051	CHD3
ENSECAG00000011761	CHD6
ENSECAG00000016102	CHD8
ENSECAG00000011505	CHD9
ENSECAG00000012652	CHDH
ENSECAG00000011946	CHEK1
ENSECAG00000004845	CHEK2
ENSECAG00000012713	CHERP
ENSECAG00000017288	CHFR
ENSECAG00000019194	CHGA
ENSECAG00000036192	CHGA
ENSECAG00000016317	CHIC1
ENSECAG00000014019	CHIC2
ENSECAG00000013764	CHID1
ENSECAG00000019201	CHM
ENSECAG00000010433	CHMP2B
ENSECAG00000017006	CHMP4A
ENSECAG00000008311	CHMP4B
ENSECAG00000022647	CHMP4C
ENSECAG00000009827	CHMP5
ENSECAG00000012902	CHMP6
ENSECAG00000024657	CHMP7
ENSECAG00000019751	CHP1
ENSECAG00000015899	CHPF2
ENSECAG00000011154	CHRD
ENSECAG00000012152	CHRDL1
ENSECAG00000017766	CHST10
ENSECAG00000019904	CHST11
ENSECAG00000024675	CHST14
ENSECAG00000008012	CHST3
ENSECAG00000030969	CHST4
ENSECAG00000006588	CHUK
ENSECAG00000018655	CHURC1
ENSECAG00000014428	CIAO1
ENSECAG00000010303	CIAO2A
ENSECAG00000010902	CIAO2B
ENSECAG00000001414	CIAO3
ENSECAG00000000060	CIAPIN1
ENSECAG00000018203	CIB1
ENSECAG00000023534	CIITA
ENSECAG00000014948	CIP2A
ENSECAG00000009897	CIPC
ENSECAG00000028247	CIRBP
ENSECAG00000008892	CISD1
ENSECAG00000011982	CISD3
ENSECAG00000016867	CISH
ENSECAG00000010289	CITED2
ENSECAG00000034113	CITED4
ENSECAG00000007116	CIZ1
ENSECAG00000017894	CKAP2
ENSECAG00000021538	CKAP2L
ENSECAG00000015563	CKAP5
ENSECAG00000009054	CKB
ENSECAG00000024226	CKMT2
ENSECAG00000033470	CKS2
ENSECAG00000015474	CLASP2
ENSECAG00000009232	CLASRP
ENSECAG00000000391	CLBA1
ENSECAG00000020901	CLCA2
ENSECAG00000011158	CLCC1
ENSECAG00000010091	CLCF1
ENSECAG00000006719	CLCN2
ENSECAG00000010745	CLCN5
ENSECAG00000023236	CLCN7
ENSECAG00000021074	CLDN1
ENSECAG00000003417	CLDN2
ENSECAG00000003573	CLDN23
ENSECAG00000007614	CLDN3
ENSECAG00000006466	CLDN4
ENSECAG00000020707	CLDN5
ENSECAG00000020713	CLDN8
ENSECAG00000020656	CLDND1
ENSECAG00000037707	CLEC11A
ENSECAG00000020814	CLEC16A
ENSECAG00000017686	CLGN
ENSECAG00000009181	CLINT1
ENSECAG00000009648	CLIP1
ENSECAG00000015355	CLK1
ENSECAG00000014153	CLK4
ENSECAG00000011365	CLMN
ENSECAG00000015043	CLNS1A
ENSECAG00000006331	CLOCK
ENSECAG00000011597	CLP1
ENSECAG00000011419	CLPB
ENSECAG00000023054	CLPP
ENSECAG00000017326	CLPTM1
ENSECAG00000013231	CLPTM1L
ENSECAG00000016127	CLPX
ENSECAG00000023111	CLSTN1
ENSECAG00000022054	CLSTN2
ENSECAG00000012884	CLTA
ENSECAG00000019077	CLTC
ENSECAG00000007010	CLU
ENSECAG00000016981	CLUAP1
ENSECAG00000015830	CLUH
ENSECAG00000016069	CLYBL
ENSECAG00000015898	CMBL
ENSECAG00000028644	CMC4
ENSECAG00000013542	CMIP
ENSECAG00000000428	CMPK1
ENSECAG00000012773	CMPK2
ENSECAG00000017746	CMTM3
ENSECAG00000036991	CMTM7
ENSECAG00000014822	CMTR1
ENSECAG00000006573	CMTR2
ENSECAG00000034911	CMYA5
ENSECAG00000009512	CNBP
ENSECAG00000022986	CNDP1
ENSECAG00000018401	CNDP2
ENSECAG00000026814	CNIH1
ENSECAG00000010873	CNIH4
ENSECAG00000019108	CNKSR1
ENSECAG00000019241	CNKSR3
ENSECAG00000019524	CNMD
ENSECAG00000031044	CNNM3
ENSECAG00000010501	CNNM4
ENSECAG00000011967	CNOT11
ENSECAG00000023181	CNOT3
ENSECAG00000001582	CNOT6L
ENSECAG00000005798	CNOT7
ENSECAG00000009527	CNOT9
ENSECAG00000002521	CNP
ENSECAG00000010050	CNPPD1
ENSECAG00000028870	CNRIP1
ENSECAG00000019039	CNST
ENSECAG00000006176	CNTFR
ENSECAG00000022819	CNTRL
ENSECAG00000011136	COA1
ENSECAG00000023640	COA3
ENSECAG00000022111	COA4
ENSECAG00000020451	COA7
ENSECAG00000021645	COBL
ENSECAG00000008129	COG1
ENSECAG00000010075	COG2
ENSECAG00000003080	COG3
ENSECAG00000014431	COG4
ENSECAG00000000711	COIL
ENSECAG00000025065	COL12A1
ENSECAG00000018359	COL13A1
ENSECAG00000024119	COL16A1
ENSECAG00000016361	COL18A1
ENSECAG00000013693	COL1A1
ENSECAG00000024740	COL1A2
ENSECAG00000009887	COL21A1
ENSECAG00000021392	COL26A1
ENSECAG00000024769	COL3A1
ENSECAG00000000668	COL4A5
ENSECAG00000008499	COL5A2
ENSECAG00000007647	COL5A3
ENSECAG00000019436	COL6A2
ENSECAG00000012799	COL8A2
ENSECAG00000018266	COLEC10
ENSECAG00000023099	COLGALT1
ENSECAG00000016963	COMMD1
ENSECAG00000008378	COMMD10
ENSECAG00000021328	COMMD3
ENSECAG00000024069	COMMD6
ENSECAG00000007694	COMMD7
ENSECAG00000020380	COMMD8
ENSECAG00000019749	COMMD9
ENSECAG00000000336	COMP
ENSECAG00000012473	COMTD1
ENSECAG00000013304	COP1
ENSECAG00000021818	COPA
ENSECAG00000000124	COPG1
ENSECAG00000013579	COPG2
ENSECAG00000024709	COPS2
ENSECAG00000020649	COPS3
ENSECAG00000015209	COPS4
ENSECAG00000013916	COPS5
ENSECAG00000008997	COPS6
ENSECAG00000015911	COPS7A
ENSECAG00000019139	COPS7B
ENSECAG00000013601	COPS8
ENSECAG00000024555	COPZ1
ENSECAG00000024471	COPZ2
ENSECAG00000006436	COQ10B
ENSECAG00000012542	COQ2
ENSECAG00000016788	COQ3
ENSECAG00000000350	COQ4
ENSECAG00000006182	COQ5
ENSECAG00000021990	COQ7
ENSECAG00000022458	COQ8B
ENSECAG00000024788	CORO1A
ENSECAG00000014882	CORO1B
ENSECAG00000019483	CORT
ENSECAG00000025173	COX10
ENSECAG00000015531	COX11
ENSECAG00000008125	COX20
ENSECAG00000011722	COX4I1
ENSECAG00000000160	COX5A
ENSECAG00000007968	COX5B
ENSECAG00000012317	COX6B1
ENSECAG00000011458	COX7A1
ENSECAG00000012469	COX7A2
ENSECAG00000000584	COX7A2L
ENSECAG00000033422	COX7B
ENSECAG00000032338	COX8A
ENSECAG00000020432	CPD
ENSECAG00000009256	CPE
ENSECAG00000008722	CPEB2
ENSECAG00000016921	CPEB4
ENSECAG00000017094	CPED1
ENSECAG00000012226	CPLANE1
ENSECAG00000021924	CPLANE2
ENSECAG00000001899	CPNE1
ENSECAG00000021241	CPNE3
ENSECAG00000016542	CPOX
ENSECAG00000018687	CPPED1
ENSECAG00000022209	CPSF1
ENSECAG00000023935	CPSF2
ENSECAG00000019911	CPSF3
ENSECAG00000015988	CPSF6
ENSECAG00000018521	CPSF7
ENSECAG00000016852	CPT1A
ENSECAG00000022130	CPT2
ENSECAG00000023234	CPTP
ENSECAG00000021019	CPXM1
ENSECAG00000006833	CRADD
ENSECAG00000023299	CRAMP1
ENSECAG00000010205	CRAT
ENSECAG00000010143	CRB3
ENSECAG00000015422	CRBN
ENSECAG00000011060	CRCP
ENSECAG00000013667	CREB1
ENSECAG00000018306	CREB3L1
ENSECAG00000020180	CREB5
ENSECAG00000024559	CREBRF
ENSECAG00000010566	CREBZF
ENSECAG00000024138	CREG1
ENSECAG00000014826	CRELD1
ENSECAG00000021209	CRELD2
ENSECAG00000011220	CREM
ENSECAG00000015608	CRIM1
ENSECAG00000029783	CRIP2
ENSECAG00000012342	CRIPT
ENSECAG00000024636	CRISPLD2
ENSECAG00000011550	CRK
ENSECAG00000023869	CRLS1
ENSECAG00000022215	CRNKL1
ENSECAG00000008829	CROT
ENSECAG00000008409	CRTAP
ENSECAG00000024475	CRTC3
ENSECAG00000014833	CRY1
ENSECAG00000012507	CRYAB
ENSECAG00000015079	CRYBG1
ENSECAG00000014087	CRYBG3
ENSECAG00000002645	CRYGS
ENSECAG00000005884	CRYL1
ENSECAG00000013362	CRYM
ENSECAG00000008254	CRYZ
ENSECAG00000010985	CRYZL1
ENSECAG00000006878	CSAD
ENSECAG00000015543	CSE1L
ENSECAG00000017715	CSF1
ENSECAG00000017912	CSGALNACT1
ENSECAG00000016078	CSGALNACT2
ENSECAG00000013581	CSK
ENSECAG00000004882	CSNK1A1
ENSECAG00000009928	CSNK1D
ENSECAG00000006597	CSNK1G1
ENSECAG00000014371	CSNK1G2
ENSECAG00000019198	CSNK1G3
ENSECAG00000014130	CSNK2A2
ENSECAG00000021100	CSNK2B
ENSECAG00000000909	CSPP1
ENSECAG00000015606	CSRP2
ENSECAG00000024332	CST6
ENSECAG00000008949	CSTF1
ENSECAG00000015999	CTBP1
ENSECAG00000022504	CTBP2
ENSECAG00000014633	CTC1
ENSECAG00000021835	CTDP1
ENSECAG00000008950	CTDSP1
ENSECAG00000018788	CTDSP2
ENSECAG00000023827	CTDSPL
ENSECAG00000011865	CTDSPL2
ENSECAG00000015050	CTH
ENSECAG00000020473	CTIF
ENSECAG00000023991	CTNNA1
ENSECAG00000017144	CTNNBL1
ENSECAG00000024211	CTNS
ENSECAG00000010772	CTPS1
ENSECAG00000017669	CTPS2
ENSECAG00000008566	CTSE
ENSECAG00000019087	CTSK
ENSECAG00000020037	CTSO
ENSECAG00000021710	CTSW
ENSECAG00000025076	CTTNBP2
ENSECAG00000016209	CTU2
ENSECAG00000012985	CUEDC1
ENSECAG00000018237	CUEDC2
ENSECAG00000009606	CUL1
ENSECAG00000015528	CUL2
ENSECAG00000011374	CUL3
ENSECAG00000018984	CUL4A
ENSECAG00000023670	CUL4B
ENSECAG00000024437	CUL5
ENSECAG00000017053	CUL7
ENSECAG00000011751	CUL9
ENSECAG00000016206	CUTA
ENSECAG00000022645	CUX1
ENSECAG00000013314	CWC15
ENSECAG00000000738	CWC27
ENSECAG00000016333	CWF19L1
ENSECAG00000004314	CWF19L2
ENSECAG00000024870	CWH43
ENSECAG00000023163	CXADR
ENSECAG00000010560	CXCL1
ENSECAG00000013300	CXCL10
ENSECAG00000018406	CXCL16
ENSECAG00000012742	CXCL6
ENSECAG00000014707	CXCL9
ENSECAG00000003837	CXCR4
ENSECAG00000013312	CXHXorf38
ENSECAG00000015869	CXHXorf56
ENSECAG00000016958	CXXC5
ENSECAG00000011617	CYB561
ENSECAG00000018142	CYB561A3
ENSECAG00000021970	CYB561D2
ENSECAG00000017581	CYB5A
ENSECAG00000009977	CYB5D1
ENSECAG00000009763	CYB5R1
ENSECAG00000019841	CYB5R4
ENSECAG00000016502	CYB5RL
ENSECAG00000010965	CYBA
ENSECAG00000017917	CYBB
ENSECAG00000016280	CYBC1
ENSECAG00000000543	CYBRD1
ENSECAG00000020538	CYC1
ENSECAG00000014330	CYCS
ENSECAG00000012143	CYFIP1
ENSECAG00000017872	CYHR1
ENSECAG00000017494	CYP11A1
ENSECAG00000010022	CYP17A1
ENSECAG00000016322	CYP24A1
ENSECAG00000019737	CYP27A1
ENSECAG00000016889	CYP4V2
ENSECAG00000009782	CYREN
ENSECAG00000039359	CYS1
ENSECAG00000024727	CYTH4
ENSECAG00000017457	CYTIP
ENSECAG00000018063	D2HGDH
ENSECAG00000024868	DAB2IP
ENSECAG00000000577	DAD1
ENSECAG00000013070	DAGLB
ENSECAG00000020436	DALRD3
ENSECAG00000016401	DAP3
ENSECAG00000019867	DAPK1
ENSECAG00000012570	DAPK3
ENSECAG00000017209	DAPP1
ENSECAG00000024197	DARS
ENSECAG00000004044	DARS2
ENSECAG00000011805	DAZAP1
ENSECAG00000007313	DAZAP2
ENSECAG00000014613	DBF4
ENSECAG00000018949	DBI
ENSECAG00000000442	DBNDD2
ENSECAG00000012048	DBNL
ENSECAG00000014275	DBP
ENSECAG00000021626	DBT
ENSECAG00000000392	DCAF1
ENSECAG00000006857	DCAF10
ENSECAG00000009654	DCAF13
ENSECAG00000016571	DCAF15
ENSECAG00000023656	DCAF17
ENSECAG00000016097	DCAF7
ENSECAG00000007808	DCBLD1
ENSECAG00000020614	DCBLD2
ENSECAG00000021782	DCK
ENSECAG00000007300	DCLK1
ENSECAG00000010731	DCLRE1A
ENSECAG00000024754	DCP1A
ENSECAG00000005486	DCP2
ENSECAG00000012956	DCPS
ENSECAG00000017516	DCTD
ENSECAG00000005572	DCTN1
ENSECAG00000022334	DCTN2
ENSECAG00000013178	DCTN3
ENSECAG00000011275	DCTN4
ENSECAG00000005717	DCUN1D5
ENSECAG00000023189	DDAH2
ENSECAG00000008062	DDHD2
ENSECAG00000000762	DDI2
ENSECAG00000023071	DDIAS
ENSECAG00000020535	DDIT3
ENSECAG00000007354	DDO
ENSECAG00000019546	DDOST
ENSECAG00000018474	DDR1
ENSECAG00000010726	DDR2
ENSECAG00000020284	DDRGK1
ENSECAG00000021086	DDTL
ENSECAG00000016396	DDX1
ENSECAG00000025110	DDX17
ENSECAG00000015740	DDX18
ENSECAG00000007906	DDX19A
ENSECAG00000013565	DDX20
ENSECAG00000008887	DDX24
ENSECAG00000006451	DDX28
ENSECAG00000005146	DDX31
ENSECAG00000040285	DDX39A
ENSECAG00000007750	DDX39B
ENSECAG00000009901	DDX3X
ENSECAG00000009688	DDX41
ENSECAG00000023622	DDX47
ENSECAG00000012194	DDX49
ENSECAG00000018910	DDX51
ENSECAG00000012890	DDX54
ENSECAG00000011237	DDX55
ENSECAG00000006958	DDX59
ENSECAG00000024167	DDX60
ENSECAG00000024062	DDX60L
ENSECAG00000010151	DEAF1
ENSECAG00000012314	DECR2
ENSECAG00000022088	DEF6
ENSECAG00000008536	DEF8
ENSECAG00000034702	DEFB1
ENSECAG00000007755	DEFB4B
ENSECAG00000000186	DEGS1
ENSECAG00000023383	DEGS2
ENSECAG00000012231	DEK
ENSECAG00000022391	DENND1A
ENSECAG00000020404	DENND1B
ENSECAG00000020307	DENND2A
ENSECAG00000002508	DENND2D
ENSECAG00000024306	DENND4A
ENSECAG00000000298	DENND4C
ENSECAG00000013516	DENND6B
ENSECAG00000014746	DEPDC5
ENSECAG00000003150	DEPP1
ENSECAG00000015504	DERA
ENSECAG00000021247	DET1
ENSECAG00000017582	DFFA
ENSECAG00000020540	DFFB
ENSECAG00000024847	DGAT2
ENSECAG00000009295	DGCR8
ENSECAG00000011968	DGKA
ENSECAG00000016916	DGKD
ENSECAG00000021851	DGKE
ENSECAG00000022309	DGKQ
ENSECAG00000018796	DGKZ
ENSECAG00000014028	DGUOK
ENSECAG00000017998	DHCR24
ENSECAG00000023341	DHCR7
ENSECAG00000016220	DHDDS
ENSECAG00000014872	DHDH
ENSECAG00000000603	DHODH
ENSECAG00000009177	DHPS
ENSECAG00000021432	DHRS1
ENSECAG00000014655	DHRS13
ENSECAG00000013582	DHRS3
ENSECAG00000022100	DHRS7B
ENSECAG00000023566	DHRS9
ENSECAG00000009315	DHTKD1
ENSECAG00000023224	DHX15
ENSECAG00000008537	DHX16
ENSECAG00000024365	DHX29
ENSECAG00000015670	DHX30
ENSECAG00000014298	DHX32
ENSECAG00000010272	DHX33
ENSECAG00000011354	DHX34
ENSECAG00000013881	DHX35
ENSECAG00000025100	DHX36
ENSECAG00000007404	DHX37
ENSECAG00000018606	DHX40
ENSECAG00000018758	DHX57
ENSECAG00000011439	DHX58
ENSECAG00000019601	DHX8
ENSECAG00000011933	DHX9
ENSECAG00000020822	DIAPH1
ENSECAG00000011844	DIAPH2
ENSECAG00000019161	DIAPH3
ENSECAG00000006079	DICER1
ENSECAG00000007150	DIDO1
ENSECAG00000013857	DIMT1
ENSECAG00000016864	DIP2A
ENSECAG00000017791	DIP2B
ENSECAG00000008141	DIP2C
ENSECAG00000020711	DIPK1A
ENSECAG00000005285	DIPK1B
ENSECAG00000021542	DIRC2
ENSECAG00000023994	DIS3
ENSECAG00000007302	DIS3L
ENSECAG00000023375	DIS3L2
ENSECAG00000012987	DIXDC1
ENSECAG00000023524	DKC1
ENSECAG00000017837	DKK1
ENSECAG00000022804	DKK3
ENSECAG00000021375	DLAT
ENSECAG00000000749	DLD
ENSECAG00000017508	DLG3
ENSECAG00000024301	DLG4
ENSECAG00000013283	DLG5
ENSECAG00000008655	DLGAP5
ENSECAG00000014357	DLL1
ENSECAG00000000273	DLST
ENSECAG00000019084	DLX6
ENSECAG00000009849	DMAC1
ENSECAG00000024751	DMAC2
ENSECAG00000022429	DMAC2L
ENSECAG00000022122	DMAP1
ENSECAG00000020746	DMTF1
ENSECAG00000000791	DMTN
ENSECAG00000016895	DMWD
ENSECAG00000023584	DMXL1
ENSECAG00000012031	DNAAF2
ENSECAG00000021774	DNAAF5
ENSECAG00000009636	DNAJA2
ENSECAG00000003503	DNAJA3
ENSECAG00000020066	DNAJB1
ENSECAG00000010516	DNAJB12
ENSECAG00000008379	DNAJB14
ENSECAG00000022076	DNAJB2
ENSECAG00000012526	DNAJB9
ENSECAG00000007629	DNAJC1
ENSECAG00000010084	DNAJC10
ENSECAG00000006819	DNAJC11
ENSECAG00000010494	DNAJC12
ENSECAG00000021422	DNAJC13
ENSECAG00000010422	DNAJC16
ENSECAG00000019839	DNAJC17
ENSECAG00000020499	DNAJC24
ENSECAG00000012451	DNAJC25
ENSECAG00000009335	DNAJC3
ENSECAG00000018542	DNAJC7
ENSECAG00000004257	DNAJC9
ENSECAG00000003758	DNASE1L1
ENSECAG00000023983	DNASE1L2
ENSECAG00000015857	DNASE1L3
ENSECAG00000021929	DNM1L
ENSECAG00000010813	DNMBP
ENSECAG00000026909	DNMT1
ENSECAG00000012102	DNMT3B
ENSECAG00000021601	DNPEP
ENSECAG00000006660	DNPH1
ENSECAG00000023151	DNTTIP1
ENSECAG00000022045	DNTTIP2
ENSECAG00000020337	DOCK11
ENSECAG00000023607	DOCK5
ENSECAG00000022584	DOCK6
ENSECAG00000009061	DOCK7
ENSECAG00000009336	DOCK9
ENSECAG00000016441	DOHH
ENSECAG00000003118	DOLK
ENSECAG00000000463	DOLPP1
ENSECAG00000007826	DONSON
ENSECAG00000004513	DOP1A
ENSECAG00000022735	DOP1B
ENSECAG00000013711	DOT1L
ENSECAG00000013966	DPAGT1
ENSECAG00000009848	DPCD
ENSECAG00000001650	DPF2
ENSECAG00000024435	DPH1
ENSECAG00000012824	DPH2
ENSECAG00000011656	DPH5
ENSECAG00000014365	DPH6
ENSECAG00000011277	DPM1
ENSECAG00000007343	DPM3
ENSECAG00000017357	DPP4
ENSECAG00000016273	DPP7
ENSECAG00000010846	DPP8
ENSECAG00000024983	DPP9
ENSECAG00000016101	DPT
ENSECAG00000015439	DPY19L1
ENSECAG00000000212	DPY19L3
ENSECAG00000024125	DPY19L4
ENSECAG00000019630	DPY30
ENSECAG00000009142	DQA
ENSECAG00000024259	DQA
ENSECAG00000006522	DQA
ENSECAG00000006492	DQB
ENSECAG00000023896	DQX1
ENSECAG00000010209	DR1
ENSECAG00000008759	DRAM1
ENSECAG00000011242	DRAM2
ENSECAG00000023373	DRAP1
ENSECAG00000022839	DRAXIN
ENSECAG00000012933	DRB
ENSECAG00000020358	DRB
ENSECAG00000022072	DRB
ENSECAG00000020710	DRC1
ENSECAG00000013578	DROSHA
ENSECAG00000007761	DSC2
ENSECAG00000020975	DSE
ENSECAG00000024756	DSEL
ENSECAG00000013616	DSG2
ENSECAG00000007400	DSTYK
ENSECAG00000025075	DTD1
ENSECAG00000011878	DTL
ENSECAG00000020912	DTNA
ENSECAG00000012316	DTWD1
ENSECAG00000028399	DTX1
ENSECAG00000008118	DTX4
ENSECAG00000012233	DTYMK
ENSECAG00000017904	DUS1L
ENSECAG00000023209	DUS2
ENSECAG00000014852	DUS4L
ENSECAG00000009958	DUSP1
ENSECAG00000023353	DUSP11
ENSECAG00000021937	DUSP12
ENSECAG00000016362	DUSP16
ENSECAG00000039308	DUSP18
ENSECAG00000020886	DUSP19
ENSECAG00000024776	DUSP23
ENSECAG00000015233	DUSP26
ENSECAG00000011911	DUSP3
ENSECAG00000020745	DVL1
ENSECAG00000002833	DVL2
ENSECAG00000001651	DYM
ENSECAG00000015929	DYNC1H1
ENSECAG00000014203	DYNC1I1
ENSECAG00000007660	DYNC1I2
ENSECAG00000010584	DYNC1LI1
ENSECAG00000020566	DYNC2LI1
ENSECAG00000018830	DYNLRB2
ENSECAG00000009612	DYNLT1
ENSECAG00000010650	DYNLT3
ENSECAG00000024965	DYRK1A
ENSECAG00000015977	DYRK2
ENSECAG00000000446	DZIP3
ENSECAG00000023831	E2F1
ENSECAG00000023944	E2F6
ENSECAG00000008036	E4F1
ENSECAG00000015083	EAF2
ENSECAG00000009667	EAPP
ENSECAG00000014955	EARS2
ENSECAG00000009719	EBAG9
ENSECAG00000010003	EBF4
ENSECAG00000024179	EBNA1BP2
ENSECAG00000015812	ECE1
ENSECAG00000024945	ECH1
ENSECAG00000020652	ECHDC1
ENSECAG00000013217	ECHDC2
ENSECAG00000014687	ECHDC3
ENSECAG00000012703	ECHS1
ENSECAG00000023693	ECI1
ENSECAG00000000313	ECI2
ENSECAG00000019717	ECM2
ENSECAG00000016897	ECSIT
ENSECAG00000014059	ECT2
ENSECAG00000017994	EDC3
ENSECAG00000010812	EDC4
ENSECAG00000018383	EDEM3
ENSECAG00000012630	EDF1
ENSECAG00000019798	EDNRA
ENSECAG00000000346	EDRF1
ENSECAG00000007262	EEA1
ENSECAG00000016295	EED
ENSECAG00000018313	EEF1AKMT1
ENSECAG00000010477	EEF1AKMT3
ENSECAG00000018565	EEF1AKNMT
ENSECAG00000014334	EEF1G
ENSECAG00000016565	EEFSEC
ENSECAG00000014470	EEPD1
ENSECAG00000018727	EFCAB11
ENSECAG00000008976	EFCAB14
ENSECAG00000028115	EFCAB7
ENSECAG00000021047	EFEMP2
ENSECAG00000008434	EFHC1
ENSECAG00000024045	EFHD1
ENSECAG00000026816	EFHD2
ENSECAG00000012062	EFNA5
ENSECAG00000014883	EFR3A
ENSECAG00000010741	EGF
ENSECAG00000009021	EGFL8
ENSECAG00000009952	EGFR
ENSECAG00000021704	EGLN1
ENSECAG00000001627	EGLN2
ENSECAG00000014338	EGR1
ENSECAG00000010818	EGR2
ENSECAG00000023741	EGR3
ENSECAG00000009318	EHBP1
ENSECAG00000028265	EHD2
ENSECAG00000015195	EHD3
ENSECAG00000000752	EHF
ENSECAG00000018405	EHMT1
ENSECAG00000017875	EID1
ENSECAG00000012516	EIF1
ENSECAG00000024304	EIF1AD
ENSECAG00000006469	EIF1AX
ENSECAG00000005758	EIF1B
ENSECAG00000011726	EIF2AK2
ENSECAG00000000348	EIF2AK4
ENSECAG00000021362	EIF2B1
ENSECAG00000000332	EIF2B2
ENSECAG00000015380	EIF2B3
ENSECAG00000018745	EIF2B5
ENSECAG00000000127	EIF2D
ENSECAG00000018424	EIF2S1
ENSECAG00000040547	EIF2S2
ENSECAG00000013671	EIF3B
ENSECAG00000000236	EIF3E
ENSECAG00000021436	EIF3G
ENSECAG00000008716	EIF3J
ENSECAG00000015150	EIF3L
ENSECAG00000021478	EIF4A1
ENSECAG00000021223	EIF4A2
ENSECAG00000015925	EIF4A3
ENSECAG00000024091	EIF4B
ENSECAG00000006472	EIF4E
ENSECAG00000022357	EIF4E1B
ENSECAG00000020187	EIF4E2
ENSECAG00000004471	EIF4E3
ENSECAG00000034514	EIF4EBP3
ENSECAG00000014700	EIF4G2
ENSECAG00000011147	EIF4G3
ENSECAG00000017832	EIF4H
ENSECAG00000012597	EIF5
ENSECAG00000022755	EIF5A2
ENSECAG00000000102	EIF5B
ENSECAG00000010701	EIF6
ENSECAG00000011270	EIPR1
ENSECAG00000016230	ELAC1
ENSECAG00000025168	ELAC2
ENSECAG00000019459	ELAVL1
ENSECAG00000022077	ELF2
ENSECAG00000022933	ELL2
ENSECAG00000012279	ELMO2
ENSECAG00000017466	ELMOD2
ENSECAG00000020629	ELMOD3
ENSECAG00000005161	ELMSAN1
ENSECAG00000011106	ELN
ENSECAG00000036462	ELOB
ENSECAG00000000064	ELOC
ENSECAG00000005738	ELOVL2
ENSECAG00000007176	ELOVL7
ENSECAG00000014279	ELP1
ENSECAG00000010226	ELP2
ENSECAG00000014859	ELP3
ENSECAG00000020658	ELP4
ENSECAG00000024036	ELP6
ENSECAG00000000794	EMB
ENSECAG00000012654	EMC10
ENSECAG00000024410	EMC3
ENSECAG00000024635	EMC6
ENSECAG00000018499	EMC7
ENSECAG00000036711	EMC8
ENSECAG00000013908	EMD
ENSECAG00000022412	EMG1
ENSECAG00000023554	EMID1
ENSECAG00000025161	EMILIN1
ENSECAG00000024655	EMILIN2
ENSECAG00000018032	EML2
ENSECAG00000021497	EMP1
ENSECAG00000021684	EMP2
ENSECAG00000010042	EMP3
ENSECAG00000022447	ENAH
ENSECAG00000016706	ENC1
ENSECAG00000017667	ENDOD1
ENSECAG00000009809	ENDOG
ENSECAG00000009291	ENKD1
ENSECAG00000007386	ENO2
ENSECAG00000019612	ENOPH1
ENSECAG00000012547	ENOSF1
ENSECAG00000013035	ENPP1
ENSECAG00000011627	ENPP6
ENSECAG00000013212	ENTPD5
ENSECAG00000013042	ENTPD6
ENSECAG00000007156	EP400
ENSECAG00000014594	EPAS1
ENSECAG00000017218	EPB41L1
ENSECAG00000012838	EPB41L2
ENSECAG00000012628	EPB41L4A
ENSECAG00000018914	EPB41L4B
ENSECAG00000016637	EPB41L5
ENSECAG00000024648	EPC1
ENSECAG00000024630	EPCAM
ENSECAG00000018178	EPDR1
ENSECAG00000002267	EPG5
ENSECAG00000023882	EPHA1
ENSECAG00000007650	EPHA2
ENSECAG00000012752	EPHA4
ENSECAG00000009755	EPHB3
ENSECAG00000007276	EPHB6
ENSECAG00000019677	EPHX1
ENSECAG00000023444	EPHX2
ENSECAG00000004874	EPM2AIP1
ENSECAG00000016192	EPN1
ENSECAG00000013789	EPN2
ENSECAG00000004484	EPN3
ENSECAG00000000700	EPRS
ENSECAG00000019452	EPS15L1
ENSECAG00000014922	EPS8
ENSECAG00000009543	EPSTI1
ENSECAG00000032985	Eqca-2
ENSECAG00000017143	Eqca-DQB1
ENSECAG00000019474	EQMCE1
ENSECAG00000037715	EQMHCB2
ENSECAG00000013325	ERAL1
ENSECAG00000024374	ERBB3
ENSECAG00000003271	ERBIN
ENSECAG00000011385	ERCC1
ENSECAG00000036849	ERCC2
ENSECAG00000006589	ERCC3
ENSECAG00000010473	ERCC4
ENSECAG00000010668	ERCC5
ENSECAG00000014160	ERCC6
ENSECAG00000018335	ERCC8
ENSECAG00000020442	ERG28
ENSECAG00000007541	ERGIC1
ENSECAG00000022330	ERGIC2
ENSECAG00000012171	ERGIC3
ENSECAG00000019178	ERH
ENSECAG00000014960	ERI3
ENSECAG00000012769	ERLEC1
ENSECAG00000018030	ERLIN1
ENSECAG00000009999	ERLIN2
ENSECAG00000010933	ERMARD
ENSECAG00000018498	ERMP1
ENSECAG00000017742	ERN2
ENSECAG00000008935	ERO1B
ENSECAG00000011691	ERP27
ENSECAG00000000384	ERP29
ENSECAG00000016785	ERP44
ENSECAG00000016120	ESCO1
ENSECAG00000012899	ESCO2
ENSECAG00000024350	ESD
ENSECAG00000013106	ESM1
ENSECAG00000017375	ESRP2
ENSECAG00000015602	ESRRA
ENSECAG00000013110	ESYT1
ENSECAG00000007800	ESYT2
ENSECAG00000006358	ETAA1
ENSECAG00000015091	ETFB
ENSECAG00000005690	ETFBKMT
ENSECAG00000012304	ETFDH
ENSECAG00000007231	ETNK1
ENSECAG00000021269	ETS2
ENSECAG00000020150	EVA1B
ENSECAG00000018743	EVA1C
ENSECAG00000006416	EVC
ENSECAG00000021897	EVC2
ENSECAG00000023646	EVI5
ENSECAG00000023878	EVI5L
ENSECAG00000012315	EVL
ENSECAG00000010028	EVPL
ENSECAG00000022120	EWSR1
ENSECAG00000019103	EXD2
ENSECAG00000017546	EXD3
ENSECAG00000004928	EXO5
ENSECAG00000023793	EXOC1
ENSECAG00000000078	EXOC2
ENSECAG00000010149	EXOC3
ENSECAG00000008168	EXOC5
ENSECAG00000019424	EXOC6B
ENSECAG00000014848	EXOC7
ENSECAG00000003363	EXOC8
ENSECAG00000015682	EXOG
ENSECAG00000007897	EXOSC2
ENSECAG00000005469	EXOSC3
ENSECAG00000013658	EXOSC4
ENSECAG00000024210	EXOSC5
ENSECAG00000006539	EXOSC7
ENSECAG00000012606	EXOSC8
ENSECAG00000008643	EXPH5
ENSECAG00000021712	EYA2
ENSECAG00000017176	EYA3
ENSECAG00000008605	EZH1
ENSECAG00000021529	EZH2
ENSECAG00000018333	EZR
ENSECAG00000018579	F11R
ENSECAG00000008295	F13A1
ENSECAG00000004055	F2R
ENSECAG00000006860	F5
ENSECAG00000002876	FAAP100
ENSECAG00000008270	FABP5
ENSECAG00000021437	FADD
ENSECAG00000023280	FADS1
ENSECAG00000024650	FADS2
ENSECAG00000008495	FAF1
ENSECAG00000012970	FAF2
ENSECAG00000000939	FAH
ENSECAG00000004353	FAHD1
ENSECAG00000012586	FAHD2A
ENSECAG00000008071	FAM102B
ENSECAG00000017451	FAM110A
ENSECAG00000004777	FAM110B
ENSECAG00000039301	FAM110C
ENSECAG00000005628	FAM110D
ENSECAG00000008106	FAM111A
ENSECAG00000016060	FAM114A1
ENSECAG00000005590	FAM118B
ENSECAG00000011076	FAM120A
ENSECAG00000018901	FAM120B
ENSECAG00000023479	FAM126A
ENSECAG00000014614	FAM126B
ENSECAG00000014855	FAM129C
ENSECAG00000000326	FAM131A
ENSECAG00000011658	FAM135A
ENSECAG00000039659	FAM136A
ENSECAG00000019173	FAM13A
ENSECAG00000017901	FAM13B
ENSECAG00000000016	FAM149B1
ENSECAG00000007395	FAM160A1
[truncated: 6,193 more rows]

## Sheet: brown
Module correlation	-0.6			Analysis Type:	PANTHER Overrepresentation Test (Released 20190308)
Module P-value	0.02			Annotation Version and Release Date:	GO Ontology database Released 2019-02-02
				Analyzed List:	Client Text Box Input (Equus caballus)
GeneId	Short Name			Reference List:	Equus caballus (all genes in database)
ENSECAG00000023650	ABAT			Test Type:	FISHER
ENSECAG00000012796	ABCB9			Correction:	FDR
ENSECAG00000005769	ABHD12			GO biological process complete	Equus caballus - REFLIST (20497)	Client Text Box Input (2971)	Client Text Box Input (expected)	Client Text Box Input (over/under)	Client Text Box Input (fold Enrichment)	Client Text Box Input (raw P-value)	Client Text Box Input (FDR)
ENSECAG00000038761	ABHD17A			anion transport (GO:0006820)	325	24	8.72	+	2.75	1.78e-05	0.0189
ENSECAG00000005530	ACAD9			regulation of biological quality (GO:0065008)	1806	79	48.46	+	1.63	2.76e-05	0.027
ENSECAG00000017054	ACER2			metabolic process (GO:0008152)	5475	198	146.91	+	1.35	2.71e-06	0.00344
ENSECAG00000008679	ACSL1			organic substance metabolic process (GO:0071704)	4902	175	131.54	+	1.33	3.3e-05	0.0299
ENSECAG00000008242	ACSS3			nervous system process (GO:0050877)	1378	13	36.98	-	0.35	7.39e-06	0.00853
ENSECAG00000028085	ADAM8			G protein-coupled receptor signaling pathway (GO:0007186)	1485	9	39.85	-	0.23	5.76e-09	9.14e-06
ENSECAG00000006442	ADAM9			sensory perception (GO:0007600)	1190	5	31.93	-	0.16	6.03e-09	8.5e-06
ENSECAG00000006948	ADRA2B			detection of stimulus (GO:0051606)	1037	0	27.83	-	< 0.01	1.46e-12	1.85e-08
ENSECAG00000005869	AFG3L2			detection of chemical stimulus involved in sensory perception of smell (GO:0050911)	951	0	25.52	-	< 0.01	1.03e-11	2.18e-08
ENSECAG00000010932	AGPAT2			detection of chemical stimulus involved in sensory perception (GO:0050907)	970	0	26.03	-	< 0.01	6.93e-12	1.76e-08
ENSECAG00000008695	AGPS			detection of stimulus involved in sensory perception (GO:0050906)	995	0	26.7	-	< 0.01	3.01e-12	1.91e-08
ENSECAG00000010246	AHDC1			detection of chemical stimulus (GO:0009593)	984	0	26.4	-	< 0.01	4.58e-12	1.45e-08
ENSECAG00000010406	AHSP			sensory perception of smell (GO:0007608)	962	0	25.81	-	< 0.01	1.12e-11	2.02e-08
ENSECAG00000004338	AIFM2			sensory perception of chemical stimulus (GO:0007606)	998	0	26.78	-	< 0.01	3.03e-12	1.28e-08
ENSECAG00000009841	AKAP1
ENSECAG00000008264	AKT1
ENSECAG00000015427	ALAD
ENSECAG00000014533	ALAS1
ENSECAG00000021048	ALDH1L1
ENSECAG00000007907	ALDH3B1
ENSECAG00000011198	AMD1
ENSECAG00000004865	AMIGO3
ENSECAG00000012159	AMT
ENSECAG00000022144	ANO9
ENSECAG00000012670	ANXA2
ENSECAG00000022500	ANXA6
ENSECAG00000007134	AP2A1
ENSECAG00000020026	ARHGAP40
ENSECAG00000019333	ARL4A
ENSECAG00000010670	ATG4A
ENSECAG00000015306	ATG4D
ENSECAG00000023470	ATL2
ENSECAG00000014304	ATP11A
ENSECAG00000017771	ATP1B1
ENSECAG00000019889	ATP6AP2
ENSECAG00000015817	ATP6V0D1
ENSECAG00000016487	ATP6V1E1
ENSECAG00000019943	ATP7B
ENSECAG00000021591	B4GALNT1
ENSECAG00000024265	B4GALT2
ENSECAG00000013334	B4GALT4
ENSECAG00000015421	BAAT
ENSECAG00000005305	BACE2
ENSECAG00000018814	BCAM
ENSECAG00000022787	BCAP31
ENSECAG00000013155	BCAS1
ENSECAG00000021026	BCAS2
ENSECAG00000020311	BCO2
ENSECAG00000004666	BDH1
ENSECAG00000012041	BEX3
ENSECAG00000009046	BIN2
ENSECAG00000000609	BIRC2
ENSECAG00000030259	BLCAP
ENSECAG00000000697	BLVRB
ENSECAG00000012389	BSG
ENSECAG00000012489	BUD23
ENSECAG00000012764	C10H19orf47
ENSECAG00000033155	C17orf113
ENSECAG00000028615	C1orf105
ENSECAG00000023579	C28H12orf45
ENSECAG00000038641	C6orf47
ENSECAG00000035321	C7orf43
ENSECAG00000010533	CAMSAP3
ENSECAG00000015128	CAPG
ENSECAG00000015125	CAPN5
ENSECAG00000019300	CARD9
ENSECAG00000022451	CCDC149
ENSECAG00000021129	CCDC8
ENSECAG00000021289	CCNE1
ENSECAG00000018880	CCNG1
ENSECAG00000012896	CDC37
ENSECAG00000009712	CDC42BPG
ENSECAG00000007008	CDKL5
ENSECAG00000031389	CDKN1C
ENSECAG00000032515	CEBPA
ENSECAG00000021484	CEMIP2
ENSECAG00000020174	CENPW
ENSECAG00000019152	CEP170B
ENSECAG00000011539	CHKA
ENSECAG00000033210	CHMP1A
ENSECAG00000021329	CHRNA5
ENSECAG00000018244	CHRNB1
ENSECAG00000020889	CHTOP
ENSECAG00000004920	CLDN6
ENSECAG00000003923	CLDN9
ENSECAG00000009680	CLIC1
ENSECAG00000016891	CLIC6
ENSECAG00000016991	CLN6
ENSECAG00000016628	CLTB
ENSECAG00000032097	CNN2
ENSECAG00000010795	CNPY3
ENSECAG00000010274	COLCA2
ENSECAG00000019955	COQ8A
ENSECAG00000014020	CORO2B
ENSECAG00000012512	COX6A1
ENSECAG00000012887	CPZ
ENSECAG00000034127	CRACR2A
ENSECAG00000012449	CRACR2B
ENSECAG00000013457	CSF3R
ENSECAG00000024043	CSTA
ENSECAG00000015643	CTBS
ENSECAG00000022139	CTSF
ENSECAG00000007210	CTSL
ENSECAG00000004288	CTSV
ENSECAG00000019122	CWC25
ENSECAG00000017698	CXXC1
ENSECAG00000007240	CYLD
ENSECAG00000020474	CYP19A1
ENSECAG00000019442	CYP1B1
ENSECAG00000038251	CYP2C92
ENSECAG00000024993	CYR61
ENSECAG00000021055	DAXX
ENSECAG00000013920	DBR1
ENSECAG00000022444	DCAKD
ENSECAG00000023853	DCLRE1C
ENSECAG00000024997	DDAH1
ENSECAG00000012136	DDB1
ENSECAG00000010355	DDX10
ENSECAG00000023044	DDX50
ENSECAG00000003772	DEDD2
ENSECAG00000011422	DHRS7
ENSECAG00000000452	DLX2
ENSECAG00000014884	DLX3
ENSECAG00000016750	DMPK
ENSECAG00000010324	DNAJA1
ENSECAG00000023807	DNAJA4
ENSECAG00000024728	DNAJC21
ENSECAG00000016430	DNAJC6
ENSECAG00000018970	DNASE2
ENSECAG00000023813	DOCK1
ENSECAG00000018550	DOK4
ENSECAG00000008104	DYNLL1
ENSECAG00000007976	EEF1D
ENSECAG00000021383	EFNA1
ENSECAG00000005958	EFNA4
ENSECAG00000026863	EFS
ENSECAG00000019363	EFTUD2
ENSECAG00000001546	EHMT2
ENSECAG00000013877	EIF3I
ENSECAG00000015719	EIF4EBP1
ENSECAG00000006824	ELMO3
ENSECAG00000023578	ELOVL3
ENSECAG00000020173	ENG
ENSECAG00000009312	ENOX2
ENSECAG00000008799	ENPP4
ENSECAG00000017628	ENTPD3
ENSECAG00000020147	ENTPD7
ENSECAG00000014474	EPB41L3
ENSECAG00000017721	EPM2A
ENSECAG00000000532	EPS8L1
ENSECAG00000011484	EPS8L2
ENSECAG00000020409	ERBB2
ENSECAG00000007588	EREG
ENSECAG00000023957	ERICH5
ENSECAG00000019060	ESYT3
ENSECAG00000018724	ETNPPL
ENSECAG00000023416	F3
ENSECAG00000015990	FABP1
ENSECAG00000024852	FABP3
ENSECAG00000024915	FADS3
ENSECAG00000018643	FAM122B
ENSECAG00000024442	FAM129B
ENSECAG00000015023	FAM184A
ENSECAG00000012524	FAM189A2
ENSECAG00000038549	FAM200A
ENSECAG00000013840	FAM3A
ENSECAG00000016446	FAM3B
ENSECAG00000018836	FAM3D
ENSECAG00000010237	FBXL6
ENSECAG00000019533	FGFR3
ENSECAG00000021646	FHDC1
ENSECAG00000021186	FHOD3
ENSECAG00000017713	FKBP15
ENSECAG00000020465	FKBP4
ENSECAG00000013478	FMO4
ENSECAG00000015262	FOXO4
ENSECAG00000014994	G6PD
ENSECAG00000003766	GADD45GIP1
ENSECAG00000019803	GALK1
ENSECAG00000008732	GALNS
ENSECAG00000024574	GATA3
ENSECAG00000014243	GATM
ENSECAG00000022290	GCA
ENSECAG00000009806	GCGR
ENSECAG00000014228	GCM1
ENSECAG00000006902	GDF6
ENSECAG00000024653	GGNBP2
ENSECAG00000024836	GGT6
ENSECAG00000005302	GJB5
ENSECAG00000002389	GLDC
ENSECAG00000020587	GM2A
ENSECAG00000022923	GMPR
ENSECAG00000000229	GNAI1
ENSECAG00000016756	GPM6A
ENSECAG00000021673	GPR157
ENSECAG00000019250	GPR162
ENSECAG00000022533	GPRC5B
ENSECAG00000035469	GPX4
ENSECAG00000014861	GRAMD2A
ENSECAG00000012823	GRB7
ENSECAG00000015969	GRHL1
ENSECAG00000011560	GSTO1
ENSECAG00000017951	GTF2E2
ENSECAG00000008483	GXYLT2
ENSECAG00000023082	HACD3
ENSECAG00000005327	HAND1
ENSECAG00000011218	HAT1
ENSECAG00000021500	HCFC1R1
ENSECAG00000015460	HCLS1
ENSECAG00000017406	HDAC4
ENSECAG00000012184	HDDC2
ENSECAG00000028686	HDGFL2
ENSECAG00000016911	HEBP1
ENSECAG00000019487	HEPACAM2
ENSECAG00000008947	HEPHL1
ENSECAG00000000859	HEXIM1
ENSECAG00000023619	HOMER2
ENSECAG00000014343	HOOK2
ENSECAG00000010917	HR
ENSECAG00000014152	HSD11B2
ENSECAG00000011423	HSD17B1
ENSECAG00000010538	HSD17B12
ENSECAG00000014483	HSD3B2
ENSECAG00000016866	HSPA13
ENSECAG00000009156	HTATSF1
ENSECAG00000024782	HYAL4
ENSECAG00000023253	IARS
ENSECAG00000013896	IFI30
ENSECAG00000010185	IFIT2
ENSECAG00000019277	IFRD2
ENSECAG00000009723	IGF2BP1
ENSECAG00000016797	IGF2BP3
ENSECAG00000007611	INF2
ENSECAG00000014650	INSRR
ENSECAG00000009417	IP6K3
ENSECAG00000009909	IPO4
ENSECAG00000007393	IRS1
ENSECAG00000017403	IRX4
ENSECAG00000011335	ITM2A
ENSECAG00000023990	ITPK1
ENSECAG00000010108	ITPRIP
ENSECAG00000012700	JADE3
ENSECAG00000010865	JHY
ENSECAG00000021167	JMJD6
ENSECAG00000038367	JOSD2
ENSECAG00000016248	JPH1
ENSECAG00000010086	KATNA1
ENSECAG00000013608	KAZALD1
ENSECAG00000038949	KCTD21
ENSECAG00000012927	KIAA0319L
ENSECAG00000023604	KLHDC7A
ENSECAG00000018323	KLHL23
ENSECAG00000009140	KLHL25
ENSECAG00000023747	KYAT3
ENSECAG00000021805	LAMB2
ENSECAG00000016154	LAYN
ENSECAG00000019441	LDLRAP1
ENSECAG00000019975	LEF1
ENSECAG00000022953	LIN52
ENSECAG00000009616	LMO7
ENSECAG00000000435	LRP2
ENSECAG00000007543	LRRC46
ENSECAG00000022329	LRRC4C
ENSECAG00000019620	LRRC57
ENSECAG00000023404	LRRC75B
ENSECAG00000021270	LRRFIP2
ENSECAG00000007803	LSM3
ENSECAG00000023135	LYRM7
ENSECAG00000020112	LZTS1
ENSECAG00000007374	MAP4K2
ENSECAG00000023749	MAPK4
ENSECAG00000016379	MAPK8IP3
ENSECAG00000003398	MARCKS
ENSECAG00000021076	MBNL3
ENSECAG00000010961	MBP
ENSECAG00000023118	MCC
ENSECAG00000011008	MCOLN2
ENSECAG00000002429	MED12L
ENSECAG00000021689	MEST
ENSECAG00000010385	MET
ENSECAG00000022333	MFSD4A
ENSECAG00000022554	MFSD5
ENSECAG00000024098	MGAT3
ENSECAG00000010954	MGRN1
ENSECAG00000016043	MICALL1
ENSECAG00000026892	MIPOL1
ENSECAG00000005360	MITF
ENSECAG00000019528	MKKS
ENSECAG00000017929	MKRN1
ENSECAG00000016503	MLF1
ENSECAG00000016223	MORC2
ENSECAG00000022243	MOSPD1
ENSECAG00000022979	MPG
ENSECAG00000006884	MRPL10
ENSECAG00000022115	MRPL48
ENSECAG00000017526	MSI1
ENSECAG00000013935	MTUS2
ENSECAG00000007545	MYL9
ENSECAG00000022515	MYO5B
ENSECAG00000004776	MYORG
ENSECAG00000022547	MYPOP
ENSECAG00000021275	NDUFA10
ENSECAG00000030312	NDUFAF8
ENSECAG00000023911	NDUFB1
ENSECAG00000020610	NDUFB10
ENSECAG00000020805	NDUFB11
ENSECAG00000009941	NEK6
ENSECAG00000007132	NEURL3
ENSECAG00000021973	NFE2L3
ENSECAG00000020995	NLGN3
ENSECAG00000000650	NPL
ENSECAG00000008681	NTF4
ENSECAG00000014847	NUPR1
ENSECAG00000014421	NVL
ENSECAG00000010296	ODF3B
ENSECAG00000016957	OLFM1
ENSECAG00000015443	OSBP2
ENSECAG00000010200	OSBPL2
ENSECAG00000007415	OSBPL5
ENSECAG00000001845	P2RY1
ENSECAG00000022675	P3H1
ENSECAG00000011652	PABPN1
ENSECAG00000024528	PAGR1
ENSECAG00000004996	PAQR4
ENSECAG00000005649	PAQR7
ENSECAG00000000599	PCDH7
ENSECAG00000006213	PDK1
ENSECAG00000019910	PDLIM2
ENSECAG00000022301	PDXK
ENSECAG00000020780	PELP1
ENSECAG00000009141	PGAP3
ENSECAG00000039508	PGRMC1
ENSECAG00000015375	PHACTR2
ENSECAG00000007706	PHACTR3
ENSECAG00000001042	PHF1
ENSECAG00000006973	PHLDA2
ENSECAG00000006734	PHLDA3
ENSECAG00000019566	PHYHIPL
ENSECAG00000016118	PIGZ
ENSECAG00000016608	PLA2G10
ENSECAG00000011700	PLCB3
ENSECAG00000012335	PLCB4
ENSECAG00000031378	PLCH2
ENSECAG00000019434	PLEK2
ENSECAG00000007737	PLEKHA8
ENSECAG00000012373	PLEKHG6
ENSECAG00000008354	PM20D1
ENSECAG00000012411	PNPLA2
ENSECAG00000021963	POMGNT1
ENSECAG00000021367	POPDC3
ENSECAG00000008755	POR
ENSECAG00000016664	PPARG
ENSECAG00000001098	PPFIA3
ENSECAG00000020721	PPM1L
ENSECAG00000008678	PRDX1
ENSECAG00000017747	PRDX5
ENSECAG00000009597	PRICKLE3
ENSECAG00000006771	PRKCA
ENSECAG00000014312	PRKCZ
ENSECAG00000013456	PRPSAP1
ENSECAG00000017995	PRR35
ENSECAG00000000743	PRUNE1
ENSECAG00000021672	PSAP
ENSECAG00000021637	PSMB1
ENSECAG00000021615	PSMB2
ENSECAG00000028544	PSMD4
ENSECAG00000021925	PTDSS2
ENSECAG00000000943	PTGES
ENSECAG00000007687	PTPN14
ENSECAG00000008876	PTPRE
ENSECAG00000009014	PUDP
ENSECAG00000010166	PYCARD
ENSECAG00000000809	QARS
ENSECAG00000024148	RAB39A
ENSECAG00000021517	RABEPK
ENSECAG00000024607	RAD23A
ENSECAG00000020438	RASGEF1B
ENSECAG00000015475	RBBP8NL
ENSECAG00000004400	RBM47
ENSECAG00000013470	RBMS2
ENSECAG00000015249	REEP4
ENSECAG00000010342	RETSAT
ENSECAG00000019562	RGN
ENSECAG00000036440	RGS16
ENSECAG00000021173	RHBDD2
ENSECAG00000007915	RHBDL3
ENSECAG00000018623	RINT1
ENSECAG00000009007	RIOK1
ENSECAG00000011558	RITA1
ENSECAG00000000004	RNF170
ENSECAG00000004311	RPS16
ENSECAG00000010135	RPS19BP1
ENSECAG00000023892	RPS6KA5
ENSECAG00000012221	RPS6KB2
ENSECAG00000023894	RTL5
ENSECAG00000022897	RTN2
ENSECAG00000021359	RTN3
ENSECAG00000003462	RUNX1
ENSECAG00000008401	S100A6
ENSECAG00000023213	SAP25
ENSECAG00000009730	SAR1A
ENSECAG00000010043	SATB2
ENSECAG00000015415	SCAMP2
ENSECAG00000018459	SCP2
ENSECAG00000005781	SCPEP1
ENSECAG00000022258	SDSL
ENSECAG00000015011	SEL1L
ENSECAG00000012386	SELENOS
ENSECAG00000016676	SEMA6D
ENSECAG00000023315	SEPT6
ENSECAG00000019781	SERPINE1
ENSECAG00000004871	SERPINH1
ENSECAG00000005550	SFN
ENSECAG00000011445	SGF29
ENSECAG00000001400	SHARPIN
ENSECAG00000007556	SHKBP1
ENSECAG00000007373	SHTN1
ENSECAG00000014040	SIAE
ENSECAG00000019344	SIRT7
ENSECAG00000014487	SLC14A1
ENSECAG00000006404	SLC17A3
ENSECAG00000024975	SLC22A18
ENSECAG00000010099	SLC26A11
ENSECAG00000013120	SLC26A6
ENSECAG00000016039	SLC27A1
ENSECAG00000011716	SLC27A4
ENSECAG00000020239	SLC2A12
ENSECAG00000020369	SLC2A4RG
ENSECAG00000016204	SLC31A2
ENSECAG00000007736	SLC38A7
ENSECAG00000020394	SLC39A4
ENSECAG00000009822	SLC3A2
ENSECAG00000006826	SLC46A1
ENSECAG00000011353	SLC49A3
ENSECAG00000008363	SLC4A9
ENSECAG00000001058	SLC7A7
ENSECAG00000020489	SLITRK2
ENSECAG00000040411	SMIM26
ENSECAG00000016972	SMPD2
ENSECAG00000020715	SNTA1
ENSECAG00000036345	SNX12
ENSECAG00000013989	SNX31
ENSECAG00000008507	SNX7
ENSECAG00000001249	SOCS3
ENSECAG00000008958	SOD1
ENSECAG00000006212	SPAM1
ENSECAG00000012886	SPG21
ENSECAG00000023874	SPINT1
ENSECAG00000019802	SREBF1
ENSECAG00000009653	SSH3
ENSECAG00000019520	SSR1
ENSECAG00000007682	STK24
ENSECAG00000015678	STK40
ENSECAG00000018298	STRADB
ENSECAG00000012718	STX12
ENSECAG00000019923	STX7
ENSECAG00000032875	SULT4A1
ENSECAG00000000797	SUN2
ENSECAG00000015522	SUSD3
ENSECAG00000012085	SWT1
ENSECAG00000006421	SYNDIG1
ENSECAG00000021946	SYNGR2
ENSECAG00000024583	SYT16
ENSECAG00000016769	TAF4B
ENSECAG00000017004	TBC1D7
ENSECAG00000022374	TBX6
ENSECAG00000022931	TCF7L1
ENSECAG00000015056	TEAD3
ENSECAG00000016713	TESMIN
ENSECAG00000013885	TEX264
ENSECAG00000017468	TFAP2A
ENSECAG00000021125	TFAP2C
ENSECAG00000018808	TG
ENSECAG00000000020	THAP1
ENSECAG00000033027	THAP8
ENSECAG00000023722	TIAM2
ENSECAG00000004523	TIFA
ENSECAG00000014247	TINAGL1
ENSECAG00000003056	TM6SF1
ENSECAG00000006022	TMEM104
ENSECAG00000008661	TMEM183A
ENSECAG00000018940	TMEM219
ENSECAG00000016335	TMEM242
ENSECAG00000009359	TMEM249
ENSECAG00000010866	TMEM270
ENSECAG00000012297	TMEM38A
ENSECAG00000011358	TMEM86A
ENSECAG00000007718	TMOD1
ENSECAG00000012104	TNFAIP6
ENSECAG00000014672	TNFRSF11A
ENSECAG00000022424	TNFRSF12A
ENSECAG00000018546	TP63
ENSECAG00000016300	TPRA1
ENSECAG00000024191	TRAPPC9
ENSECAG00000017915	TRIM36
ENSECAG00000014370	TRIM55
ENSECAG00000034308	TRIM6
ENSECAG00000009917	TRPT1
ENSECAG00000009269	TTC16
ENSECAG00000013843	TUBE1
ENSECAG00000022090	TXNRD3
ENSECAG00000017862	TYRO3
ENSECAG00000011764	UBE4A
ENSECAG00000014582	UFL1
ENSECAG00000040063	UMAD1
ENSECAG00000008764	UNC93A
ENSECAG00000009308	USP27X
ENSECAG00000021733	USP35
ENSECAG00000005549	USP9X
ENSECAG00000026844	UTP23
ENSECAG00000007818	VASP
ENSECAG00000010617	VGLL3
ENSECAG00000007816	WDR47
ENSECAG00000009091	WDR74
ENSECAG00000013092	WNT6
ENSECAG00000009213	WNT7A
ENSECAG00000020178	WNT9A
ENSECAG00000022579	XPNPEP1
ENSECAG00000015601	XPR1
ENSECAG00000023194	XYLB
ENSECAG00000024038	YPEL3
ENSECAG00000004925	YWHAQ
ENSECAG00000012556	ZC3H3
ENSECAG00000013490	ZDHHC9
ENSECAG00000006030	ZFP42
ENSECAG00000021570	ZFP64
ENSECAG00000023029	ZFYVE1
ENSECAG00000012353	ZKSCAN5
ENSECAG00000015243	ZNF133
ENSECAG00000024939	ZNF385A
ENSECAG00000020904	ZNF438
ENSECAG00000008356	ZNF577
ENSECAG00000022010	ZNF684
ENSECAG00000014843	ZNF76
ENSECAG00000019179	ZNF81
ENSECAG00000032955	-
ENSECAG00000034551	-
ENSECAG00000037816	-
ENSECAG00000038085	-
ENSECAG00000000898	-
ENSECAG00000010436	-
ENSECAG00000007462	-
ENSECAG00000023250	-
ENSECAG00000020136	-
ENSECAG00000030219	-
ENSECAG00000017681	-
ENSECAG00000032976	-
ENSECAG00000027965	-
ENSECAG00000010528	-
ENSECAG00000021420	-
ENSECAG00000035133	-
ENSECAG00000008142	-
ENSECAG00000003863	-
ENSECAG00000003599	-
ENSECAG00000038299	-
ENSECAG00000030081	-
ENSECAG00000031885	-
ENSECAG00000039093	-
ENSECAG00000032582	-
ENSECAG00000002756	-
ENSECAG00000019540	-
ENSECAG00000030035	-
ENSECAG00000035603	-
ENSECAG00000020411	-
ENSECAG00000033958	-
ENSECAG00000030271	-
ENSECAG00000011466	-
ENSECAG00000013027	-
ENSECAG00000039088	-
ENSECAG00000016325	-
ENSECAG00000030273	-
ENSECAG00000019909	-
ENSECAG00000036993	-
ENSECAG00000040224	-
ENSECAG00000036997	-
ENSECAG00000034395	-
ENSECAG00000037108	-
ENSECAG00000001271	-
ENSECAG00000035730	-
ENSECAG00000035267	-
ENSECAG00000014086	-
ENSECAG00000020118	-
ENSECAG00000026829	-
ENSECAG00000022546	-
ENSECAG00000034000	-
ENSECAG00000034499	-
ENSECAG00000016751	-
ENSECAG00000015104	-
ENSECAG00000040447	-
ENSECAG00000003192	-
ENSECAG00000002223	-
ENSECAG00000012906	-
ENSECAG00000037076	-
ENSECAG00000036264	-
ENSECAG00000008946	-
ENSECAG00000022355	-
ENSECAG00000030646	-
ENSECAG00000008562	-
ENSECAG00000033454	-
ENSECAG00000035094	-
ENSECAG00000016873	-
ENSECAG00000003698	-
ENSECAG00000038616	-
ENSECAG00000008327	-
ENSECAG00000021409	-
ENSECAG00000001140	-
ENSECAG00000005999	-
ENSECAG00000006357	-
ENSECAG00000033730	-
ENSECAG00000028933	-
ENSECAG00000029676	-
ENSECAG00000020345	-
ENSECAG00000029565	-
ENSECAG00000031434	-
ENSECAG00000013020	-
ENSECAG00000029150	-
ENSECAG00000033030	-
ENSECAG00000020618	-
ENSECAG00000008087	-
ENSECAG00000006414	-
ENSECAG00000032498	-
ENSECAG00000023388	-
ENSECAG00000038282	-
ENSECAG00000015936	-
ENSECAG00000021518	-
ENSECAG00000020129	-
ENSECAG00000032188	-
ENSECAG00000028507	-

## Sheet: magenta
Module correlation	0.55			Analysis Type:	PANTHER Overrepresentation Test (Released 20190308)
Module P-value	0.03			Annotation Version and Release Date:	GO Ontology database Released 2019-02-02
				Analyzed List:	Client Text Box Input (Equus caballus)
GeneId	Short Name			Reference List:	Equus caballus (all genes in database)
ENSECAG00000023648	ABCE1			Test Type:	FISHER
ENSECAG00000016339	ADAMTS1			Correction:	FDR
ENSECAG00000014481	AGPAT1			GO biological process complete	Equus caballus - REFLIST (20497)	Client Text Box Input (123)	Client Text Box Input (expected)	Client Text Box Input (over/under)	Client Text Box Input (fold Enrichment)	Client Text Box Input (raw P-value)	Client Text Box Input (FDR)
ENSECAG00000011916	ANKEF1			No statistically significant results
ENSECAG00000023032	AZIN2
ENSECAG00000012393	B4GALT1
ENSECAG00000002113	BARD1
ENSECAG00000002063	C18H2orf76
ENSECAG00000021844	CALML4
ENSECAG00000018528	CD99L2
ENSECAG00000008823	CDH11
ENSECAG00000010078	CIT
ENSECAG00000006881	CKAP4
ENSECAG00000000184	CREB3
ENSECAG00000012748	CRTC1
ENSECAG00000009325	CSTF2
ENSECAG00000006787	CTDNEP1
ENSECAG00000024967	CTSZ
ENSECAG00000023064	DCAF12
ENSECAG00000012286	DDX52
ENSECAG00000013514	DUSP5
ENSECAG00000002867	F2RL1
ENSECAG00000008757	FAAP24
ENSECAG00000008096	FAM111B
ENSECAG00000004249	FAM117B
ENSECAG00000007849	FAM84A
ENSECAG00000023832	GAK
ENSECAG00000016385	GPR152
ENSECAG00000005577	GPR39
ENSECAG00000038860	GTF2H5
ENSECAG00000005447	GUCY1A1
ENSECAG00000006921	HYLS1
ENSECAG00000018806	INTS7
ENSECAG00000020933	ITPR1
ENSECAG00000007786	KCNJ13
ENSECAG00000007032	KLHL29
ENSECAG00000019816	KSR1
ENSECAG00000020669	LDHA
ENSECAG00000021899	MAPKAPK2
ENSECAG00000018364	MRPL20
ENSECAG00000013825	NOD1
ENSECAG00000011663	NPTX1
ENSECAG00000011891	NTN4
ENSECAG00000022394	NUDT8
ENSECAG00000021678	PAPSS1
ENSECAG00000011743	PIGS
ENSECAG00000024383	RARS
ENSECAG00000015826	RRAGD
ENSECAG00000024853	RSPO2
ENSECAG00000008479	SDR16C5
ENSECAG00000024183	SERPINB11
ENSECAG00000022734	SGPP2
ENSECAG00000002520	SLC45A4
ENSECAG00000007742	SLC5A6
ENSECAG00000019817	SNRPF
ENSECAG00000008117	SNX11
ENSECAG00000016834	SNX20
ENSECAG00000010675	SPATA7
ENSECAG00000022300	STOX1
ENSECAG00000008834	SULT1C4
ENSECAG00000016688	TGFB2
ENSECAG00000028305	TGFB2
ENSECAG00000018314	TIMP3
ENSECAG00000025155	TMEM220
ENSECAG00000013655	TRIM34
ENSECAG00000024552	TTC39B
ENSECAG00000000341	TUBB2B
ENSECAG00000022006	UAP1
ENSECAG00000015489	UPRT
ENSECAG00000003318	VIT
ENSECAG00000023777	WDR43
ENSECAG00000010295	ZDHHC16
ENSECAG00000008472	ZNF821
ENSECAG00000038199	-
ENSECAG00000028930	-
ENSECAG00000021806	-
ENSECAG00000004449	-
ENSECAG00000018596	-
ENSECAG00000039494	-
ENSECAG00000027835	-
ENSECAG00000019609	-
ENSECAG00000013869	-
ENSECAG00000001010	-
ENSECAG00000016573	-
ENSECAG00000033054	-
ENSECAG00000027741	-
ENSECAG00000034612	-
ENSECAG00000008349	-

## Sheet: yellow
Module correlation	0.87			Analysis Type:	PANTHER Overrepresentation Test (Released 20190308)
Module P-value	3e-05			Annotation Version and Release Date:	GO Ontology database Released 2019-02-02
				Analyzed List:	Client Text Box Input (Equus caballus)
GeneId	Short Name			Reference List:	Equus caballus (all genes in database)
ENSECAG00000014981	ABL1			Test Type:	FISHER
ENSECAG00000019053	ABRAXAS1			Correction:	FDR
ENSECAG00000024172	ADAMTS4			GO biological process complete	Equus caballus - REFLIST (20497)	Client Text Box Input (197)	Client Text Box Input (expected)	Client Text Box Input (over/under)	Client Text Box Input (fold Enrichment)	Client Text Box Input (raw P-value)	Client Text Box Input (FDR)
ENSECAG00000006500	ADAMTS5			cytoplasmic translation (GO:0002181)	23	5	0.23	+	21.42	7.94e-06	0.0042
ENSECAG00000022202	ADGRD1			positive regulation of animal organ morphogenesis (GO:0110110)	38	5	0.39	+	12.97	6.88e-05	0.0323
ENSECAG00000015711	AGT			peptide biosynthetic process (GO:0043043)	301	27	3.05	+	8.84	3.93e-17	4.99e-13
ENSECAG00000008340	AIG1			translation (GO:0006412)	294	26	2.98	+	8.71	2.15e-16	1.37e-12
ENSECAG00000024592	ALG5			peptide metabolic process (GO:0006518)	341	27	3.46	+	7.8	7.05e-16	2.98e-12
ENSECAG00000011171	ARHGEF38			amide biosynthetic process (GO:0043604)	351	27	3.56	+	7.58	1.37e-15	4.35e-12
ENSECAG00000000518	ARID1B			limb development (GO:0060173)	97	7	0.98	+	7.11	8.7e-05	0.0368
ENSECAG00000005796	ATP2C2			appendage development (GO:0048736)	97	7	0.98	+	7.11	8.7e-05	0.0356
ENSECAG00000013531	AUP1			cellular amide metabolic process (GO:0043603)	454	27	4.61	+	5.86	4.66e-13	1.18e-09
ENSECAG00000004556	BCL6			organonitrogen compound biosynthetic process (GO:1901566)	780	34	7.92	+	4.3	1.59e-12	3.37e-09
ENSECAG00000015069	BHLHE40			cellular nitrogen compound biosynthetic process (GO:0044271)	807	33	8.19	+	4.03	1.82e-11	2.57e-08
ENSECAG00000012959	BPIFB3			macromolecule biosynthetic process (GO:0009059)	860	35	8.73	+	4.01	4.64e-12	8.42e-09
ENSECAG00000024570	BRINP2			cellular macromolecule biosynthetic process (GO:0034645)	844	34	8.56	+	3.97	1.28e-11	2.03e-08
ENSECAG00000036846	CACFD1			organic substance biosynthetic process (GO:1901576)	1363	43	13.83	+	3.11	3.97e-11	4.58e-08
ENSECAG00000017208	CALB2			cellular biosynthetic process (GO:0044249)	1310	41	13.29	+	3.08	1.57e-10	1.66e-07
ENSECAG00000012876	CASP4			biosynthetic process (GO:0009058)	1413	44	14.34	+	3.07	3.38e-11	4.29e-08
ENSECAG00000014879	CBFB			gene expression (GO:0010467)	1017	31	10.32	+	3	6.63e-08	6.01e-05
ENSECAG00000018662	CCDC66			cellular nitrogen compound metabolic process (GO:0034641)	1823	41	18.5	+	2.22	1.95e-06	0.00108
ENSECAG00000030452	CD248			cellular protein metabolic process (GO:0044267)	2223	49	22.56	+	2.17	2.54e-07	0.00019
ENSECAG00000009716	CDK1			protein metabolic process (GO:0019538)	2733	58	27.73	+	2.09	3.38e-08	3.3e-05
ENSECAG00000013088	CDKL2			cellular macromolecule metabolic process (GO:0044260)	2934	58	29.77	+	1.95	4.46e-07	0.000283
ENSECAG00000019433	CDKN3			organonitrogen compound metabolic process (GO:1901564)	3264	63	33.12	+	1.9	3e-07	0.000212
ENSECAG00000010286	CHRM3			macromolecule metabolic process (GO:0043170)	3800	69	38.56	+	1.79	5.98e-07	0.000361
ENSECAG00000000043	CHRNB3			primary metabolic process (GO:0044238)	4648	81	47.17	+	1.72	1.79e-07	0.000142
ENSECAG00000006251	CLEC3B			organic substance metabolic process (GO:0071704)	4902	85	49.74	+	1.71	7.93e-08	6.71e-05
ENSECAG00000008468	COASY			nitrogen compound metabolic process (GO:0006807)	4235	73	42.98	+	1.7	1.75e-06	0.00101
ENSECAG00000009462	COL14A1			metabolic process (GO:0008152)	5475	90	55.56	+	1.62	3.54e-07	0.000237
ENSECAG00000017890	CORO2A			cellular metabolic process (GO:0044237)	4440	72	45.06	+	1.6	2.05e-05	0.0104
ENSECAG00000024087	CPN1			detection of chemical stimulus involved in sensory perception of smell (GO:0050911)	951	0	9.65	-	< 0.01	8.62e-05	0.0391
ENSECAG00000016560	CRABP2			detection of chemical stimulus involved in sensory perception (GO:0050907)	970	0	9.84	-	< 0.01	8.83e-05	0.035
ENSECAG00000038893	CST3			detection of chemical stimulus (GO:0009593)	984	0	9.99	-	< 0.01	9.34e-05	0.0359
ENSECAG00000003415	CYP8B1			sensory perception of smell (GO:0007608)	962	0	9.76	-	< 0.01	8.68e-05	0.038
ENSECAG00000010616	DBN1			sensory perception of chemical stimulus (GO:0007606)	998	0	10.13	-	< 0.01	5.75e-05	0.0281
ENSECAG00000014712	DDHD1
ENSECAG00000000276	DNAL1
ENSECAG00000022878	DNM1
ENSECAG00000016469	DST
ENSECAG00000016348	DTD2
ENSECAG00000012164	DZIP1L
ENSECAG00000013766	E2F5
ENSECAG00000022704	ECD
ENSECAG00000023369	EDEM1
ENSECAG00000011614	EDEM2
ENSECAG00000016653	EEF1B2
ENSECAG00000020547	EEF2
ENSECAG00000020856	EIF2AK3
ENSECAG00000022413	EIF3D
ENSECAG00000022019	EIF3H
ENSECAG00000012822	EIF3K
ENSECAG00000016865	ENTPD2
ENSECAG00000008049	EPOR
ENSECAG00000018661	EXTL3
ENSECAG00000021595	FAM98A
ENSECAG00000008859	FBLN2
ENSECAG00000018455	FBN1
ENSECAG00000012137	FECH
ENSECAG00000015006	FGFR1
ENSECAG00000006658	FKBP11
ENSECAG00000018002	FOSB
ENSECAG00000032004	FOXA2
ENSECAG00000008683	FTH1
ENSECAG00000006197	FUCA2
ENSECAG00000015401	GAA
ENSECAG00000004439	GDPGP1
ENSECAG00000018500	GLA
ENSECAG00000012502	GLIPR2
ENSECAG00000010025	GPC3
ENSECAG00000018756	GPLD1
ENSECAG00000006513	GPR132
ENSECAG00000008815	GSKIP
ENSECAG00000007882	HADHB
ENSECAG00000010380	HAP1
ENSECAG00000037338	HIST1H2AC
ENSECAG00000013229	HOXA11
ENSECAG00000009817	HPN
ENSECAG00000024992	HSD17B7
ENSECAG00000022448	INHBA
ENSECAG00000019848	INTS9
ENSECAG00000019499	ISG20
ENSECAG00000007009	ITPKC
ENSECAG00000029549	ITPRIPL2
ENSECAG00000013424	KARS
ENSECAG00000016950	KCNJ8
ENSECAG00000039058	KRT6A
ENSECAG00000010840	LIPA
ENSECAG00000024060	LRFN5
ENSECAG00000038107	LRG1
ENSECAG00000005071	LSM10
ENSECAG00000021489	MAPK9
ENSECAG00000017224	MATN4
ENSECAG00000024349	MBNL1
ENSECAG00000014368	MCM5
ENSECAG00000008840	MCM6
ENSECAG00000022566	MEA1
ENSECAG00000004270	MED7
ENSECAG00000014702	MEDAG
ENSECAG00000013176	MEGF6
ENSECAG00000006403	MIEF1
ENSECAG00000004339	MIS18BP1
ENSECAG00000038024	MMP26
ENSECAG00000015777	MON1B
ENSECAG00000019588	MRGPRF
ENSECAG00000009876	MRPL40
ENSECAG00000021233	MSANTD3
ENSECAG00000013765	MTMR10
ENSECAG00000014120	MTMR9
ENSECAG00000005925	MYBL2
ENSECAG00000007470	NCAPG
ENSECAG00000008634	NCAPH
ENSECAG00000006210	NCOA4
ENSECAG00000002437	NFIL3
ENSECAG00000019690	NFIX
ENSECAG00000024696	NOP58
ENSECAG00000015219	NR2C2AP
ENSECAG00000019319	NUDT4
ENSECAG00000019556	NUDT9
ENSECAG00000017299	NUMBL
ENSECAG00000016495	NUSAP1
ENSECAG00000013593	OSR1
ENSECAG00000008085	OTOA
ENSECAG00000017302	OVOL1
ENSECAG00000021815	P3H3
ENSECAG00000024803	PAPPA2
ENSECAG00000006788	PCSK5
ENSECAG00000011783	PDS5A
ENSECAG00000024085	PDSS2
ENSECAG00000024110	PENK
ENSECAG00000024845	PI16
ENSECAG00000019992	PIP5K1B
ENSECAG00000013722	PLD3
ENSECAG00000013202	PLIN1
ENSECAG00000015818	POLR2C
ENSECAG00000015240	PROM2
ENSECAG00000013572	PRSS8
ENSECAG00000020880	PSPH
ENSECAG00000017109	QSOX1
ENSECAG00000022567	RACK1
ENSECAG00000010367	RAD51AP1
ENSECAG00000009250	RAMP1
ENSECAG00000003789	RASL11B
ENSECAG00000039281	RF00017
ENSECAG00000007727	RHBDD1
ENSECAG00000013660	RHEX
ENSECAG00000000918	RORC
ENSECAG00000021136	RPL11
ENSECAG00000026813	RPL14
ENSECAG00000010157	RPL15
ENSECAG00000025080	RPL19
ENSECAG00000018894	RPL22L1
ENSECAG00000022469	RPL27A
ENSECAG00000020665	RPL3
ENSECAG00000009389	RPL35
ENSECAG00000036419	RPL36
ENSECAG00000015464	RPL36A-HNRNPH2
ENSECAG00000023179	RPL4
ENSECAG00000021065	RPL5
ENSECAG00000009188	RPL7
ENSECAG00000008403	RPL8
ENSECAG00000015816	RPLP0
ENSECAG00000000370	RPS11
ENSECAG00000012463	RPS20
ENSECAG00000020978	RPS25
ENSECAG00000009573	RPS3A
ENSECAG00000010852	RPS4X
ENSECAG00000015089	RPS8
ENSECAG00000019382	S100A10
ENSECAG00000013893	SCARA5
ENSECAG00000018309	SEC24D
ENSECAG00000020431	SGK1
ENSECAG00000016404	SLC22A1
ENSECAG00000015444	SLC37A1
ENSECAG00000012106	SMARCA1
ENSECAG00000005172	SMIM33
ENSECAG00000004904	SMO
ENSECAG00000021663	SMOC1
ENSECAG00000012176	SNX6
ENSECAG00000022037	SOX9
ENSECAG00000021902	SPATA6L
ENSECAG00000024519	SPC25
ENSECAG00000016252	SPRYD3
ENSECAG00000019713	SRM
ENSECAG00000016288	SRRD
ENSECAG00000000193	SSBP3
ENSECAG00000017908	ST6GALNAC4
ENSECAG00000008375	ST7
ENSECAG00000014475	STK39
ENSECAG00000012812	SYBU
ENSECAG00000009936	TCERG1
ENSECAG00000019331	TDGF1
ENSECAG00000021307	TGDS
ENSECAG00000010152	TIMM10
ENSECAG00000021816	TIMM17A
ENSECAG00000011279	TMEM19
ENSECAG00000011051	TMPRSS6
ENSECAG00000022125	TNNT2
ENSECAG00000007133	TPPP3
ENSECAG00000017926	TROAP
ENSECAG00000015942	TRPM6
ENSECAG00000003955	TRPV2
ENSECAG00000005924	TSKU
ENSECAG00000015196	TTC39A
ENSECAG00000018435	WDR1
ENSECAG00000017001	WDR36
ENSECAG00000013777	YBX3
ENSECAG00000031051	-
ENSECAG00000019780	-
ENSECAG00000034647	-
ENSECAG00000034995	-
ENSECAG00000013487	-
ENSECAG00000035054	-
ENSECAG00000000620	-
ENSECAG00000001669	-
ENSECAG00000030785	-
ENSECAG00000000880	-
ENSECAG00000038285	-
ENSECAG00000031395	-
ENSECAG00000039720	-
ENSECAG00000035431	-
ENSECAG00000030471	-
ENSECAG00000036214	-
ENSECAG00000003585	-
ENSECAG00000033821	-
ENSECAG00000029193	-
ENSECAG00000018857	-
ENSECAG00000029550	-
ENSECAG00000006313	-
ENSECAG00000036540	-
ENSECAG00000032603	-
ENSECAG00000036504	-
ENSECAG00000022237	-
ENSECAG00000016804	-
ENSECAG00000037314	-
ENSECAG00000035358	-
ENSECAG00000040014	-
ENSECAG00000019676	-
ENSECAG00000024902	-

## Sheet: comparisons
Turquoise	Brown	Yellow
spindle assembly (GO:0051225)	anion transport (GO:0006820)	cytoplasmic translation (GO:0002181)		Duplicate pathways are highlighted in pink with red text.
mitochondrial transport (GO:0006839)	regulation of biological quality (GO:0065008)	positive regulation of animal organ morphogenesis (GO:0110110)
cytosolic transport (GO:0016482)	metabolic process (GO:0008152)	peptide biosynthetic process (GO:0043043)
cytoskeleton-dependent intracellular transport (GO:0030705)	organic substance metabolic process (GO:0071704)	translation (GO:0006412)
regulation of ubiquitin-dependent protein catabolic process (GO:2000058)	nervous system process (GO:0050877)	peptide metabolic process (GO:0006518)
microtubule-based transport (GO:0099111)	G protein-coupled receptor signaling pathway (GO:0007186)	amide biosynthetic process (GO:0043604)
transport along microtubule (GO:0010970)	sensory perception (GO:0007600)	limb development (GO:0060173)
protein modification by small protein removal (GO:0070646)	detection of stimulus (GO:0051606)	appendage development (GO:0048736)							u
mitochondrion organization (GO:0007005)	detection of chemical stimulus involved in sensory perception of smell (GO:0050911)	cellular amide metabolic process (GO:0043603)
spindle organization (GO:0007051)	detection of chemical stimulus involved in sensory perception (GO:0050907)	organonitrogen compound biosynthetic process (GO:1901566)
tRNA metabolic process (GO:0006399)	detection of stimulus involved in sensory perception (GO:0050906)	cellular nitrogen compound biosynthetic process (GO:0044271)
tRNA processing (GO:0008033)	detection of chemical stimulus (GO:0009593)	macromolecule biosynthetic process (GO:0009059)
mitotic nuclear division (GO:0140014)	sensory perception of smell (GO:0007608)	cellular macromolecule biosynthetic process (GO:0034645)
RNA modification (GO:0009451)	sensory perception of chemical stimulus (GO:0007606)	organic substance biosynthetic process (GO:1901576)
ribonucleoprotein complex assembly (GO:0022618)		cellular biosynthetic process (GO:0044249)
positive regulation of cellular amide metabolic process (GO:0034250)		biosynthetic process (GO:0009058)
ribonucleoprotein complex subunit organization (GO:0071826)		gene expression (GO:0010467)
protein deubiquitination (GO:0016579)		cellular nitrogen compound metabolic process (GO:0034641)
mRNA splicing, via spliceosome (GO:0000398)		cellular protein metabolic process (GO:0044267)
RNA splicing, via transesterification reactions with bulged adenosine as nucleophile (GO:0000377)		protein metabolic process (GO:0019538)
RNA splicing, via transesterification reactions (GO:0000375)		cellular macromolecule metabolic process (GO:0044260)
regulation of proteolysis involved in cellular protein catabolic process (GO:1903050)		organonitrogen compound metabolic process (GO:1901564)
protein targeting (GO:0006605)		macromolecule metabolic process (GO:0043170)
ncRNA processing (GO:0034470)		primary metabolic process (GO:0044238)
protein polyubiquitination (GO:0000209)		organic substance metabolic process (GO:0071704)
regulation of cellular protein catabolic process (GO:1903362)		nitrogen compound metabolic process (GO:0006807)
ribonucleoprotein complex biogenesis (GO:0022613)		metabolic process (GO:0008152)
regulation of proteasomal protein catabolic process (GO:0061136)		cellular metabolic process (GO:0044237)
response to UV (GO:0009411)		detection of chemical stimulus involved in sensory perception of smell (GO:0050911)
RNA splicing (GO:0008380)		detection of chemical stimulus involved in sensory perception (GO:0050907)
protein methylation (GO:0006479)		detection of chemical stimulus (GO:0009593)
DNA replication (GO:0006260)		sensory perception of smell (GO:0007608)
protein alkylation (GO:0008213)		sensory perception of chemical stimulus (GO:0007606)
mRNA processing (GO:0006397)
proteasomal protein catabolic process (GO:0010498)
ribosome biogenesis (GO:0042254)
proteasome-mediated ubiquitin-dependent protein catabolic process (GO:0043161)
ncRNA metabolic process (GO:0034660)
RNA processing (GO:0006396)
protein catabolic process (GO:0030163)
proteolysis involved in cellular protein catabolic process (GO:0051603)
cellular protein catabolic process (GO:0044257)
DNA repair (GO:0006281)
ubiquitin-dependent protein catabolic process (GO:0006511)
modification-dependent protein catabolic process (GO:0019941)
RNA catabolic process (GO:0006401)
modification-dependent macromolecule catabolic process (GO:0043632)
cellular macromolecule catabolic process (GO:0044265)
nucleobase-containing compound catabolic process (GO:0034655)
cellular response to DNA damage stimulus (GO:0006974)
establishment of protein localization to organelle (GO:0072594)
mRNA metabolic process (GO:0016071)
macromolecule catabolic process (GO:0009057)
protein modification by small protein conjugation or removal (GO:0070647)
covalent chromatin modification (GO:0016569)
histone modification (GO:0016570)
positive regulation of protein catabolic process (GO:0045732)
regulation of intracellular protein transport (GO:0033157)
regulation of protein modification by small protein conjugation or removal (GO:1903320)
regulation of translation (GO:0006417)
macromolecule methylation (GO:0043414)
methylation (GO:0032259)
cellular protein-containing complex assembly (GO:0034622)
regulation of protein catabolic process (GO:0042176)
peptidyl-lysine modification (GO:0018205)
positive regulation of cellular protein localization (GO:1903829)
glycerophospholipid metabolic process (GO:0006650)
regulation of cellular amide metabolic process (GO:0034248)
protein ubiquitination (GO:0016567)
RNA metabolic process (GO:0016070)
protein modification by small protein conjugation (GO:0032446)
response to endoplasmic reticulum stress (GO:0034976)
mitotic cell cycle process (GO:1903047)
regulation of DNA metabolic process (GO:0051052)
posttranscriptional regulation of gene expression (GO:0010608)
protein localization to organelle (GO:0033365)
positive regulation of cellular catabolic process (GO:0031331)
positive regulation of catabolic process (GO:0009896)
regulation of protein stability (GO:0031647)
mitotic cell cycle (GO:0000278)
heterocycle catabolic process (GO:0046700)
cellular nitrogen compound catabolic process (GO:0044270)
aromatic compound catabolic process (GO:0019439)
regulation of chromosome organization (GO:0033044)
nucleic acid metabolic process (GO:0090304)
intracellular transport (GO:0046907)
chromatin organization (GO:0006325)
cellular response to stress (GO:0033554)
peptidyl-amino acid modification (GO:0018193)
organophosphate biosynthetic process (GO:0090407)
nucleobase-containing compound metabolic process (GO:0006139)
chromosome organization (GO:0051276)
gene expression (GO:0010467)
regulation of catabolic process (GO:0009894)
DNA metabolic process (GO:0006259)
heterocycle metabolic process (GO:0046483)
regulation of cellular protein localization (GO:1903827)
regulation of cell cycle process (GO:0010564)
cellular catabolic process (GO:0044248)
organonitrogen compound catabolic process (GO:1901565)
cellular aromatic compound metabolic process (GO:0006725)
nucleobase-containing compound biosynthetic process (GO:0034654)
glycerolipid metabolic process (GO:0046486)
organelle assembly (GO:0070925)
heterocycle biosynthetic process (GO:0018130)
intracellular protein transport (GO:0006886)
regulation of cellular catabolic process (GO:0031329)
organelle organization (GO:0006996)
nucleic acid phosphodiester bond hydrolysis (GO:0090305)
microtubule cytoskeleton organization (GO:0000226)
establishment of localization in cell (GO:0051649)
cellular nitrogen compound metabolic process (GO:0034641)
cellular protein localization (GO:0034613)
organic cyclic compound metabolic process (GO:1901360)
RNA biosynthetic process (GO:0032774)
regulation of mitotic cell cycle (GO:0007346)
regulation of GTPase activity (GO:0043087)
cellular localization (GO:0051641)
cellular macromolecule localization (GO:0070727)
aromatic compound biosynthetic process (GO:0019438)
organic cyclic compound catabolic process (GO:1901361)
negative regulation of organelle organization (GO:0010639)
macromolecule modification (GO:0043412)
positive regulation of GTPase activity (GO:0043547)
cellular macromolecule metabolic process (GO:0044260)
transcription, DNA-templated (GO:0006351)
nucleic acid-templated transcription (GO:0097659)
cellular protein metabolic process (GO:0044267)
cell cycle process (GO:0022402)
protein-containing complex assembly (GO:0065003)
catabolic process (GO:0009056)
cellular protein modification process (GO:0006464)
protein modification process (GO:0036211)
organelle localization (GO:0051640)
phospholipid metabolic process (GO:0006644)
negative regulation of intracellular signal transduction (GO:1902532)
cellular nitrogen compound biosynthetic process (GO:0044271)
organic substance catabolic process (GO:1901575)
regulation of organelle organization (GO:0033043)
cell cycle (GO:0007049)
regulation of apoptotic signaling pathway (GO:2001233)
generation of precursor metabolites and energy (GO:0006091)
cellular macromolecule biosynthetic process (GO:0034645)
nucleoside phosphate metabolic process (GO:0006753)
protein transport (GO:0015031)
cellular metabolic process (GO:0044237)
nucleotide metabolic process (GO:0009117)
nucleobase-containing small molecule metabolic process (GO:0055086)
protein-containing complex subunit organization (GO:0043933)
translation (GO:0006412)
macromolecule biosynthetic process (GO:0009059)
organophosphate metabolic process (GO:0019637)
peptide transport (GO:0015833)
cellular component biogenesis (GO:0044085)
peptide metabolic process (GO:0006518)
establishment of protein localization (GO:0045184)
organic cyclic compound biosynthetic process (GO:1901362)
protein localization (GO:0008104)
cellular biosynthetic process (GO:0044249)
peptide biosynthetic process (GO:0043043)
regulation of cell cycle (GO:0051726)
regulation of cellular response to stress (GO:0080135)
negative regulation of cell cycle (GO:0045786)
organic substance biosynthetic process (GO:1901576)
cellular component assembly (GO:0022607)
positive regulation of organelle organization (GO:0010638)
biosynthetic process (GO:0009058)
amide transport (GO:0042886)
macromolecule metabolic process (GO:0043170)
amide biosynthetic process (GO:0043604)
nitrogen compound metabolic process (GO:0006807)
cellular amide metabolic process (GO:0043603)
organonitrogen compound biosynthetic process (GO:1901566)
cytoskeleton organization (GO:0007010)
macromolecule localization (GO:0033036)
phosphorus metabolic process (GO:0006793)
primary metabolic process (GO:0044238)
cellular component organization or biogenesis (GO:0071840)
protein metabolic process (GO:0019538)
carbohydrate derivative biosynthetic process (GO:1901137)
phosphate-containing compound metabolic process (GO:0006796)
positive regulation of hydrolase activity (GO:0051345)
cellular component organization (GO:0016043)
organic substance metabolic process (GO:0071704)
microtubule-based process (GO:0007017)
negative regulation of gene expression (GO:0010629)
metabolic process (GO:0008152)
phosphorylation (GO:0016310)
organonitrogen compound metabolic process (GO:1901564)
vesicle-mediated transport (GO:0016192)
nitrogen compound transport (GO:0071705)
positive regulation of cellular component organization (GO:0051130)
protein phosphorylation (GO:0006468)
regulation of cellular component organization (GO:0051128)
positive regulation of catalytic activity (GO:0043085)
small molecule metabolic process (GO:0044281)
negative regulation of cellular macromolecule biosynthetic process (GO:2000113)
negative regulation of nucleobase-containing compound metabolic process (GO:0045934)
carboxylic acid metabolic process (GO:0019752)
regulation of cellular localization (GO:0060341)
oxoacid metabolic process (GO:0043436)
negative regulation of cell death (GO:0060548)
negative regulation of signal transduction (GO:0009968)
negative regulation of response to stimulus (GO:0048585)
negative regulation of programmed cell death (GO:0043069)
regulation of protein metabolic process (GO:0051246)
negative regulation of cellular biosynthetic process (GO:0031327)
positive regulation of molecular function (GO:0044093)
carbohydrate derivative metabolic process (GO:1901135)
negative regulation of biosynthetic process (GO:0009890)
negative regulation of macromolecule biosynthetic process (GO:0010558)
regulation of cellular component biogenesis (GO:0044087)
organic acid metabolic process (GO:0006082)
positive regulation of protein metabolic process (GO:0051247)
negative regulation of apoptotic process (GO:0043066)
regulation of cell death (GO:0010941)
regulation of cellular protein metabolic process (GO:0032268)
positive regulation of cellular protein metabolic process (GO:0032270)
regulation of programmed cell death (GO:0043067)
regulation of transferase activity (GO:0051338)
negative regulation of macromolecule metabolic process (GO:0010605)
regulation of apoptotic process (GO:0042981)
negative regulation of metabolic process (GO:0009892)
negative regulation of signaling (GO:0023057)
negative regulation of cell communication (GO:0010648)
negative regulation of RNA metabolic process (GO:0051253)
negative regulation of nucleic acid-templated transcription (GO:1903507)
negative regulation of transcription, DNA-templated (GO:0045892)
negative regulation of RNA biosynthetic process (GO:1902679)
regulation of intracellular signal transduction (GO:1902531)
organic substance transport (GO:0071702)
regulation of cellular macromolecule biosynthetic process (GO:2000112)
response to stress (GO:0006950)
proteolysis (GO:0006508)
regulation of gene expression (GO:0010468)
negative regulation of cellular metabolic process (GO:0031324)
regulation of catalytic activity (GO:0050790)
regulation of nucleobase-containing compound metabolic process (GO:0019219)
regulation of macromolecule biosynthetic process (GO:0010556)
negative regulation of nitrogen compound metabolic process (GO:0051172)
positive regulation of cellular metabolic process (GO:0031325)
regulation of protein modification process (GO:0031399)
regulation of macromolecule metabolic process (GO:0060255)
regulation of metabolic process (GO:0019222)
positive regulation of nitrogen compound metabolic process (GO:0051173)
regulation of cellular biosynthetic process (GO:0031326)
positive regulation of cellular process (GO:0048522)
regulation of biosynthetic process (GO:0009889)
regulation of primary metabolic process (GO:0080090)
positive regulation of metabolic process (GO:0009893)
negative regulation of protein metabolic process (GO:0051248)
positive regulation of macromolecule metabolic process (GO:0010604)
regulation of cellular metabolic process (GO:0031323)
regulation of nitrogen compound metabolic process (GO:0051171)
regulation of hydrolase activity (GO:0051336)
oxidation-reduction process (GO:0055114)
positive regulation of macromolecule biosynthetic process (GO:0010557)
regulation of response to stress (GO:0080134)
regulation of RNA metabolic process (GO:0051252)
positive regulation of cellular biosynthetic process (GO:0031328)
positive regulation of biosynthetic process (GO:0009891)
regulation of phosphorylation (GO:0042325)
positive regulation of nucleobase-containing compound metabolic process (GO:0045935)
regulation of protein phosphorylation (GO:0001932)
intracellular signal transduction (GO:0035556)
regulation of nucleic acid-templated transcription (GO:1903506)
regulation of RNA biosynthetic process (GO:2001141)
regulation of transcription, DNA-templated (GO:0006355)
negative regulation of biological process (GO:0048519)
negative regulation of cellular process (GO:0048523)
positive regulation of biological process (GO:0048518)
positive regulation of gene expression (GO:0010628)
positive regulation of RNA metabolic process (GO:0051254)
regulation of phosphate metabolic process (GO:0019220)
regulation of phosphorus metabolic process (GO:0051174)
regulation of transcription by RNA polymerase II (GO:0006357)
localization (GO:0051179)
establishment of localization (GO:0051234)
cellular process (GO:0009987)
regulation of response to stimulus (GO:0048583)
transport (GO:0006810)
biological_process (GO:0008150)
response to stimulus (GO:0050896)
cellular response to stimulus (GO:0051716)
Unclassified (UNCLASSIFIED)
multicellular organismal process (GO:0032501)
response to chemical (GO:0042221)
cell communication (GO:0007154)
signaling (GO:0023052)
signal transduction (GO:0007165)
regulation of signaling receptor activity (GO:0010469)
potassium ion transport (GO:0006813)
system process (GO:0003008)
nervous system process (GO:0050877)
G protein-coupled receptor signaling pathway (GO:0007186)
excitatory postsynaptic potential (GO:0060079)
chemical synaptic transmission, postsynaptic (GO:0099565)
sensory perception (GO:0007600)
regulation of postsynaptic membrane potential (GO:0060078)
detection of stimulus (GO:0051606)
detection of chemical stimulus (GO:0009593)
detection of stimulus involved in sensory perception (GO:0050906)
sensory perception of chemical stimulus (GO:0007606)
sensory perception of smell (GO:0007608)
detection of chemical stimulus involved in sensory perception (GO:0050907)
detection of chemical stimulus involved in sensory perception of smell (GO:0050911)
response to pheromone (GO:0019236)
serotonin receptor signaling pathway (GO:0007210)
G protein-coupled serotonin receptor signaling pathway (GO:0098664)
